# Supplementary material for: Therapeutic, Clinicopathological, and Molecular Correlates of PRKACA Expression in Gastrointestinal Cancers
Source: Pharmaceuticals (Basel). 2024 Sep 25;17(10):1263. doi: 10.3390/ph17101263 (PMC11510541; doi:10.3390/ph17101263)
Supplement: Supplementary file 1 [file pharmaceuticals-17-01263-s001.zip]

Archive with 1 entries (1 files):
- pharmaceuticals-3174442-supplementary.xlsx
