# Supplementary material for: Therapeutic, Clinicopathological, and Molecular Correlates of PRKACA Expression in Gastrointestinal Cancers
Source: Pharmaceuticals (Basel). 2024 Sep 25;17(10):1263. doi: 10.3390/ph17101263 (PMC11510541; doi:10.3390/ph17101263)
Supplement: Supplementary file 1 [file pharmaceuticals-17-01263-s001.zip › pharmaceuticals-3174442-supplementary.xlsx]

## Sheet: Drug-targets_PRKACA_high_GC
Term	P-value	Adjusted P-value	Odds Ratio	Combined Score	Genes
chlorzoxazone HL60 UP	6.5958e-136	2.33096e-132	24.3647	7583.89	TPSB2;CHPF;CSF1;PMS2P5;STMN2;LDLRAD4;FGF5;SOX2;EDNRA;RPS6KA6;PSMD4;UROD;ADORA1;HABP4;ZNF205;SVEP1;ZNF688;ZFPL1;ZNF444;VRTN;GAMT;CDKL2;SPINK2;ATP6V0E1;IGFBP5;CD300A;SERPINF1;TPM2;FBXO17;TPM1;CACNA2D2;DYRK1B;ANK1;TLE6;OLFM1;THAP3;MAG;TMEM259;MAP1A;ROR2;ATF5;KANK3;EXD3;CHRNA3;TUBGCP2;RRAD;AK1;EBI3;AGAP2;CHRD;PSEN2;LTBP4;CACNA1A;COX7A1;CD79B;SEC14L2;CNN1;TPO;HRH3;TBXA2R;CALD1;CASKIN2;MAP2K7;KCNF1;SRP…
cimetidine PC3 UP	2.18116e-132	3.85411e-129	25.2672	7660.03	TPSB2;CSF1;GMFG;PMS2P5;TRAC;LDLRAD4;HS6ST1;SLC8A2;SAMD14;PSMD4;SIT1;NUDT18;ZNF205;CIR1;ZNF688;ZFPL1;ZNF444;LZTS1;VRTN;GAMT;IGFBP5;TPM2;CACNA2D2;DYRK1B;ANK1;MR1;PGF;EML3;AR;CLDN5;DOK1;MAG;MAF;BIN2;TMEM259;MAP1A;NUPR1;KCTD17;EXD3;GYPC;TUBGCP2;RRAD;NTM;EBI3;AGAP2;TRAV20;PSEN2;LTBP4;CACNA1A;CSF2RB;AEBP1;CD79B;HRH3;TBXA2R;CALD1;HRH2;GRK6;HOXC4;INPP5K;NCKAP1L;APOE;ZBTB7A;LRRC37A3;KCNF1;APOBEC3F;ZFHX2;F…
camptothecin PC3 UP	1.08126e-118	1.27373e-115	21.6565	5882.47	RASL11B;TNC;FCF1;CLU;TXN2;ZFP36;FCGRT;UROD;DPYSL3;HCFC1R1;AKT1;ZNF688;ZNF324;SLC16A2;JUNB;IER2;TSPYL2;TLE4;MAP2K2;TPM2;TPM1;IGFBP2;AIP;HLA-C;SDHC;THOC6;JMJD6;HLA-E;BSCL2;ADGRB2;TMEM259;TXNIP;KCTD12;ANAPC15;FICD;RRAD;NPRL3;C1ORF56;ARL2;GSPT2;ZFP36L1;SULT1A1;SOCS1;TSPAN4;CD14;MPDU1;HEXIM1;MOAP1;EGR1;JUN;SURF1;UBE2I;SIVA1;GADD45B;BTBD18;GADD45A;UROS;TBCC;PARVB;NFKB2;KLHL20;NFKBIA;LSM7;RPS28;ALDH6A1;…
danazol HL60 UP	8.91658e-107	7.8778e-104	20.9021	5104.07	PHLDB1;COL16A1;CSF1;PMS2P5;STMN2;ZBTB22;LDLRAD4;SLC8A2;RIMS1;SAMD14;PSMD4;ADORA1;PART1;ZNF205;CIR1;ZNF688;ZFPL1;VRTN;TNS1;SPINK2;IGFBP5;TPM2;DAPK3;FLT3LG;TRGV7;ANK1;BCAM;MAG;MAF;TMEM259;MAP1A;NUPR1;TCL6;KANK3;INO80B;H6PD;NNMT;TUBGCP2;RRAD;PSEN2;LTBP4;CACNA1A;LTBP1;SOCS3;CNN1;HRH3;TBXA2R;HYI;IGHD3-16;PRPH;LRRC37A3;KCNF1;ZFHX2;ATP8B2;PSPN;IQSEC1;INSR;RARRES2;FOXN3;PARVB;GNAO1;DLG4;ALPP;GNAS;NMUR1;N…
clindamycin HL60 UP	4.04479e-93	2.85886e-90	21.1219	4493.54	CSF1;PMS2P5;ELK1;SLC8A2;FADS3;FGF5;SAMD14;PSMD4;ADORA1;ZNF205;SVEP1;ZNF688;ZFPL1;ZNF444;VRTN;GAMT;ATP6V0E1;TPM2;CACNA2D2;DYRK1B;P3H3;LAX1;MAG;MAF;BIN1;DOK5;TMEM259;MAP1A;ADGRB1;NUPR1;TCL6;CHRNA3;NNMT;RRAD;PSEN2;LTBP4;CD79B;HRH3;CALD1;TBXA2R;GRK6;APOE;RAB6B;KCNF1;APOBEC3F;NR2F1;MICAL2;IGF1;PARVB;GNAO1;NR4A3;DLG4;GNAS;AAK1;FXYD6;HAMP;CC2D1A;FGFR2;RET;PTGDR2;CGB8;LDB3;CHRDL1;BICD1;PTMS;HEY1;PRB1;MAP…
lobeline HL60 UP	1.00948e-91	5.94586e-89	20.3557	4265.04	TPSB2;RAB3A;PMS2P5;LDLRAD4;FADS3;SYDE1;SIT1;ADORA1;ZNF205;ZNF688;ZFPL1;ZNF444;VRTN;GAMT;MAP1S;TPM1;DYRK1B;P3H3;ANK1;MAPK8IP1;CLDN5;DOK1;MAF;BIN1;TMEM259;MAP1A;ADGRB1;CD2BP2;TCL6;KANK3;TRBV10-2;RRAD;TUBGCP2;AK1;PSEN2;LTBP4;CACNA1A;LTBP1;CALD1;TBXA2R;MAP4;ARSD;KLHL29;KCNF1;CADM3;APOBEC3F;WSCD1;INSR;NR2F1;PARVA;PARVB;NR4A3;GNAS;TMCC2;HAMP;CC2D1A;RET;IGHM;SNAP25;CGB8;GRIK5;LDB3;PHF7;PTMS;ELAVL3;CCKAR…
chlorhexidine PC3 UP	1.46497e-89	7.39601e-87	22.6631	4635.7	CHPF;PMS2P5;MT1M;TRAC;SOX2;PSMD4;ADORA1;ZNF205;ZNF688;ZFPL1;ZNF444;VRTN;GAMT;CPT1A;CD300A;TPM2;CACNA2D2;DYRK1B;DOK1;MAG;ADGRB1;MT1F;ATF5;GLYR1;EXD3;GYPC;RRAD;AGAP2;PSEN2;LTBP4;CACNA1A;CD79B;FUT7;HRH3;CALD1;HRH2;TBXA2R;GRK6;NCKAP1L;IGHD3-16;ARSD;KCNF1;MICAL2;IGF1;PARVB;EHD2;NR4A3;ALPP;GNAS;CD27;IGSF9B;HAMP;CC2D1A;FGFR2;TMEM151B;CGB8;GRIK5;CTSZ;LDB3;PKD1;USE1;MRC2;ALAD;PRB1;MAP1LC3C;ZC3H7B;KIF1C;LM…
ajmaline HL60 UP	2.26957e-89	1.00258e-86	22.5394	4600.53	TPSB2;VIPR2;CSF1;PMS2P5;STMN2;LDLRAD4;SLC8A2;SOX2;PSMD4;SIT1;HOXA3;ADORA1;ZNF205;CIR1;SVEP1;ZNF688;ZFPL1;ZNF444;LZTS1;VRTN;CD300A;CACNA2D2;FLT3LG;ANK1;CLDN5;MAG;MAF;MAP1A;NUPR1;ATF5;EXD3;NNMT;RRAD;TUBGCP2;PSEN2;LTBP4;AEBP1;CD79B;SOCS3;CALD1;TBXA2R;AMDHD2;GRK6;HOXC4;ARSD;KCNF1;APOBEC3F;ATP8B2;INSR;NR2F1;PBX2;IGF1;PARVB;ESR1;DLG4;ALPP;AAK1;NF2;HAMP;CC2D1A;FGFR2;RET;PTGDR2;CGB8;PHF7;DBP;HEY1;PRB1;DG…
chlortetracycline HL60 UP	5.73875e-89	2.25342e-86	22.7855	4629.63	CHPF;CSF1;PMS2P5;STMN2;SLC8A2;SYDE1;PSMD4;SIT1;PALM;PART1;ADORA1;ZNF205;CIR1;ZNF688;ZFPL1;ZNF444;VRTN;CD300A;TPM2;FLT3LG;P3H3;MAG;MAF;TMEM259;MAP1A;NUPR1;ATF5;NNMT;RRAD;PSEN2;LTBP4;CACNA1A;AEBP1;CD79B;HRH2;TBXA2R;SYNDIG1;HOXC4;KLHL29;KCNF1;APOBEC3F;PSPN;IQSEC1;IGF1;PARVB;GNAO1;FGF18;GNAS;NMUR1;IGSF9B;HAMP;CC2D1A;FGFR2;FGFR1;COL18A1;PTGDR2;CGB8;GRIK5;LDB3;PHF7;CD3D;MRC2;DBP;HEY1;PRB1;MAP1LC3C;ZC3H…
ampyrone HL60 UP	5.06465e-78	1.78985e-75	15.7793	2808.4	COL16A1;CHPF;PMS2P5;LDLRAD4;FADS3;SAMD14;PSMD4;PART1;ADORA1;ZNF205;ZNF688;ZFPL1;ZNF444;GAMT;ATP6V0E1;CD300A;TPM2;FLT3LG;ANK1;MAG;MAF;TMEM259;MAP1A;NUPR1;INO80B;RRAD;NTM;EBI3;PSEN2;LTBP4;CACNA1A;AEBP1;CD79B;SOCS3;HRH3;CALD1;TBXA2R;AMDHD2;RAB11FIP3;KCNF1;APOBEC3F;ZFHX2;ATP8B2;IQSEC1;INSR;MICAL2;PARVB;ESR1;GNAO1;ALPP;GNAS;AAK1;IGSF9B;NF2;HAMP;CC2D1A;FGFR2;FGFR1;RET;COL18A1;TMEM151B;PTGDR2;CGB8;PHF7;…
glibenclamide HL60 UP	5.59713e-74	1.79821e-71	15.4431	2604.77	TPSB2;VIPR2;CSF1;PMS2P5;ATN1;LDLRAD4;ELK1;SLC8A2;EDNRA;PSMD4;PART1;ZNF205;CIR1;ZNF688;ZFPL1;ZNF444;VRTN;GAMT;IGFBP5;TPM2;FLT3LG;P3H3;ANK1;MAG;MAF;MAP1A;ADGRB1;NUPR1;KCTD17;RRAD;AGAP2;PSEN2;LTBP4;CACNA1A;CD79B;FUT7;HRH3;CALD1;GRK6;HOXC4;RAB11FIP3;KCNF1;APOBEC3F;IQSEC1;INSR;MICAL2;PARVB;FOXN3;ESR1;GNAO1;ALPP;GNAS;AAK1;TMCC2;HAMP;ITM2A;CC2D1A;CGB8;LDB3;PQBP1;PTMS;CLEC1A;HEY1;PRB1;ZC3H7B;KIF1C;TPSAB1…
azacyclonol HL60 UP	3.68867e-64	1.08631e-61	16.9572	2476.77	RET;IGHM;PTGDR2;CGB8;GRIK5;PMS2P5;LDB3;PTMS;SYDE1;SAMD14;PSMD4;PRB1;SGCA;SIT1;ZC3H7B;ADORA1;IDS;KIF1C;ZNF205;CIR1;POLL;ZNF688;ZFPL1;ZNF444;DLGAP4;GAMT;PTCRA;COX6B1P3;ZER1;TPM2;CACNA2D2;DYRK1B;SYP;GNL1;TLE6;PGF;CLDN5;DOK1;MAG;MAP1A;TUT1;MAPRE3;IL9R;BCAT2;TNXB;TUBGCP2;PTGER3;PSEN2;LTBP4;CD79B;SOCS3;IGKC;HRH3;CALD1;HRH2;TBXA2R;AMDHD2;LMNA;SNCG;NCAM1;STX2;PDLIM4;PRPH;KCNF1;SLC12A4;APOBEC3F;ZFHX2;SPAG…
clopamide HL60 UP	1.07527e-39	2.92307e-37	15.2449	1367.9	CGB8;PMS2P5;GRIK5;LDLRAD4;PSMD4;PRB1;SIT1;ZC3H7B;KIF1C;CIR1;ZNF688;ZFPL1;CCR5;ZNF444;LMCD1;HLA-DPA1;PTCRA;CACNA2D2;FLT3LG;SYP;GNL1;MAG;MAP1A;DNAJC4;TUT1;INO80B;TNXB;LAMA2;PTGER3;PSEN2;IBA57;THY1;LILRA4;CALD1;TBXA2R;BAHD1;ANKRD53;SNCG;NCAM1;HS1BP3;APOE;RAB11FIP3;SLC12A4;APOBEC3F;SPAG8;PDE6G;MIIP;PARVB;POU2F2;SPATA2L;GNAS;AAK1;HAMP;CRAT;CC2D1A
dirithromycin HL60 UP	1.22269e-38	3.08642e-36	15.5119	1354.14	RET;LDB3;FADS3;PSMD4;PRB1;KIF1C;ZNF688;ZFPL1;ZNF444;LMCD1;DLGAP4;PTCRA;GPX3;FLT3LG;SYP;GNL1;MEP1B;RASA3;DNAJC4;IL3RA;RARA;TUT1;ALDOB;IGLV3-19;RRAD;PTGER3;PSEN2;LTBP4;LILRA4;SEC14L2;SOCS3;CALD1;TBXA2R;BAHD1;SNCG;HS1BP3;APOE;CKB;PDLIM4;KCNF1;SLC12A4;SPAG8;INSR;CYP4F2;IGF1;DOHH;SPATA2L;GNAO1;NR4A3;GNAS;TMCC2;HAMP;CC2D1A
hyoscyamine HL60 DOWN	1.51587e-37	3.57139e-35	31.4075	2662.71	CUEDC2;SPI1;LIN37;CITED2;MED16;RASGRP2;PRDX2;CCL5;GRK6;ERI3;RPL36;SDF4;FLNA;TNPO2;EIF5A;PPP1R14B;KLF13;TGFB1;SF3A2;MAP1S;TAF10;HPCAL1;RHOG;TRMT1;FBXL15;ARPC4;MLF2;THOC6;DPM3;NDUFS8;UBE2S;ABHD17A;ERCC1;CDK2AP2;TAX1BP3;CAMK1;PFN1;SLC2A4RG;UBE2M
camptothecin MCF7 UP	2.6353e-33	5.82073e-31	11.0919	832.072	CDKN1C;BTG2;CDKN1A;RASL11B;MRPS11;FCF1;PYGM;HHEX;JUNB;IER2;GAMT;TSPYL2;TLE4;DUSP1;GPX3;SERPINF1;HLA-C;MR1;JMJD6;HLA-E;RHOB;TUBB2A;MT1F;TXNIP;FICD;RRAD;CXCR4;NCALD;FSTL3;SOCS1;PABPN1;TRA2A;SAP18;CD14;CKB;MSX1;RABAC1;HEXIM1;EGR1;MOAP1;SURF1;JUN;GADD45B;ZNF580;BTBD18;GADD45A;NFKBIA;RPS28;MAFB;ID2;SNAI1;GNAS;FOSB;COX20
VITAMIN E CTD 00006994	7.59534e-31	1.57894e-28	3.71565	257.69	CHPF;ELK1;CLU;SYDE1;ZFP36;EDNRA;PSMD4;UROD;ARHGDIA;DPYSL3;AKT1;NUDT18;RPL38;ZNF324;TNS1;KCNH2;SERPINF1;TPM2;DAPK3;FBXO17;IGFBP2;HPCAL1;HLA-C;SDHC;MR1;HLA-E;BSCL2;DOK1;BIN1;ADGRB1;CD2BP2;ATF5;KCTD17;TLN1;PFN1;ANAPC15;H6PD;AK1;LTBP4;THY1;AEBP1;RASGRP2;FAM149A;PRDX2;CNN1;CALD1;SYNDIG1;INPP5K;MAP4;MAP2K7;EGR1;JUN;WSCD1;IQSEC1;GADD45A;RARRES2;NR2F1;ARPC4;PARVA;NR2F2;KLHL20;NFKBIA;EHD2;LSM7;ALDH6A1;ID2…
dexverapamil MCF7 UP	3.74777e-30	7.35812e-28	61.5079	4167.56	CACNA1A;PBXIP1;BARX1;COX5B;FAM149A;LIMD2;MRPL41;RMND5B;PRB1;SGCA;DNAJB5;GNG7;NT5DC3;RPL14;RPLP2;RPL38;RPS11;RPS10;ZNF287;EIF5A;PDIA2;GFRA2;CLDN5;EEF1D;RPL27A;HOXB8
SELENIUM CTD 00006731	5.39028e-30	1.00259e-27	3.61486	243.616	CSF1;CHPF;LDLRAD4;CLU;FADS3;SOX2;EDNRA;PSMD4;FCGRT;ARHGDIA;SCN9A;AKT1;RPL38;ZNF324;MAP2K2;ATP6V0E1;SERPINF1;TPM2;DAPK3;FBXO17;IGFBP2;HPCAL1;AIP;PTOV1;HLA-C;HLA-E;BSCL2;CLDN5;AR;BIN1;ADGRB1;CD2BP2;ATF5;KCTD17;TLN1;PFN1;ANAPC15;H6PD;MAZ;AK1;LTBP4;COX7A1;FAM149A;CALD1;GRK6;INPP5K;APOE;MAP4;CD14;GADD45A;ARPC4;NFKB2;KLHL20;NFKBIA;EHD2;ID2;GNAS;CALM3;NF2;CALR;COPE;FGFR1;CDKN1C;SNAP25;COL18A1;IGHM;CDKN1…
metronidazole PC3 UP	3.49624e-29	6.17785e-27	3.80188	249.112	PHLDB1;TPSB2;CSF1;GMFG;PMS2P5;STMN2;ZBTB22;ELK1;UROD;ARHGDIA;ADORA1;PART1;HABP4;CYP1B1;LZTS1;TNS1;KCNH2;CD300A;SERPINF1;TPM2;FLT3LG;MR1;PGF;CLDN5;THAP3;MAG;ARMCX1;MAF;TMEM259;DOK5;ROR2;ATF5;TCL6;GLYR1;INO80B;H6PD;RRAD;LTBP4;PSEN2;AEBP1;RASGRP2;SOCS1;AMDHD2;IGLV1-44;INPP5K;NCKAP1L;APOE;CD14;RAB11FIP3;LRRC37A3;KCNF1;EGR1;SURF1;BTBD18;FOXF1;CYP4F2;INSR;PARVB;NFKB2;GNAO1;EHD2;ALPP;FGF18;NMUR1;HAMP;FG…
primaquine PC3 UP	2.22077e-28	3.73724e-26	6.38361	406.473	IGHM;SPI1;CSF1;CLEC10A;PHF7;SOX2;CYSLTR1;CCKAR;PRB1;SGCA;ZC3H7B;ARHGDIA;CIR1;SVEP1;LZTS1;TNS1;CDKL2;PDIA2;DUSP1;KCND3;FLT3LG;BAZ1B;ANK1;MAF;MEP1B;RASA3;PPDPF;MAP1A;COL6A1;MAPRE3;ALDOB;HOXB8;ATF5;TCL6;GYPC;ATF6B;LAMA4;TSR3;PTGER3;CXCR5;WIZ;FAM149A;ZFP36L1;CCL5;IGLV1-44;ANKRD53;MYH11;MAP2K7;JUN;SPAG8;GADD45B;GADD45A;CYP4F2;RAB11B;MAPK11;CD6;ALPP;TTLL1;ZYX;AAK1;NMUR1;CALR;EFCC1;HAMP;CC2D1A;IL17B;FGF…
irinotecan PC3 UP	9.61341e-20	1.54426e-17	4.67869	204.873	CDKN1C;CDKN1A;CITED2;MED18;ZFP36;HHEX;ADAMTS1;GPER1;CYP1B1;ZNF324;JUNB;NKX3-1;TSPYL2;PRMT2;MAP1S;DUSP1;TSC22D3;GAA;SIRT4;THOC6;JMJD6;HLA-E;RHOB;THAP3;TUBB2A;CD2BP2;DNASE2;KCTD12;NUPR1;ATF5;CEBPB;FICD;CXCR4;TOB2;GSPT2;NCALD;FSTL3;ZFP36L1;PRDX2;SOCS1;PABPN1;SAP18;MSX1;HEXIM1;MOAP1;JUN;UBE2I;ZNF580;GADD45B;PSPN;BTBD18;GADD45A;MID1IP1;TBCC;FBXL15;MCOLN1;NFKBIA;RPS28;ID2;COX20
sulfaguanidine PC3 UP	4.9786e-19	7.64973e-17	3.67519	154.887	IGHM;SPI1;PSCA;PMS2P5;ADRA1D;SLC6A2;SOX2;CYSLTR1;CCKAR;SGCA;PRB1;ZC3H7B;ARHGDIA;HABP4;PDE4A;CIR1;SVEP1;TPSAB1;LZTS1;TNS1;TLE4;KCND3;CD300A;FLT3LG;ANK2;MAPK8IP1;OLFM1;MAF;MEP1B;RASA3;MAP1A;COL6A1;XCL2;MAPRE3;ALDOB;HOXB8;TCL6;BLK;GYPC;ATF6B;RRAD;NTM;LAMA4;TSR3;PTGER3;CAMK2A;FAM149A;IGKC;CCL5;ANKRD53;MYH11;APOE;MAP2K7;PTPN18;SPAG8;APOBEC3F;CYP4F2;PBX2;PARVB;DOHH;ESR1;EHD2;MAPK11;ALDH6A1;CD6;ALPP;TTL…
sulfamonomethoxine HL60 UP	4.67931e-18	6.89028e-16	5.51636	220.122	BLK;IGHM;CLEC10A;LAMA4;PTGER3;FHL1;OPRL1;WIZ;ADRA1D;CLU;NCALD;PTMS;SOX2;SGCD;PRB1;SGCA;CALD1;ZC3H7B;HABP4;KIF1C;ZNF385D;LZTS1;HLA-DPA1;RUNX1T1;CDKL2;SPAG8;PRMT2;KCND3;TPM2;FLT3LG;BAZ1B;MAPK11;ALDH6A1;MAG;MAF;MEP1B;CD6;MAP1A;AAK1;XCL2;NMUR1;ALDOB;NF2;HAMP;CC2D1A;FGFR2
digitoxigenin PC3 UP	7.72919e-18	1.0926e-15	4.48076	176.549	CDKN1C;IGHM;BTG2;CDKN1A;BTG1;CITED2;CLU;SYDE1;ZFP36;DUSP10;PRB1;ARHGDIA;PEA15;CYP1B1;SVEP1;JUNB;IER2;TSPYL2;DUSP1;FLT3LG;ANK2;HLA-E;RHOB;RASA3;MAP1A;COL6A1;TXNIP;HOXB8;TLN1;CEBPB;ATF6B;LAMA4;TSR3;PTGER3;NCALD;ZFP36L1;CCL5;TRA2A;BRD4;EGR1;JUN;SPAG8;APOBEC3F;GADD45B;GADD45A;CYP4F2;KLHL20;NFKBIA;CD6;ID2;ZYX;FOSB;NMUR1;CALR;SSBP3;FGFR2
irinotecan MCF7 UP	3.98003e-17	5.40979e-15	3.75993	141.985	SLC48A1;BTG2;CDKN1A;BTG1;MED18;MRC2;FADS3;PEA15;PDE4A;ZNF324;JUNB;IER2;NKX3-1;GAMT;TSPYL2;MAP1S;DUSP1;GPX3;SERPINF1;GAA;MR1;PGF;THOC6;JMJD6;HLA-E;TRAPPC6A;TUBB2A;MT1F;TXNIP;CD2BP2;NUPR1;ATF5;KANK3;TNXB;MVP;AK1;TOB2;FSTL3;DNAJB2;PRDX2;SOCS1;PABPN1;LMNA;TRA2A;SAP18;CKB;MSX1;TAF9B;ZBTB7A;LRRC37A3;HEXIM1;EGR1;JUN;SURF1;ZNF580;GADD45B;GADD45A;UROS;MID1IP1;TBCC;DOHH;NFKBIA;P2RX5;RPS28;MAFB;ID2
zalcitabine PC3 UP	7.36975e-17	9.64619e-15	3.29712	122.477	IGHM;CSF1;CHRM4;PMS2P5;ADRA1D;MED16;SLC6A2;BICD1;SOX2;CYSLTR1;SGCD;SGCA;PRB1;ZC3H7B;ARHGDIA;IDS;EMILIN1;SVEP1;LZTS1;PDCD4-AS1;DLGAP4;CDKL2;PDIA2;KCND3;CD300A;SERPINF1;TSC22D3;FLT3LG;ANK2;MAPK8IP1;ARMCX1;MAF;RASA3;MAP1A;COL6A1;RARA;ANGPTL2;MAPRE3;ALDOB;HOXB8;IGLV3-19;KANK3;BLK;GYPC;ATF6B;RRAD;NTM;LAMA4;TSR3;PTGER3;CAMK2A;IGHV3-47;CACNA1A;BARX1;FAM149A;FUT7;IGKC;CCL5;IGLV1-44;ANKRD53;ZBTB7A;SPAG8;A…
oxolinic acid HL60 DOWN	2.06167e-16	2.60212e-14	22.6057	816.468	SPI1;TGFB1;KLF13;TEX264;PRKCSH;PTOV1;RHOG;TMEM160;FBXL15;RASGRP2;MED16;TFPT;DPM3;HOMER3;CAMK1;COPE;BRD4;UBE2M
gabexate PC3 UP	2.33268e-16	2.84265e-14	12.8153	461.28	BLK;TGFB1;APOBEC3F;CD300A;CLEC10A;TSR3;MAZ;CAMK2A;ANK1;FAM149A;CYSLTR1;ARHGDIA;TTLL1;IGLV1-44;ZYX;EMILIN1;SVEP1;MYH11;CALR;HOXB8;EFCC1;SSBP3;IL17B
pregnenolone PC3 UP	2.48877e-16	2.93177e-14	4.3714	157.063	IGHM;CSF1;STMN2;SYDE1;CYSLTR1;SGCD;CCKAR;PRB1;SGCA;ARHGDIA;SVEP1;LZTS1;HLA-DPA1;TNS1;CDKL2;KCND3;TPM2;FLT3LG;ANK2;ARMCX1;RASA3;MAP1A;ALDOB;HOXB8;TLN1;BLK;LAMA2;TSR3;PTGER3;CACNA1A;FAM149A;CD79B;IGKC;CCL5;IGLV1-44;SPAG8;APOBEC3F;CYP4F2;ALDH6A1;CD6;ALPP;ZYX;AAK1;NMUR1;CALR;EFCC1;HAMP;SSBP3;CC2D1A;IL17B;FGFR2;SNTB2
latamoxef HL60 UP	1.4032e-15	1.59964e-13	2.8556	97.6615	CDKN1C;IGHM;CSF1;CLEC10A;CHRM4;ADRA1D;PHF7;SLC6A2;CLU;SOX2;CYSLTR1;RPS6KA6;SGCD;CCKAR;SGCA;PRB1;IDS;EMILIN1;SVEP1;ZNF688;ZNF385D;SLC16A2;LZTS1;PDCD4-AS1;HLA-DPA1;CDKL2;PRMT2;KCND3;TPM2;TPM1;SIRT4;FLT3LG;ANK2;IL16;TLE6;MAF;MEP1B;RASA3;MAP1A;COL6A1;RARA;MAPRE3;ALDOB;NUPR1;HOXB8;BLK;NNMT;LAMA2;ATF6B;LAMA4;TSR3;PTGER3;CAMK2A;CXCR5;LTBP4;OPRL1;WIZ;FAM149A;LILRA4;NCALD;CD79B;TPO;FZR1;IGKC;DNAJB5;CALD1;…
minoxidil PC3 UP	2.85184e-15	3.1495e-13	4.64911	155.702	IGHM;NTM;PTGER3;ADRA1D;RASGRP2;FAM149A;CYSLTR1;PRB1;ZC3H7B;DNAJB5;ARHGDIA;CCL5;ANKRD53;CIR1;SVEP1;RPS10;ZBTB7A;LZTS1;SPAG8;PRMT2;KCND3;CYP4F2;FLT3LG;ANK2;BAZ1B;ESR1;ALDH6A1;BIN2;MEP1B;RASA3;CD6;PPDPF;MAP1A;AAK1;NMUR1;CALR;ALDOB;NF2;TLN1;HOXB8;EFCC1;HAMP;SSBP3;CC2D1A;FGFR2
scopolamine PC3 UP	3.9163e-15	4.194e-13	4.18829	138.941	IGHM;PTMS;CCKAR;PRB1;SGCA;ARHGDIA;EMILIN1;SVEP1;LZTS1;TLE4;MAP2K2;KCND3;CD300A;FLT3LG;ANK2;ARMCX1;RASA3;PPDPF;MAP1A;COL6A1;HOXB8;ATF5;TLN1;BLK;INO80B;TSR3;MAZ;PTGER3;OPRL1;CACNA1A;FAM149A;DNAJB5;CCL5;CLPTM1;MYH11;SPAG8;TGFB1;PBX2;RAB11B;EHD2;ALDH6A1;CD6;ALPP;ZYX;CALR;EFCC1;HAMP;SSBP3;IL17B;FGFR2
tamoxifen CTD 00006827	6.9395e-15	7.213e-13	3.24014	105.634	RET;CDKN1A;CITED2;TNC;ECE1;ZBTB22;HTR2A;LDLRAD4;RGS4;ZFP36;EDNRA;GPER1;CYP1B1;AKT1;LMCD1;KCNH2;IGFBP5;DUSP1;HEG1;TPM1;HPCAL1;MR1;AR;MAF;PALLD;MAP1A;MPPED2;TXNIP;ANGPTL2;KCTD12;NUPR1;RHOQ;CEBPB;CHRNA3;NNMT;FICD;RRAD;PTGER3;CHRD;CXCR4;KCNA5;LTBP1;THBS1;TBXA2R;CASKIN2;SNCG;APOE;TP53I11;RUNX1T1;EGR1;JUN;SF3A2;TGFB1;KCNJ8;GADD45A;FOXN3;IGF1;ESR1;NFKBIA;MAPK11;CXCL12;NR4A3;CD6;SNAI1;CALR;RGL1;CALM1;FGF…
genistein CTD 00007324	7.91068e-15	7.98752e-13	2.7627	89.7066	CDKN1C;COL18A1;BTG2;CDKN1A;BTG1;TCF25;CITED2;ATN1;ECE1;BICD1;PTMS;FGF5;SOX2;ARHGDIA;GPER1;PALM;HCFC1R1;CYP1B1;AKT1;RPL38;RPS11;CTSD;NKX3-1;EIF5A;CPT1A;MAP2K2;DUSP1;GAA;TPM1;ANK1;APRT;AR;OLFM1;MAF;RASA3;COL6A1;ALDOB;MFGE8;RHOQ;NAPA;CEBPB;RRAD;PTGER1;GPS1;MAZ;PTGER3;CXCR4;THBS1;ZFP36L1;SULT1A1;SOCS3;CNN1;TPO;GNG7;LMNA;CLPTM1;FLNA;HYI;SLIT3;CKB;METTL7A;MAP4;ARSD;TP53I11;KCNF1;KCNJ5;EGR1;JUN;PPP1R14B…
meclofenoxate HL60 UP	1.36357e-14	1.33857e-12	4.42789	141.365	IGHM;PMS2P5;TSR3;FHL1;PTGER3;ADRA1D;PHF7;CLU;FAM149A;PTMS;EDNRA;PRB1;CALD1;ZC3H7B;ANKRD53;HABP4;KIF1C;RPL38;METTL7A;MAP2K7;RPS11;TP53I11;RPS10;HLA-DPA1;RUNX1T1;PRPH;PTPN18;SPAG8;PRMT2;KCND3;FLT3LG;BAZ1B;SPATA2L;ALDH6A1;MAF;CD6;RPL27A;MAP1A;AAK1;XCL2;NF2;ALDOB;NUPR1;CC2D1A;FGFR2
tolazoline PC3 UP	6.42991e-14	6.14143e-12	5.73864	174.312	LAMA4;TSR3;PTGER3;MAZ;FAM149A;SOX2;CYSLTR1;PRB1;ZC3H7B;ARHGDIA;CCL5;PEA15;IGLV1-44;ANKRD53;LZTS1;TLE4;SPAG8;CYP4F2;FLT3LG;RAB11B;MAF;RASA3;ALPP;TTLL1;MAP1A;COL6A1;AAK1;MAPRE3;NMUR1;CALR;CC2D1A;IL17B;FGFR2
medrysone HL60 UP	6.8609e-14	6.38063e-12	4.57689	138.727	PMS2P5;LAMA4;PTGER3;FHL1;PRB1;SGCA;CALD1;ZC3H7B;HABP4;KIF1C;RPL38;CIR1;ZNF385D;RPS11;RPS10;TP53I11;CTSB;SPAG8;PRMT2;KCNJ8;KCND3;TSC22D3;TPM2;NR2F1;FLT3LG;PBX2;NR2F2;BAZ1B;ESR1;OLFM1;ALDH6A1;MAFB;CD6;RPL27A;MAP1A;AAK1;XCL2;ALDOB;NF2;CC2D1A;FGFR2
alsterpaullone MCF7 UP	1.08481e-13	9.83009e-12	5.27024	157.328	COL18A1;BTG2;CDKN1A;CHPF;LRP1;PYGM;COX5B;TXN2;MRC2;PABPN1;ARHGDIA;HCFC1R1;CYP1B1;IDS;APOE;MAP4;ZBTB7A;TNPO2;GAMT;ZNF287;EGR1;UBE2I;SPAG8;ZNF580;BTBD18;GAA;TAF10;RAB11B;MAPK11;RPS28;TRAPPC6A;DOK5;FGF18;RARA;NUCB1
ambroxol PC3 DOWN	1.34599e-13	1.18918e-11	3.4279	101.591	BTG1;PRKCSH;MRPS11;FCF1;CLU;PQBP1;PTMS;TXN2;UROD;RAC2;AKT1;RPLP2;HMG20B;ZFPL1;EIF5A;MAP2K2;TPM1;HPCAL1;COMMD4;HLA-E;APRT;BSCL2;NDUFS8;EEF1D;COL6A1;TXNIP;DNASE2;PFN1;NAPA;DCTN1;GPS1;AK1;CRIP2;ERI3;CLPTM1;TSPAN4;FLNA;RABAC1;TAF9B;MPDU1;GADD45GIP1;CIZ1;SIVA1;TRMT1;HNRNPUL2-BSCL2;PARVB;MCOLN1;LSM7;ZYX;CDK2AP2;NUCB1;LAMTOR2;PRPF31;CALR;PNPLA6;COPE;UBE2M
estradiol CTD 00005920	1.62734e-13	1.40268e-11	1.93725	57.0455	MT1M;STMN2;FCF1;LDLRAD4;ELK1;SOX2;EDNRA;RPL36;CYP1B1;AKT1;RPL38;HOMER3;JUNB;IER2;TNS1;HPCAL1;CACNA2D2;HLA-C;HLA-E;CLDN5;AR;BCAM;MAP1A;MT1F;TXNIP;KCTD12;ATF5;EXD3;FICD;RRAD;THY1;FAM149A;SULT1A1;PRDX2;SYNDIG1;LRRC37A3;EGR1;STARD13;JUN;APOBEC3F;GADD45B;GADD45A;CYP4F2;NR2F1;MICAL2;PARVA;NR2F2;IGF1;NFATC4;EHD2;PKIA;RPL27A;ID2;SNAI1;CALR;RGL1;CALM1;HAMP;ITM2A;RET;CDKN1C;COL18A1;CDKN1A;BTG1;TCF25;CITED2…
cyclopenthiazide PC3 UP	1.75734e-13	1.47868e-11	4.53418	133.168	SPI1;PTGER3;FAM149A;CYSLTR1;CCKAR;PRB1;ZC3H7B;DNAJB5;ARHGDIA;CCL5;PDE4A;NCAM1;ZBTB7A;LZTS1;SPAG8;IGFBP5;KCND3;CD300A;CYP4F2;FLT3LG;PBX2;IL16;MAPK11;ARMCX1;RASA3;CD6;ALPP;TTLL1;PPDPF;MAP1A;ZYX;MAPRE3;NMUR1;CALR;ALDOB;NF2;TLN1;HOXB8;ATF5;FGFR2
doxycycline HL60 UP	3.41527e-13	2.80687e-11	4.15435	119.252	IGHM;CLEC10A;NTM;TSR3;FHL1;PTGER3;WIZ;ADRA1D;SOX2;SGCD;PRB1;SGCA;DNAJB5;CALD1;ZC3H7B;ANKRD53;HABP4;KIF1C;ZNF385D;LZTS1;HLA-DPA1;RUNX1T1;KCNJ5;SPAG8;PRMT2;KCND3;SERPINF1;TPM2;PBX2;FLT3LG;MAG;ALDH6A1;MAF;CD6;MAP1A;AAK1;XCL2;MAPRE3;NF2;ALDOB;TCL6;CC2D1A;FGFR2
zuclopenthixol PC3 UP	5.96508e-13	4.79105e-11	4.66968	131.441	CLEC10A;PTGER3;WIZ;ADRA1D;PHF7;FAM149A;PTMS;CCKAR;PRB1;ZC3H7B;ARHGDIA;CCL5;ZBTB7A;TLE4;PDIA2;SPAG8;KCND3;CD300A;CYP4F2;FLT3LG;PBX2;ANK2;RAB11B;RASA3;CD6;TTLL1;PPDPF;MAP1A;ZYX;CALM3;MAPRE3;CALR;ALDOB;TLN1;HOXB8;CALM1;FGFR2
Methaneseleninic acid CTD 00000412	9.61936e-13	7.5544e-11	4.01296	111.038	CDKN1C;SNAP25;CDKN1A;COL16A1;LAMA4;MAZ;AKR1B1;CLU;ALAD;EDNRA;DUSP10;DNAJB5;HABP4;AKT1;IDS;SNCG;CD14;RABAC1;STX2;JUNB;DYNC1I1;NKX3-1;CDKN2D;KCNH2;JUN;TGFB1;KCNJ8;GADD45A;SERPINF1;TPM1;ANK2;IGF1;ESR1;RHOB;AR;MAF;RPL27A;ID2;ERCC1;COL6A1;ATF5;CALM1;RGL1
picrotoxinin PC3 UP	1.73238e-12	1.33092e-10	4.86567	131.77	RRAD;TSR3;PTGER3;MAZ;HTR2B;SOX2;PRB1;ARHGDIA;CCL5;ZNF385D;TLE4;SPAG8;KCND3;FLT3LG;PBX2;ESR1;RAB11B;ALDH6A1;ARMCX1;MEP1B;RASA3;CD6;MAP1A;COL6A1;ZYX;AAK1;MAPRE3;CALR;TLN1;HOXB8;HAMP;SSBP3;CC2D1A;FGFR2
methazolamide HL60 UP	2.6331e-12	1.97987e-10	4.41516	117.721	IGHM;NTM;PTGER3;FHL1;ADRA1D;NCALD;PTMS;SGCD;PRB1;CALD1;ZC3H7B;KIF1C;ZNF385D;ZBTB7A;LZTS1;SPAG8;PRMT2;KCND3;FLT3LG;PBX2;ANK2;NR2F2;BAZ1B;SPATA2L;ALDH6A1;MAF;MEP1B;CD6;MAP1A;AAK1;XCL2;ALDOB;NF2;HOXB8;TCL6;CC2D1A;FGFR2
TERT-BUTYL HYDROPEROXIDE CTD 00007349	2.77256e-12	2.0413e-10	2.46991	65.7273	CDKN1C;BTG2;CDKN1A;CSF1;FHL1;MT1M;TNC;MED16;ECSIT;CLU;BICD1;CHRDL1;TXN2;ALAD;ZFP36;DUSP10;FASTK;ARHGDIA;GPER1;DPYSL3;ADORA1;CYP1B1;AOX1;EMILIN1;SLC16A2;TNPO2;IER2;DLGAP4;HLA-DPA1;NKX3-1;CTSB;TLE4;IGFBP5;DUSP1;TPM2;HEG1;IGFBP2;AIP;HLA-C;BAZ1B;THOC6;JMJD6;HLA-E;PALLD;COL6A1;TXNIP;ANGPTL2;DNASE2;GLYR1;KANK2;CEBPB;LRP1;C1R;RRAD;CXCR4;RMND5B;PRDX2;FZR1;PPP1R7;SAP18;NCAM1;METTL7A;APOE;MAP4;PDLIM4;EGR1;…
bucladesine HL60 UP	5.84702e-12	4.21701e-10	5.07679	131.312	IGHM;PMS2P5;PTGER3;FHL1;ADRA1D;SOX2;SGCD;PRB1;CALD1;ZC3H7B;HABP4;KIF1C;ZNF385D;ZBTB7A;HLA-DPA1;SPAG8;PRMT2;KCND3;FLT3LG;BAZ1B;MAF;MAP1A;AAK1;XCL2;MAPRE3;NMUR1;ALDOB;NF2;HOXB8;CC2D1A;FGFR2
pyrithyldione HL60 UP	1.01204e-11	7.12576e-10	3.77343	95.5299	IGHM;PMS2P5;TSR3;FHL1;PTGER3;WIZ;ADRA1D;MED16;CLU;SOX2;SGCD;CCKAR;PRB1;SGCA;CALD1;ZC3H7B;ANKRD53;KIF1C;ZNF385D;ZBTB7A;LZTS1;LRRC37A3;CDKL2;SPAG8;APOBEC3F;PRMT2;KCND3;FLT3LG;ANK2;NR2F2;BAZ1B;ALDH6A1;MAF;DES;CD6;MAP1A;AAK1;XCL2;NF2;ALDOB;CC2D1A;FGFR2
mesalazine MCF7 UP	1.02834e-11	7.12576e-10	32.2967	817.122	EIF5A;MRPL41;RMND5B;EEF1D;RPL27A;RPL14;RPLP2;ARPC4;COX5B;RPS11;RPS10
pentetrazol HL60 DOWN	1.14986e-11	7.81459e-10	11.0695	278.826	SPI1;TGFB1;SF3A2;PRKCSH;MAP1S;PTOV1;TRMT1;FBXL15;MED16;ABHD17A;GRK6;PTPN6;PRPF31;CAMK1;TNPO2;COPE;BRD4
paclitaxel PC3 DOWN	1.27842e-11	8.52439e-10	3.74265	93.8762	NAPA;BTG1;PRKCSH;DCTN1;GPS1;MRPS11;FCF1;CLU;MED18;NCALD;PQBP1;TXN2;UROD;U2AF2;CLPTM1;TSPAN4;FLNA;HMG20B;RABAC1;TAF9B;ZFPL1;MPDU1;EIF5A;GADD45GIP1;MAP2K2;SIVA1;TPM1;HPCAL1;HNRNPUL2-BSCL2;SMARCA2;KLHL20;BSCL2;LSM7;NDUFS8;EEF1D;ZYX;NUCB1;PRPF31;PNPLA6;PFN1;COPE;UBE2M
clidinium bromide HL60 UP	1.53038e-11	1.00155e-09	5.03036	125.271	PMS2P5;NTM;PTGER3;FHL1;ADRA1D;SGCD;PRB1;ZC3H7B;HABP4;KIF1C;METTL7A;ZBTB7A;LZTS1;SPAG8;PRMT2;IGFBP5;KCND3;FLT3LG;BAZ1B;DES;MEP1B;MAP1A;RARA;AAK1;XCL2;ALDOB;NF2;TCL6;CC2D1A;FGFR2
Arsenenous acid CTD 00000922	2.50483e-11	1.60947e-09	2.41814	59.0274	RET;CDKN1A;RAB3A;PSCA;PRKCSH;MT1M;TNC;AKR1B1;PHF7;ELK1;CLU;TXN2;FGF5;ZFP36;EDNRA;DBP;ADAMTS1;FASTK;ARHGDIA;CYP1B1;AKT1;IDS;PDE4A;CCR7;PRKACA;JUNB;CTSD;IER2;DLGAP4;PDIA2;MAP2K2;IGFBP5;DUSP1;HEG1;IGFBP2;HLA-C;PGF;RHOB;APRT;AR;TRAPPC6A;RARA;XCL2;KCTD12;ALDOB;ATF5;ST6GALNAC4;CEBPB;RRAD;CXCR4;ADCY2;RNF5;PSMB10;ZFP36L1;SOCS3;SOCS1;DNAJB5;HRH2;NCKAP1L;CKB;MSX1;MAP2K7;EGR1;JUN;TGFB1;GADD45B;GADD45A;INSR;…
Decitabine CTD 00000750	2.7081e-11	1.709e-09	2.19256	53.3498	SPI1;RASL11B;MT1M;STMN2;TNC;CLU;SLC8A2;HCFC1R1;CYP1B1;AKT1;NUDT18;SVEP1;JUNB;LZTS1;IGFBP5;TPM2;DAPK3;IGFBP2;EML3;AR;DOK1;MAF;MT1F;TXNIP;ATF5;GYPC;RRAD;EBI3;LTBP4;CSF2RB;AEBP1;RASGRP2;ZFP36L1;PRDX2;CNN1;SOCS1;MYH11;CD14;PRPH;EGR1;JUN;APOBEC3F;TGFB1;GADD45B;GADD45A;NR2F1;ESR1;NFKBIA;ALDH6A1;CXCL12;ALPP;ID2;SNAI1;FXYD6;RGL1;FGFR1;CDKN1C;CDKN1A;FHL1;CTSZ;ADRA1D;ELAVL3;ALAD;DUSP10;ADAMTS1;MAP1LC3C;GPE…
ellipticine PC3 UP	3.19081e-11	1.9783e-09	9.31149	225.042	CDKN1C;HEXIM1;EGR1;PCDH9;GADD45B;CITED2;DUSP1;CXCR4;CLU;RGS4;ZFP36;FABP4;ADAMTS1;ID2;FGF18;SNAI1;FOSB;MSX1
CYPROHEPTADINE	3.44169e-11	2.09706e-09	27.3251	658.33	CHRM2;KCNH2;AR;HTR6;HRH2;CHRM4;HTR2B;ADRA1D;HTR2A;SLC6A2;ADRA2A
7646-79-9 CTD 00000928	4.61516e-11	2.7644e-09	1.91979	45.6893	PHLDB1;CSF1;PMS2P5;ELK1;CLU;TXN2;FADS3;SOX2;RGS4;DPYSL3;HCFC1R1;CYP1B1;AKT1;SVEP1;PRKACA;RPS11;JUNB;RPS10;TSPYL2;MAP2K2;ATP6V0E1;DAPK3;TPM1;HPCAL1;HLA-C;ANK2;SDHC;P3H3;PGF;EML3;JMJD6;HLA-E;AR;DPM3;TMEM259;TXNIP;KCTD12;PFN1;INO80B;ANAPC15;NNMT;NPRL3;MAZ;AK1;PSEN2;ARL2;LTBP1;ZFP36L1;CALD1;TSPAN4;HYI;MAP4;MOAP1;CADM3;TGFB1;SIVA1;GADD45A;UROS;NR2F1;MICAL2;ARPC4;PARVA;NR2F2;IGF1;PARVB;ESR1;KLHL20;NFKB…
colchicine SKMEL5 UP	5.18099e-11	3.0516e-09	14.1854	335.959	JUN;ATP6V0E1;ARPC4;COX5B;RHOB;EEF1D;RPL27A;RPL14;RPLP2;HMG20B;RPL38;RPS11;RPS10;UBXN6
clozapine	7.17389e-11	4.15615e-09	13.7548	321.285	CHRM2;KCNH2;CHRM4;HTR2B;ADRA1D;HTR2A;SLC6A2;ADRA2A;RGS4;AR;HTR6;HRH3;HRH2;DRD4
raloxifene HL60 UP	7.59131e-11	4.32705e-09	3.79504	88.4299	IGHM;PTGER3;FHL1;WIZ;ADRA1D;NCALD;SOX2;RGS4;SGCD;PRB1;CALD1;ZC3H7B;DNAJB5;HABP4;KIF1C;ZNF385D;LZTS1;CDKL2;SPAG8;PRMT2;KCND3;FLT3LG;PBX2;ANK2;ALDH6A1;MAF;MEP1B;CD6;MAP1A;COL6A1;AAK1;XCL2;ALDOB;NF2;HOXB8;HAMP;CC2D1A;FGFR2
ciclopirox HL60 UP	1.83123e-10	1.02723e-08	5.39928	121.057	BTG2;CDKN1A;MT1M;ZFP36;SOCS1;DUSP10;ADAMTS1;JUNB;IER2;HEXIM1;EGR1;JUN;GADD45B;GADD45A;DUSP1;NFKB2;RHOB;NFKBIA;MAFB;NR4A3;TUBB2A;MT1F;GNAS;SNAI1;FOSB
menadione PC3 UP	2.0608e-10	1.13256e-08	7.02145	156.598	CDKN1C;EGR1;JUN;BTG2;CDKN1A;GADD45B;CITED2;DUSP1;CXCR4;CLU;RHOB;RGS4;ZFP36;DUSP10;ID2;SNAI1;CYP1B1;FOSB;MSX1;NKX3-1
raloxifene CTD 00007367	2.08309e-10	1.13256e-08	2.8773	64.1407	RET;CDKN1A;CSF1;FHL1;TNC;HTR2A;LDLRAD4;CLU;RGS4;ZFP36;EDNRA;AKT1;AOX1;LMCD1;EIF5A;HEG1;TPM1;HPCAL1;PAX5;MR1;AR;MAF;ADGRB2;PALLD;MPPED2;TXNIP;ANGPTL2;KCTD12;CEBPB;RRAD;PTGER3;CHRD;THY1;LTBP1;THBS1;TBXA2R;CALD1;CCL5;CASKIN2;CKB;METTL7A;TP53I11;EGR1;JUN;IGF1;ESR1;RAB11B;NFKBIA;CXCL12;NR4A3;PTPN6;RGL1;CALM1;FGFR2
lomustine MCF7 DOWN	3.05656e-10	1.63665e-08	26.8677	588.633	STARD13;ARMCX1;MAFB;PKIA;GPER1;MPPED2;TXNIP;CYP1B1;NR2F2;METTL7A
R-atenolol PC3 UP	3.2337e-10	1.70566e-08	5.02458	109.798	IGHM;TSR3;PTGER3;FAM149A;CCKAR;PRB1;SGCA;ZC3H7B;ARHGDIA;CCL5;SVEP1;EMILIN1;LZTS1;SPAG8;CD300A;CYP4F2;FLT3LG;MAPK11;RASA3;MAP1A;CALR;TLN1;HOXB8;HAMP;CC2D1A;FGFR2
olanzapine	4.15075e-10	2.15717e-08	19.7297	426.213	RGS4;KCNH2;HTR6;CHRM4;GAA;HTR2B;ADRA1D;HTR2A;GFER;DRD4;ADRA2A
tolbutamide MCF7 DOWN	5.26036e-10	2.69422e-08	24.7997	529.862	RMND5B;EEF1D;RPL27A;RPL14;RPLP2;ARPC4;RPL38;COX5B;RPS11;RPS10
levonorgestrel HL60 UP	5.61393e-10	2.83423e-08	4.53918	96.6874	PTGER3;FHL1;ADRA1D;CCKAR;PRB1;ZC3H7B;HABP4;RPL38;SVEP1;RPS11;RPS10;HLA-DPA1;PRMT2;KCND3;FLT3LG;BAZ1B;ESR1;ALDH6A1;MEP1B;CD6;RPL27A;MAP1A;MT1F;XCL2;ALDOB;NF2;TCL6;CC2D1A
mebendazole HL60 UP	6.04859e-10	3.01066e-08	3.7275	79.1201	BTG2;CDKN1A;CEBPB;BTG1;TRAC;TRAV20;WDR45;THBS1;LIMD2;ZFP36;DUSP10;PEA15;FLNA;PDE4A;CD14;JUNB;IER2;CTSB;EGR1;TGFB1;KLF13;CD300A;TSC22D3;MICAL2;FOXN3;HLA-E;NFKB2;NFKBIA;MAFB;BIN2;ID2;MT1F;ZYX;CALM3;CALM1
AG-012559 PC3 DOWN	8.72205e-10	4.28107e-08	6.01806	125.537	EIF5A;TGFB1;HPCAL1;AIP;ARPC4;CRIP2;TXN2;PQBP1;UBE2S;ABHD17A;ERI3;TSPAN4;RAC2;CLPTM1;ZYX;CYP1B1;HMG20B;PRPF31;ZFPL1;MPDU1;UBE2M
progesterone CTD 00006624	9.64559e-10	4.66952e-08	2.03983	42.3456	COL16A1;MT1M;STMN2;TNC;LDLRAD4;HS6ST1;FADS3;RGS4;ZFP36;EDNRA;ARHGDIA;CYP1B1;AKT1;HOMER3;IGFBP5;SERPINF1;TPM1;IGFBP2;HLA-E;CLDN5;AR;OLFM1;MAF;BIN1;MT1F;TXNIP;KCTD12;NTM;EBI3;THY1;RASGRP2;LTBP1;COX7A1;ZFP36L1;SEC14L2;SOCS3;CNN1;SOCS1;KLHL29;EGR1;TGFB1;GADD45A;INSR;RARRES2;NR2F1;MICAL2;IGF1;ESR1;NFKBIA;EHD2;MAFB;CXCL12;NR4A3;ALPP;PKIA;RPL27A;ID2;FGF18;GNAS;CALR;ITM2A;FGFR2;CDKN1C;CDKN1A;CITED2;HTR2B…
Vitinoin CTD 00007069	1.05972e-09	5.0609e-08	2.65631	54.8932	CDKN1C;CDKN1A;TPSB2;CD3D;DUSP10;FASTK;RAC2;HLA-DPA1;IGFBP5;DESI1;GPX3;AIP;FLT3LG;ANK2;SDHC;ADRA2A;HLA-E;RHOB;AR;NDUFS8;COL6A1;RARA;KCTD12;ATF5;ST6GALNAC4;BCAT2;KANK2;TNXB;LAMA2;C1R;COX5B;TOB2;LTBP1;RNF5;THBS1;FAM149A;PRDX2;SOCS1;CALD1;CCL5;FLNA;SLIT3;CKB;APOE;MAP4;IL32;CYP4F2;PLCL2;NR2F1;IGF1;ESR1;CXCL12;UBE2S;ERCC1;FOSB;CRAT;FGFR1
amitriptyline	1.42406e-09	6.71015e-08	16.9086	344.423	CHRM2;KCNH2;HTR6;HRH2;CHRM4;SCN9A;HTR2B;ADRA1D;HTR2A;SLC6A2;ADRA2A
thioridazine	1.51674e-09	7.05286e-08	13.8524	281.296	CHRM2;KCNH2;HTR6;HRH2;CHRM4;HTR2B;ADRA1D;HTR2A;SLC6A2;ESR1;DRD4;ADRA2A
diazinon CTD 00005790	1.53814e-09	7.05948e-08	2.40667	48.8377	CDKN1C;CDKN1A;CTSZ;LDB3;PQBP1;SAMD14;HHEX;UROD;FASTK;BCL7C;RAC2;KIF1C;ZNF688;TPSAB1;ZNF324;JUNB;EIF5A;DUSP1;FLT3LG;RAB3IL1;WIPI2;MLF2;DOK1;TUT1;CD2BP2;TAX1BP3;RHOQ;GLYR1;NAPA;AK1;CHRD;CRIP2;LILRA4;DNAJB2;FZR1;CASKIN2;LMNA;TRA2A;SYNDIG1;SNCG;CKB;RPS2;MAP2K7;TP53I11;EGR1;KDM4B;DMTN;ATP8B2;IQSEC1;CYP4F2;PBX2;TRMT1;DOHH;POU2F2;ESR1;NFKB2;SPATA2L;GNAO1;EHD2;MAPK11;LSM7;UBE2S;SNAI1;TMCC2;CALR;CRAT;SSBP…
sanguinarine MCF7 UP	1.62997e-09	7.38501e-08	4.79462	97.0178	PTGER3;FHL1;CXCR4;PRB1;CALD1;ZC3H7B;PDE4A;METTL7A;ZNF385D;MAP2K7;LRRC37A3;EGR1;JUN;SPAG8;GADD45B;DUSP1;KCND3;TPM2;NR2F2;PGF;JMJD6;ID2;MAP1A;NMUR1;CC2D1A
sulpiride PC3 UP	1.98327e-09	8.87201e-08	7.47008	149.689	CIZ1;PRKCSH;KCND3;TSR3;PTGER3;NR2F2;PRB1;ZC3H7B;GRK6;ZYX;NUCB1;MAP4;METTL7A;TLN1;CC2D1A;BRD4;FGFR1
chlorpromazine	2.23417e-09	9.86945e-08	11.3702	226.487	CHRM2;KCNH2;CHRM4;HTR2B;ADRA1D;HTR2A;SLC6A2;ADRA2A;HTR6;HRH2;AOX1;CALM1;DRD4
amoxapine	4.23656e-09	1.80386e-07	14.7927	285.196	CHRM2;KCNH2;HTR6;CHRM4;HTR2B;ADRA1D;HTR2A;SLC6A2;ESR1;DRD4;ADRA2A
haloperidol	4.23656e-09	1.80386e-07	14.7927	285.196	KCNH2;AR;HTR6;HRH2;CHRM4;HTR2B;ADRA1D;HTR2A;SLC6A2;DRD4;ADRA2A
pyrantel HL60 DOWN	4.23656e-09	1.80386e-07	14.7927	285.196	DPM3;TGFB1;KLF13;PRKCSH;MAP1S;GRK6;CLPTM1;CAMK1;RASGRP2;MED16;COPE
pyrvinium HL60 UP	6.80972e-09	2.86495e-07	5.57421	104.823	HEXIM1;JUN;BTG2;CEBPB;BTG1;DUSP1;LAX1;THBS1;NCALD;NFKB2;RHOB;NFKBIA;SOCS3;ZFP36;NR4A3;HEY1;ID2;FOSB;RPL38;JUNB
clotrimazole	7.511e-09	3.12281e-07	7.31656	136.87	CHRM2;KCNH2;JUN;CHRM4;HTR2B;ADRA1D;HTR2A;SLC6A2;ESR1;ADRA2A;AR;CYSLTR1;HTR6;HRH2;ADORA1;DRD4
buflomedil PC3 UP	8.21139e-09	3.37431e-07	6.23067	116.001	KCND3;TSR3;PTGER3;FLT3LG;PBX2;CD79B;PRB1;CD6;ZC3H7B;ARHGDIA;PPDPF;CCL5;MAP1A;CALR;TLN1;HOXB8;ATF5;FGFR2
ZINC CTD 00007011	8.4777e-09	3.4437e-07	2.04014	37.9176	CDKN1C;SLC48A1;SNAP25;COL18A1;BTG2;CDKN1A;RAB3A;VIPR2;CITED2;MT1M;TNC;CLU;BICD1;USE1;ZFP36;DUSP10;CLEC1A;SGCD;PRB1;PEA15;AKT1;HMG20B;PDE4A;RPL38;JUNB;RPS10;IER2;NKX3-1;TSPYL2;KLF13;IGFBP5;DUSP1;TSC22D3;HPCAL1;NGB;GFRA2;PGF;JMJD6;RHOB;NCR3;RARA;MT1F;TUT1;ATF5;TLN1;MS4A1;IL9R;KANK2;BLK;DCTN1;LAMA4;CXCR4;KCNA5;THY1;TOB2;RNF5;DNAJB2;SOCS3;CALD1;TRA2A;MAP4;CD14;MSX1;RUNX1T1;EGR1;JUN;SLC12A4;KDM4B;TGFB…
SARIN CTD 00006722	9.32886e-09	3.74638e-07	4.20055	77.6688	CHRNA3;GRIK5;STMN2;PSEN2;CXCR4;RASGRP2;CLU;ADD1;RGS4;DNAJB2;ADORA1;IDS;APOE;CTSD;MPDU1;ATP6V0E1;MAP2K2;KCNJ8;GADD45A;TPM1;TBCC;GNAS;CALM3;LAMTOR2;CALM1;UBE2M
quercetin PC3 UP	1.17047e-08	4.64768e-07	7.72052	141.002	IGHM;SPAG8;MAZ;PTGER3;FLT3LG;RAB11B;PRB1;ZC3H7B;ARHGDIA;PPDPF;CCL5;MAP1A;CALR;TLN1;FGFR2
tolnaftate PC3 UP	1.35181e-08	5.30812e-07	3.86459	70.0235	IGHM;CLEC10A;TSR3;PTGER3;STMN2;CACNA1A;MED16;FAM149A;CYSLTR1;SGCA;ARHGDIA;IGLV1-44;ANKRD53;IDS;SVEP1;MYH11;SPAG8;FLT3LG;ALDH6A1;RASA3;CD6;ALPP;MAP1A;RARA;ZYX;MAPRE3;CALR;FGFR2
cantharidin HL60 UP	1.3975e-08	5.42722e-07	5.62502	101.734	EGR1;JUN;GADD45B;GADD45A;DUSP1;HTR2B;RASGRP2;TOB2;NCALD;JMJD6;NR4A3;TUBB2A;HEY1;MEP1B;ID2;FGF18;FOSB;IER2;PRPH
dexibuprofen PC3 DOWN	1.61145e-08	6.19009e-07	4.22113	75.742	NAPA;DCTN1;FCF1;CRIP2;PQBP1;TXN2;UROD;TSPAN4;RAC2;CLPTM1;RABAC1;TAF9B;MPDU1;GAMT;GADD45B;TPM1;AIP;SMARCA2;COMMD4;LSM7;NDUFS8;PRPF31;DNASE2;PFN1;COPE
AC-42 TTD 00001459	1.63509e-08	6.21333e-07	15.3459	275.136	CHRM2;EDNRA;HRH3;CCKBR;HRH2;CHRM4;HTR2B;ADRA1D;SLC6A2;ADRA2A
diethylstilbestrol	2.4576e-08	9.23953e-07	8.94635	156.753	CHRM4;HTR2B;ADRA1D;HTR2A;SLC6A2;GFER;ESR1;ADRA2A;AR;CYSLTR1;HTR6;ADORA1;AOX1
quetiapine	2.88271e-08	1.0612e-06	18.1018	314.283	CHRM2;KCNH2;HTR6;CHRM4;HTR2B;ADRA1D;HTR2A;DRD4;ADRA2A
Desloratadine	2.88271e-08	1.0612e-06	18.1018	314.283	CHRM2;RGS4;AR;HTR6;HRH2;CHRM4;HTR2B;HTR2A;SLC6A2
Bortezomib CTD 00003736	2.92992e-08	1.06746e-06	2.37508	41.1974	CDKN1A;HTR2B;AKR1B1;CLU;TXN2;FASTK;ARHGDIA;RAC2;AKT1;RPS11;CTSD;CTSB;EIF5A;MAP2K2;ATP6V0E1;TPM1;SDHC;SENP3;AR;TUBB2A;BIN1;PALLD;DNAJC4;NUPR1;ATF5;BLK;INO80B;CEBPB;H6PD;MAZ;CXCR4;CRIP2;THY1;SOCS3;U2AF2;CCL5;LMNA;TRA2A;CLPTM1;DYNC1I1;EGR1;JUN;KDM4B;SIVA1;ZNF580;GADD45B;GADD45A;POU2F2;ESR1;DEF6;NFKB2;KLHL20;SPSB3;NFKBIA;ALDH6A1;PKIA;CD27;PTPN6
nortriptyline	4.28985e-08	1.53135e-06	17.0362	289.009	CHRM2;HTR6;HRH2;CHRM4;HTR2B;ADRA1D;HTR2A;SLC6A2;ADRA2A
promethazine	4.28985e-08	1.53135e-06	17.0362	289.009	CHRM2;HTR6;HRH2;CHRM4;HTR2B;ADRA1D;HTR2A;SLC6A2;ADRA2A
H-7 MCF7 UP	4.57786e-08	1.61782e-06	8.40826	142.095	EIF5A;DESI1;MICAL2;ARPC4;ESR1;PRB1;IGKC;ARHGDIA;PEA15;HCFC1R1;NF2;RABAC1;ST6GALNAC4
Retinoic acid CTD 00006918	4.66459e-08	1.6205e-06	1.64623	27.7894	CHRM2;SPI1;COL16A1;RASL11B;TNC;LDLRAD4;CLU;SOX2;RGS4;EDNRA;FCGRT;ARHGDIA;DPYSL3;HOXA3;CYP1B1;AKT1;SVEP1;SLC16A2;RPS11;JUNB;LZTS1;VRTN;KCNH2;TLE4;SPINK2;MAP2K2;IGFBP5;CD300A;SERPINF1;TPM2;IGFBP2;HPCAL1;AIP;PTOV1;HLA-C;ANK2;PGF;HLA-E;AR;OLFM1;MAF;KCTD12;NUPR1;HOXB8;ATF5;PFN1;CHRNA3;GYPC;NTM;MAZ;C1ORF56;CACNA1A;THY1;RASGRP2;ZFP36L1;PRDX2;SOCS3;CNN1;TPO;SOCS1;HRH3;TSPAN4;HOXC4;MYH11;APOE;CD14;MPDU1;H…
FLUPHENAZINE	4.67715e-08	1.6205e-06	11.0899	187.176	CHRM2;KCNH2;HTR6;HRH2;CHRM4;HTR2B;ADRA1D;HTR2A;SLC6A2;DRD4;ADRA2A
phenoxybenzamine PC3 UP	5.15366e-08	1.76826e-06	4.86274	81.6015	TSPYL2;HEXIM1;CDKN1C;CDKN1A;CEBPB;FICD;GADD45B;GADD45A;CITED2;DUSP1;TSC22D3;MT1M;CLU;JMJD6;DUSP10;MT1F;SAP18;NUPR1;MSX1;NKX3-1
pentetrazol HL60 UP	6.06554e-08	2.05243e-06	10.7533	178.7	ATP6V0E1;DLG4;EEF1D;RPL27A;RPL14;RPL38;MAPRE3;RPS11;MAP2K7;RPS10;FGFR2
daunorubicin PC3 UP	6.09805e-08	2.05243e-06	5.06858	84.2028	TSPYL2;HEXIM1;CDKN1A;GADD45B;PCDH9;MAP1S;PBXIP1;FBXL15;DOHH;CLU;NCALD;HLA-E;SULT1A1;NFKBIA;MSX1;RPS11;ZNF324;ATF5;JUNB
promazine	6.26115e-08	2.08744e-06	16.0889	266.855	CHRM2;HTR6;HRH2;CHRM4;HTR2B;ADRA1D;HTR2A;SLC6A2;ADRA2A
cefoxitin HL60 UP	6.41975e-08	2.12032e-06	4.56519	75.6054	IGHM;SPAG8;PRMT2;KCND3;FHL1;PTGER3;FLT3LG;ADRA1D;MAF;PRB1;CD6;CALD1;ZC3H7B;MAP1A;AAK1;XCL2;KIF1C;NF2;ZNF385D;FGFR2;CC2D1A
POTASSIUM DICHROMATE CTD 00006598	7.35557e-08	2.4069e-06	2.71057	44.5217	KANK2;CDKN1A;H6PD;NNMT;MVP;AKR1B1;ECE1;PBXIP1;CLU;PTMS;HIRIP3;CALD1;BCL7C;GPER1;LMNA;CLPTM1;AKT1;RPL38;MYH11;MGAT2;JUNB;RAB6B;IER2;HEXIM1;CDKN2D;EGR1;JUN;GPX3;GADD45A;SERPINF1;TPM2;TPM1;HPCAL1;FOXN3;PGF;NFKBIA;EHD2;TXNIP;CALR;CRAT;CDK5R2;GLYR1
dexamethasone CTD 00005779	9.39783e-08	3.04697e-06	2.99144	48.4021	CDKN1C;BTG2;CDKN1A;BTG1;FHL1;TNC;CXCR4;ADRA1D;THBS1;ZFP36L1;SOCS1;CCL5;AKT1;METTL7A;CD14;PDLIM4;TLE4;IL32;TGFB1;DUSP1;GPX3;TSC22D3;TPM1;NR2F1;IGF1;ESR1;NFKB2;NFKBIA;AR;FABP4;ID2;MAP1A;RARA;TXNIP;KCTD12
ambroxol PC3 UP	9.59787e-08	3.08353e-06	4.44569	71.8385	CDKN1C;GADD45GIP1;ATP6V0E1;UBE2I;PBXIP1;COX5B;SMARCA2;ALDH6A1;EEF1D;RPL27A;ID2;RPL14;IDS;RPLP2;RPL38;METTL7A;RPS11;CALM1;RGL1;RPS10;FGFR2
nilutamide PC3 UP	9.69894e-08	3.08793e-06	8.80786	142.235	RMND5B;ATP6V0E1;EEF1D;RPL27A;FAM131A;RPL14;RPLP2;RPL38;RPS11;COX5B;RPS10;FGFR2
amiodarone	9.98154e-08	3.14953e-06	10.1378	163.421	CHRM2;KCNH2;HTR6;EDNRA;HRH2;CHRM4;HTR2B;HTR2A;SLC6A2;DRD4;ADRA2A
sanguinarine HL60 UP	1.01504e-07	3.17446e-06	3.09671	49.8668	TOB2;CLU;NCALD;ZFP36L1;DUSP10;HEY1;ADAMTS1;RPL38;RPS11;RPS10;TSPYL2;HEXIM1;TLE4;EGR1;JUN;GADD45B;PCDH9;GADD45A;DUSP1;NR2F2;JMJD6;RHOB;NFKB2;NFKBIA;TUBB2A;NR4A3;EEF1D;RPL27A;ID2;FGF18;MT1F;GNAS;FOSB
Phorbol 12-myristate 13-acetate CTD 00006852	1.10963e-07	3.43986e-06	2.82319	45.2108	CDKN1C;BTG2;CDKN1A;SPI1;VIPR2;LRP1;TNC;LTBP4;ELK1;CNN1;CCL5;AKT1;CYP1B1;CD14;JUNB;EGR1;JUN;MAP2K2;TGFB1;IGFBP5;DUSP1;KCND3;GADD45A;RHOG;POU2F2;GFRA2;ESR1;NFATC4;NFKBIA;CXCL12;NR4A3;COL6A1;RARA;FOSB;CALR;CAMK1;ATF5;IL9R
0175029-0000 MCF7 UP	1.21249e-07	3.72604e-06	3.13397	49.9099	NAPA;BTG2;CDKN1A;TCF25;TUBGCP2;GPS1;FHL1;TMEM160;WDR45;NCALD;PABPN1;TSPAN4;SAP18;RABAC1;TAF9B;EIF5A;EGR1;CPT1A;MAP2K2;GADD45A;GPX3;SERPINF1;SDHC;ARPC4;MR1;ESR1;KLHL20;TRAPPC6A;TMEM259;TXNIP;PRPF31;DNASE2
clemastine	1.26671e-07	3.85909e-06	14.4785	229.943	KCNH2;HTR6;HRH2;CHRM4;HTR2B;ADRA1D;HTR2A;SLC6A2;ADRA2A
tamoxifen	1.42881e-07	4.31574e-06	7.50505	118.289	CHRM2;KCNH2;CHRM4;HTR2B;ADRA1D;HTR2A;SLC6A2;ESR1;ADRA2A;HTR6;HRH2;ADORA1;DRD4
oxolamine PC3 DOWN	1.76079e-07	5.2291e-06	13.7883	214.441	SPAG8;PRB1;ZC3H7B;KCND3;EEF1D;PTGER3;KIF1C;ALDOB;CC2D1A
succinylsulfathiazole PC3 UP	1.76079e-07	5.2291e-06	13.7883	214.441	ARHGDIA;CCL5;MAZ;PTGER3;FLT3LG;CALR;TLN1;FAM149A;FGFR2
nitrofural PC3 UP	2.03104e-07	5.98142e-06	7.2455	111.65	ATP6V0E1;UBE2I;COX5B;RMND5B;P2RX5;EEF1D;RPL27A;RPL14;RPLP2;RPL38;RPS11;RGL1;RPS10
prenylamine PC3 UP	2.62493e-07	7.66653e-06	5.46137	82.7564	TSPYL2;EGR1;JUN;CDKN1A;CEBPB;FICD;GADD45B;GADD45A;DUSP1;MT1M;RGS4;ZFP36;MT1F;CDK2AP2;NUPR1;JUNB
ampyrone HL60 DOWN	2.98544e-07	8.64798e-06	2.32781	34.9738	CUEDC2;CITED2;PMS2P5;PQBP1;HHEX;UROD;PEA15;RAC2;CYP1B1;HMG20B;SDF4;EIF5A;KLF13;CD300A;SDHC;WIPI2;COMMD4;JMJD6;APRT;DPM3;NDUFS8;TAX1BP3;KANK2;CEBPB;TOB2;PSMB10;PPP1R7;FLNA;CD14;MGAT2;RABAC1;ZBTB7A;BRD4;PPP1R14B;KDM4B;TGFB1;UBE2I;GADD45B;TRMT1;ARPC4;KLHL20;NFKBIA;UBE2S;ABHD17A;ERCC1;GNAS;CALM3;PRPF31;CAMK1;CALM1;UBE2M
cefotiam PC3 UP	3.1744e-07	9.1206e-06	7.74851	115.941	RMND5B;ATP6V0E1;EEF1D;RPL27A;CTSZ;RPL14;RPLP2;RPL38;RPS11;COX5B;RPS10;FGFR2
bepridil MCF7 UP	3.26841e-07	9.31497e-06	12.588	187.987	NFKBIA;EGR1;ZFP36;JUN;DUSP1;GADD45A;MT1F;FOSB;IER2
Dinoprostone CTD 00007049	3.3199e-07	9.38601e-06	5.01596	74.8289	TGFB1;DUSP1;PTGER1;PSEN2;AKR1B1;CXCR4;NR2F2;ESR1;NFKBIA;AR;HRH2;CCL5;AKT1;CYP1B1;CCR7;PRKACA;CCR5
astemizole MCF7 UP	3.56426e-07	9.99689e-06	4.25467	63.1697	EGR1;JUN;CEBPB;BTG1;GADD45B;GADD45A;DUSP1;TSC22D3;NCALD;NFKBIA;ZFP36;NR4A3;DUSP10;CCL5;MT1F;TXNIP;FOSB;NUPR1;JUNB;IER2
mefloquine PC3 UP	3.65175e-07	1.01616e-05	5.71575	84.724	CDKN1C;EGR1;JUN;CDKN1A;CEBPB;DUSP1;MT1M;NCALD;RGS4;ZFP36;DUSP10;HEY1;MT1F;CYP1B1;NUPR1
felodipine MCF7 UP	3.68637e-07	1.01778e-05	6.20509	91.9188	EGR1;JUN;DUSP1;GADD45A;NCALD;ZFP36L1;NFKBIA;ZFP36;DUSP10;NR4A3;ARHGDIA;TXNIP;JUNB;IER2
mefloquine MCF7 UP	3.84237e-07	1.04776e-05	4.67794	69.1025	EGR1;JUN;CEBPB;GADD45B;GADD45A;DUSP1;TSC22D3;NCALD;RHOB;NFKBIA;ZFP36;NR4A3;DUSP10;MT1F;CYP1B1;TXNIP;JUNB;IER2
curcumin CTD 00000663	3.85425e-07	1.04776e-05	2.63525	38.9198	SLC48A1;CDKN1A;CSF1;CXCR4;ELK1;ZFP36L1;RGS4;DUSP10;GPER1;AKT1;CYP1B1;CD14;A4GALT;JUNB;NKX3-1;ZNF287;KCNH2;EGR1;JUN;MAP2K2;TGFB1;DUSP1;GADD45A;IGF1;MCOLN1;ESR1;DCN;NFKB2;NFKBIA;AR;CXCL12;ID2;PPDPF;ERCC1;RARA;PTPN6;RAMP1;MS4A1;FGFR2
GW-8510 PC3 UP	4.26246e-07	1.14989e-05	6.12092	89.7832	CDKN1C;JUN;ATP6V0E1;GADD45B;DUSP1;TPM2;GPS1;PARVB;NCALD;TXN2;RHOB;HCFC1R1;DGCR6L;JUNB
5-azacytidine CTD 00005455	4.62281e-07	1.23765e-05	3.05754	44.6006	RET;CDKN1C;BLK;CDKN1A;TNC;BICD1;ALAD;SOCS3;TPO;CALD1;ADAMTS1;GNG7;AKT1;CYP1B1;APOBEC3F;TGFB1;GADD45B;GADD45A;DUSP1;TPM2;ESR1;SENP3;DCN;RHOB;AR;CXCL12;DES;RASA3;MAP1A;PFN1
methotrexate CTD 00006299	5.17778e-07	1.37581e-05	2.47261	35.7879	CDKN1A;CSF1;TNC;MED16;THBS1;RGS4;DUSP10;DNAJB5;CCL5;ARHGDIA;CLPTM1;TSPAN4;SDF4;AOX1;GAMT;EIF5A;IL32;CIZ1;CPT1A;MAP2K2;TGFB1;ZNF580;DUSP1;GPX3;INSR;DAPK3;AIP;PTOV1;IL16;FOXN3;NFKB2;CXCL12;NDUFS8;DES;TMEM259;ALPP;CDK2AP2;CALR;ATF5;TLN1;MFGE8;RAMP1;FGFR1
fendiline MCF7 UP	5.46876e-07	1.44228e-05	5.13534	74.0466	EGR1;JUN;CEBPB;BTG1;GADD45B;GADD45A;DUSP1;TSC22D3;NCALD;NFKBIA;ZFP36;MT1F;CYP1B1;FOSB;JUNB;IER2
CALCIUM CTD 00005559	5.65215e-07	1.47154e-05	4.11896	59.2556	EGR1;TGFB1;PTGDR2;NGB;CXCR5;CXCR4;ADRA1D;MCOLN1;PKD1;ADRA2A;TXN2;NFKBIA;CYSLTR1;CXCL12;TBXA2R;ALPP;CCL5;AKT1;CYP1B1;CALM1
azacyclonol PC3 UP	5.66296e-07	1.47154e-05	5.95923	85.7184	CDKN1C;EGR1;CDKN1A;JUN;GADD45B;CITED2;DUSP1;GADD45A;NCALD;RHOB;RGS4;NFKBIA;ZFP36;JUNB
geldanamycin MCF7 DOWN	5.78706e-07	1.49281e-05	11.5798	166.315	RET;NFKBIA;JUN;RARA;CYP1B1;JUNB;IER2;ZFP36L1;SPATA2L
pimozide MCF7 UP	6.50742e-07	1.66647e-05	5.88153	83.7833	EGR1;CEBPB;JUN;GADD45B;DUSP1;GADD45A;TSC22D3;NFKBIA;ZFP36;DUSP10;TXNIP;NUPR1;JUNB;IER2
nitrofural PC3 DOWN	7.17624e-07	1.82452e-05	3.6071	51.0308	EIF5A;BTG1;DCTN1;FCF1;HNRNPUL2-BSCL2;CLU;PQBP1;TXN2;BSCL2;LSM7;NDUFS8;UROD;U2AF2;TSPAN4;CLPTM1;PDE6D;FLNA;HMG20B;PRPF31;PFN1;TAF9B;COPE;MPDU1
trichostatin A MCF7 UP	7.50418e-07	1.89427e-05	2.1954	30.9609	CDKN1C;CDKN1A;BTG1;RAB3A;FHL1;PKD1;FADS3;ALAD;DUSP10;HEY1;PDE4A;PRKACA;ZNF324;LMCD1;ZER1;DUSP1;HPCAL1;SIRT4;MAPK8IP1;TUBB2A;MAP1A;TXNIP;TLR5;GLYR1;KANK2;STOML1;LIN37;MVP;CXCR4;PBXIP1;NCALD;TBXA2R;LMNA;PDE6D;INPP5K;CKB;MGAT2;STX2;PRPH;CDKN2D;EGR1;KDM4B;PCDH9;CYP4F2;MICAL2;FOXN3;MCOLN1;SPSB3;PKIA;SNAI1;CDK2AP2;CALM3;RGL1;CALM1
chlortetracycline PC3 UP	7.66742e-07	1.92175e-05	7.04228	99.1632	CDKN1C;ATP6V0E1;EEF1D;RPL27A;RPL14;RPLP2;RPL38;RPS11;COX5B;RGL1;RPS10;FGFR2
azacitidine PC3 UP	7.74943e-07	1.92863e-05	4.98643	70.1614	EGR1;JUN;CEBPB;GADD45B;GADD45A;CITED2;DUSP1;CLU;NCALD;RHOB;RGS4;ZFP36;DUSP10;ADAMTS1;CYP1B1;TXNIP
4-Hydroxytamoxifen CTD 00000850	7.97314e-07	1.97043e-05	2.48706	34.9233	RET;BLK;CDKN1A;BTG1;LTBP1;SULT1A1;ALAD;ZFP36;RPS6KA6;SOCS1;GPER1;AKT1;CYP1B1;FLNA;CKB;ZNF467;MAP2K7;CTSD;IER2;EGR1;JUN;MAP2K2;ATP8B2;DUSP1;NR2F1;TRMT1;GFER;ESR1;NFKBIA;AR;OLFM1;MAPK11;CXCL12;NR4A3;PKIA;RARA;MT1F;FOSB;PTPN6;CALM3;CAMK1
Zinc sulfate CTD 00007264	8.56411e-07	2.10178e-05	3.25722	45.505	BLK;IGHM;CDKN1A;LAMA4;PHF7;ELK1;SLC6A2;RPS6KA6;ZFP36;FZR1;PABPN1;TBXA2R;AKT1;IL32;PTCRA;JUN;MAP2K2;UBE2I;GADD45A;HLA-C;BAZ1B;APRT;NFKBIA;ERCC1;MT1F;ALDOB
terfenadine MCF7 UP	9.60357e-07	2.32988e-05	3.96703	54.967	EGR1;JUN;CEBPB;BTG1;GADD45B;GADD45A;DUSP1;TSC22D3;NCALD;RHOB;NFKBIA;ZFP36;NR4A3;MT1F;CYP1B1;TXNIP;FOSB;NUPR1;JUNB;IER2
risperidone	9.62544e-07	2.32988e-05	13.5254	187.376	KCNH2;HTR6;HRH2;HTR2B;ADRA1D;HTR2A;DRD4;ADRA2A
CADMIUM CTD 00005555	9.72243e-07	2.33735e-05	2.02414	28.0215	IGHM;CDKN1A;MT1M;AKR1B1;CD3D;FADS3;ALAD;RGS4;ZFP36;ARHGDIA;GPER1;RAC2;AKT1;KIF1C;CCR7;JUNB;LMCD1;PDIA2;MAP2K2;DUSP1;GPX3;GAA;TPM1;TUBB2A;MAF;RASA3;BIN1;DOK5;RARA;MT1F;TAX1BP3;NUPR1;KANK2;NPRL3;CXCR4;CSTF2T;THBS1;FSTL3;CNN1;IGKC;AMDHD2;SNCG;NCAM1;CKB;MAP4;CD14;MGAT2;STX2;ZNF467;TAF9B;GABRD;EGR1;JUN;GADD45B;GADD45A;IGF1;ESR1;NFKB2;GNAO1;NFKBIA;ALDH6A1;CXCL12;FOSB;CALR;RAMP1
oxolinic acid HL60 UP	9.83523e-07	2.34849e-05	10.7209	148.293	ATP6V0E1;EEF1D;RPL27A;RPL14;RPLP2;RPL38;RPS11;RPS10;FGFR2
miconazole	1.01781e-06	2.41406e-05	7.70917	106.37	CHRM2;HTR6;HRH2;CHRM4;HTR2B;ADORA1;ADRA1D;HTR2A;SLC6A2;ADRA2A;DRD4
Benz[a]anthracene CTD 00001470	1.06604e-06	2.50559e-05	6.79448	93.4347	NFKBIA;AR;BTG2;CDKN1A;JUN;TGFB1;CXCL12;GADD45A;ERCC1;SNAI1;CYP1B1;ESR1
tobramycin PC3 DOWN	1.07058e-06	2.50559e-05	4.11645	56.5901	LRRC37A3;SPAG8;PRMT2;KCND3;TSR3;PTGER3;FLT3LG;ANK2;ADRA1D;MR1;PRB1;MEP1B;CD6;ZC3H7B;CCL5;MAP1A;AAK1;CIR1;FGFR2
parthenolide PC3 UP	1.16765e-06	2.70707e-05	3.75626	51.3124	TSPYL2;CDKN1C;CDKN1A;FICD;GADD45B;CITED2;DUSP1;PTGER3;AKR1B1;CXCR4;CLU;JMJD6;RHOB;DNAJB2;ZFP36;DUSP10;ADAMTS1;ID2;FOSB;SAP18;MSX1
vorinostat HL60 UP	1.17199e-06	2.70707e-05	2.29277	31.3119	CDKN1C;KANK2;NAPA;FICD;LIN37;DCTN1;MVP;AK1;FHL1;ALAD;HEY1;CLPTM1;TSPAN4;PDE6D;NCAM1;CKB;PRKACA;STX2;RABAC1;ZNF324;HEXIM1;CDKN2D;EGR1;SURF1;SPINK2;KDM4B;PCDH9;DAPK3;MICAL2;HNRNPUL2-BSCL2;MCOLN1;MLF2;SPSB3;BSCL2;ALDH6A1;TUBB2A;PALLD;ID2;FAM131A;MT1F;CDK2AP2;CALM3;RGL1;CALM1;ST6GALNAC4;GLYR1;SNTB2
doxorubicin CTD 00005874	1.19495e-06	2.74219e-05	2.26953	30.9505	COL18A1;BTG2;CDKN1A;CEBPB;BTG1;CITED2;MVP;KCNA5;CLU;THBS1;SULT1A1;FGF5;SYDE1;CALD1;ARHGDIA;DPYSL3;LMNA;CLPTM1;AKT1;AOX1;SLIT3;MAP4;PRKACA;CTSD;CTSB;GAMT;KCNH2;EGR1;JUN;CPT1A;KDM4B;MAP2K2;ATP6V0E1;TGFB1;GADD45A;TPM1;MICAL2;IGF1;ESR1;NFKB2;NFKBIA;LSM7;BIN1;PKIA;ID2;GNAS;MFGE8;RAMP1
17-Hydroxyandrostan-3-one CTD 00006776	1.24063e-06	2.82864e-05	3.89515	52.9737	DHRS12;CDKN1A;MAP2K2;CHPF;IGFBP2;THY1;IGF1;CLU;SMARCA2;ESR1;AR;TPO;CXCL12;FABP4;ADAMTS1;ID2;SNAI1;APOE;CKB;NKX3-1
carmustine CTD 00005595	1.26266e-06	2.8604e-05	2.73832	37.1927	CDKN1C;BLK;CDKN1A;CEBPB;CHRM4;TNC;AKR1B1;SLC6A2;BICD1;ALAD;EDNRA;SOCS1;SGCA;TSPAN4;AKT1;IDS;SNCG;SLC16A2;GAMT;KCNH2;NR2F1;PBX2;DYRK1B;ANK2;SORBS2;P3H3;IGF1;DEF6;NFKBIA;ZYX;MT1F;PFN1;CRAT
NICKEL SULFATE CTD 00001417	1.31251e-06	2.95439e-05	2.46399	33.3713	CDKN1A;BTG1;COL16A1;CITED2;EBI3;PTGER3;AKR1B1;CXCR4;ECE1;CSF2RB;TXN2;ZFP36L1;SOCS3;CCL5;FLNA;CCR7;APOE;JUNB;IER2;CTSB;CDKN2D;IL32;EGR1;JUN;TGFB1;DUSP1;GPX3;ARPC4;GFRA2;PGF;NFKBIA;MAF;UBE2S;ID2;SNAI1;MT1F;CAMK1;RAMP1;FGFR2;UBE2M
benserazide PC3 DOWN	1.35108e-06	3.02198e-05	4.75646	64.2816	EIF5A;NAPA;DCTN1;FCF1;SMARCA2;LSM7;UROD;TSPAN4;CLPTM1;HMG20B;FLNA;PRPF31;PFN1;TAF9B;COPE;MPDU1
primidone PC3 UP	1.50974e-06	3.3556e-05	8.47316	113.571	ATP6V0E1;EEF1D;RPL27A;RPL14;RPLP2;RPL38;COX5B;RPS11;RGL1;RPS10
trichostatin A HL60 UP	1.52957e-06	3.37844e-05	2.33751	31.3005	CDKN1C;KANK2;NAPA;LIN37;AK1;FHL1;ALAD;PRDX2;HEY1;CLPTM1;PDE6D;SAP18;NCAM1;CKB;METTL7A;PRKACA;STX2;RABAC1;ZNF324;HEXIM1;CDKN2D;EGR1;SPINK2;PCDH9;DAPK3;MICAL2;HNRNPUL2-BSCL2;MCOLN1;SPSB3;BSCL2;ALDH6A1;TUBB2A;PALLD;TTLL1;ID2;FAM131A;CDK2AP2;CALM3;RGL1;CALM1;CRAT;ST6GALNAC4;GLYR1;SNTB2
amikacin PC3 DOWN	1.63683e-06	3.59289e-05	2.98521	39.7712	GPS1;TSR3;FCF1;PQBP1;TXN2;UROD;TSPAN4;RAC2;ZFPL1;RABAC1;TAF9B;PDLIM4;MPDU1;GAMT;GADD45GIP1;GADD45B;SIVA1;TPM1;AIP;SMARCA2;COMMD4;LSM7;NDUFS8;EEF1D;PRPF31;DNASE2;PFN1;COPE
trichostatin A PC3 UP	1.73723e-06	3.78973e-05	2.74261	36.3758	CDKN1A;BTG1;CITED2;CXCR4;CLU;NCALD;RGS4;ZFP36;DUSP10;HEY1;LMNA;MGAT2;JUNB;LMCD1;PRPH;CDKN2D;KDM4B;PCDH9;GADD45B;DUSP1;HPCAL1;RHOB;TUBB2A;FABP4;PALLD;PKIA;ID2;MAP1A;COL6A1;TXNIP;CALR;RGL1
Bisphenol A CTD 00000312	1.84159e-06	3.99069e-05	1.94171	25.6401	DHRS12;CDKN1A;SPI1;BTG1;VIPR2;TCF25;CITED2;FHL1;FADS3;SOX2;GPER1;DPYSL3;CYP1B1;AKT1;JUNB;CTSD;DLGAP4;NKX3-1;EIF5A;CPT1A;IGFBP5;DUSP1;TPM1;DCN;RHOB;AR;OLFM1;CCKBR;ROR2;MFGE8;RHOQ;EXD3;CEBPB;CHRNA3;MAZ;PTGER3;PSEN2;CXCR4;THBS1;NCALD;ZFP36L1;SULT1A1;SLIT3;CKB;RUNX1T1;KCNF1;KCNJ5;EGR1;TGFB1;GADD45A;INSR;SORBS2;NR2F2;FOXN3;IGF1;GFER;ESR1;SPSB3;FABP4;CXCL12;ALPP;PKIA;RPL27A;ID2;FGF18;CDK2AP2;EFCC1;FGFR…
Pyrrolidine dithiocarbamate CTD 00001021	1.85193e-06	3.99069e-05	4.14366	54.6934	EGR1;JUN;CEBPB;MAP2K2;LTBP4;RHOG;SYP;POU2F2;GFRA2;NFKBIA;AR;NR4A3;ARHGDIA;COL6A1;MT1F;GNAS;AKT1;CD14
fluoxetine	1.92115e-06	4.11475e-05	16.0389	211.114	KCNH2;AR;HTR6;HRH3;HTR2B;HTR2A;SLC6A2
strophanthidin PC3 UP	2.03061e-06	4.32301e-05	2.62932	34.463	CDKN1C;BTG2;CDKN1A;CEBPB;BTG1;CITED2;CXCR4;TOB2;CLU;THBS1;NCALD;ZFP36;SOCS1;DUSP10;ADAMTS1;TRA2A;CYP1B1;MSX1;JUNB;IER2;NKX3-1;TSPYL2;EGR1;JUN;GADD45B;DUSP1;GADD45A;RHOB;KLHL20;NFKBIA;ID2;MT1F;TXNIP;FOSB
8-azaguanine PC3 UP	2.501e-06	5.29254e-05	2.98218	38.4666	CDKN1A;CEBPB;RRAD;CITED2;TNC;CSTF2T;NCALD;ZFP36L1;ZFP36;DUSP10;CALD1;CYP1B1;ZNF324;JUNB;IER2;IL32;EGR1;SURF1;JUN;GADD45B;GADD45A;DUSP1;RHOB;KLHL20;NFKBIA;TXNIP;FOSB
beta-escin PC3 UP	3.08807e-06	6.47878e-05	6.04914	76.7513	RGS4;NFKBIA;EGR1;CDKN1A;ZFP36;JUN;GADD45B;ADAMTS1;DUSP1;GADD45A;NCALD;RHOB
flunixin HL60 UP	3.09823e-06	6.47878e-05	4.42939	56.1854	SPAG8;KCND3;FHL1;PTGER3;FLT3LG;ADRA1D;ALDH6A1;PRB1;RPL27A;HABP4;XCL2;RPL38;NF2;ZNF385D;RPS11;CC2D1A
VALPROIC ACID CTD 00006977	3.11872e-06	6.48328e-05	1.45569	18.4554	GMFG;MT1M;STMN2;FCF1;LDLRAD4;ELK1;SOX2;EDNRA;PSMD4;DPYSL3;RPL36;HOXA3;PART1;HABP4;CYP1B1;AKT1;PRKACA;RPS11;JUNB;VRTN;TNS1;GAMT;ZNF287;CPT1A;ATP6V0E1;SERPINF1;DAPK3;HPCAL1;HLA-C;ANK2;P3H3;EML3;JMJD6;HLA-E;AR;THAP3;ADGRB2;MAP1A;MT1F;TXNIP;CD2BP2;KCTD12;ATF5;PFN1;EXD3;GYPC;TEX264;THY1;GSPT2;FAM149A;SULT1A1;SEC14L2;PRDX2;TSPAN4;APOE;MAP4;ARSD;RAB11FIP3;HEXIM1;SRPK3;EGR1;CADM3;STARD13;JUN;GADD45B;GADD…
FLUORANTHENE CTD 00000365	3.19358e-06	6.60006e-05	9.04345	114.439	EGR1;AR;CDKN1A;TGFB1;AKR1B1;ECE1;IGF1;ALDOB;ESR1
suloctidil PC3 UP	3.2715e-06	6.68443e-05	7.66461	96.806	NFKBIA;EGR1;CDKN1A;ZFP36;JUN;GADD45B;DUSP1;MT1M;MT1F;RHOB
calmidazolium MCF7 UP	3.27223e-06	6.68443e-05	3.78559	47.8121	EGR1;JUN;CEBPB;GADD45B;GADD45A;DUSP1;TSC22D3;NCALD;RHOB;NFKBIA;ZFP36;SOCS1;NR4A3;ID2;MT1F;CYP1B1;TXNIP;JUNB;IER2
(+)-chelidonine HL60 UP	3.37791e-06	6.86066e-05	5.45229	68.6893	GYPC;DUSP1;TSC22D3;CXCR4;FOXN3;THBS1;RHOB;NFKBIA;NR4A3;BIN1;PDE4A;METTL7A;CTSB
1,4-chrysenequinone PC3 UP	3.49654e-06	7.06101e-05	4.66693	58.6341	TSPYL2;EGR1;JUN;CDKN1A;GADD45B;GADD45A;DUSP1;TSC22D3;CLU;PGF;RHOB;ZFP36;DUSP10;FOSB;MSX1
Tetradioxin CTD 00006848	3.6577e-06	7.34449e-05	1.55171	19.4254	CSF1;STMN2;LDLRAD4;ELK1;CLU;FADS3;SAMD14;ZFP36;RPS6KA6;SCN9A;CYP1B1;AKT1;NUDT18;JUNB;TNS1;CPT1A;ATP6V0E1;IGFBP5;TPM2;IGFBP2;AIP;FLT3LG;HLA-C;ANK2;SDHC;MR1;PGF;HLA-E;AR;BCAM;MAF;MT1F;TXNIP;ROR2;NUPR1;ATF5;RRAD;NTM;THY1;LTBP1;FAM149A;SOCS3;CNN1;SOCS1;HRH3;APOE;ARSD;MPDU1;MOAP1;EGR1;STARD13;JUN;TGFB1;GADD45B;GADD45A;CYP4F2;RARRES2;NR2F1;MICAL2;FOXN3;IGF1;ESR1;NFKBIA;ALDH6A1;MAFB;CXCL12;RPL27A;ID2;SN…
bromocriptine	3.84035e-06	7.66769e-05	14.0326	174.986	AR;HTR6;HTR2B;ADRA1D;HTR2A;ESR1;ADRA2A
prochlorperazine	3.92308e-06	7.78887e-05	7.48597	93.1901	CHRM2;KCNH2;HTR6;CHRM4;HTR2B;ADRA1D;HTR2A;SLC6A2;ADRA2A;DRD4
troglitazone CTD 00002415	4.62805e-06	9.13717e-05	2.27623	27.9597	CDKN1C;CDKN1A;CEBPB;LAMA4;MVP;LTBP4;CXCR4;ELK1;PKD1;TXN2;SULT1A1;DNAJB2;RGS4;PRDX2;ZFP36;DUSP10;TBXA2R;ADAMTS1;CCL5;CYP1B1;AKT1;APOE;MAP4;CD14;MSX1;EGR1;JUN;CPT1A;TGFB1;IGFBP5;FOXF1;GADD45A;ESR1;DCN;RHOB;NFKBIA;AR;FABP4;ID2;RARA;ANGPTL2;SLC2A4RG
67526-95-8 CTD 00007263	4.66752e-06	9.14902e-05	2.03691	25.0028	RET;VIPR2;CHPF;TCF25;TNC;WDR45;USE1;TXN2;FADS3;HEY1;DPYSL3;AKT1;ZNF385D;ZFPL1;EIF5A;IGFBP5;SERPINF1;IGFBP2;CACNA2D2;RAB3IL1;SDHC;DUSP26;ADRA2A;ARMCX1;TAX1BP3;DNASE2;KCTD12;NUPR1;ATF5;BCAT2;KANK2;CEBPB;CHRNA3;FICD;MVP;CACNA1A;NCALD;CKB;ZNF467;DYNC1I1;PRPH;EGR1;JUN;SURF1;GADD45A;ALDH6A1;DLG4;RPL27A;ID2;ZYX;CDK2AP2;FOSB;CALR;CRAT;RAMP1
mifepristone CTD 00007083	4.68583e-06	9.14902e-05	2.87367	35.2627	CDKN1A;LAMA2;STMN2;HTR2B;CPZ;THBS1;FSTL3;ADAMTS1;SLIT3;CKB;RPS10;LMCD1;IGFBP5;SERPINF1;RHOG;IGF1;FOXN3;ESR1;DCN;HLA-E;BSCL2;NFKBIA;AR;FABP4;CXCL12;NEURL1;BCAT2
olanzapine CTD 00002854	4.86789e-06	9.45226e-05	8.5106	104.109	RGS4;KCNH2;SNAP25;HTR6;CHRM4;GAA;AKT1;HTR2A;GFER
sertraline	5.1198e-06	9.83336e-05	10.2761	125.187	CHRM2;KCNH2;JUN;CHRM4;HTR2B;HTR2A;SLC6A2;ADRA2A
phenylephrine CTD 00006521	5.1198e-06	9.83336e-05	10.2761	125.187	RGS4;KCNH2;CDKN1A;TGFB1;KCND3;ADRA1D;ADRA2A;NFATC4
deferoxamine PC3 UP	5.95524e-06	0.000113761	8.26701	99.4624	DUSP1;EEF1D;RPL27A;RPL14;RPLP2;RPL38;COX5B;RPS11;RPS10
alimemazine HL60 UP	6.12725e-06	0.000116418	5.60935	67.3277	PRB1;PRMT2;ZC3H7B;KCND3;FHL1;MAP1A;PTGER3;FLT3LG;ALDOB;NF2;TCL6;CC2D1A
alclometasone HL60 UP	6.51708e-06	0.000123162	9.88034	117.982	NFKBIA;MAFB;DUSP1;TSC22D3;CXCR4;METTL7A;SMARCA2;RHOB
cytarabine CTD 00005743	6.77451e-06	0.000127346	2.31376	27.5392	CDKN1C;COL18A1;CDKN1A;TCF25;CITED2;ATN1;CXCR4;THY1;CPZ;THBS1;NCALD;RGS4;PARD6A;ADAMTS1;GPER1;HCFC1R1;TSPAN4;PDE6D;SVEP1;CKB;MSX1;ZNF467;TP53I11;LMCD1;PDLIM4;PRPH;JUN;IGFBP5;SORBS2;DCN;AR;BIN2;CCKBR;PKIA;ANGPTL2;KCTD12;HOXB8;RGL1;RAMP1
azacyclonol MCF7 UP	7.14083e-06	0.000133522	4.37103	51.7953	EGR1;JUN;CEBPB;GADD45B;GADD45A;DUSP1;NCALD;NFKBIA;ZFP36;NR4A3;MT1F;TXNIP;FOSB;JUNB;IER2
Vorinostat CTD 00003560	7.80817e-06	0.000145232	2.57678	30.3038	CDKN1C;CDKN1A;CTSZ;CXCR4;COX5B;U2AF2;AKT1;CYP1B1;RABAC1;LMCD1;CTSD;CDKN2D;EIF5A;JUN;UBE2I;SERPINF1;HPCAL1;ESR1;RAB11B;NFKBIA;AR;TUBB2A;NDUFS8;ID2;FGF18;RARA;TXNIP;FXYD6;CALR;ATF5;RGL1
helveticoside PC3 UP	7.99285e-06	0.000147889	2.84728	33.4184	BTG2;CDKN1A;BTG1;CITED2;TOB2;THBS1;NCALD;ZFP36;DUSP10;TRA2A;CYP1B1;TAF9B;JUNB;EGR1;JUN;GADD45B;GADD45A;DUSP1;RHOB;KLHL20;NFKBIA;ID2;MT1F;TXNIP;FOSB;NUPR1
Alitretinoin CTD 00003402	8.53286e-06	0.000157058	3.38357	39.4916	CDKN1C;JUN;CDKN1A;TGFB1;LAMA2;AIP;IGF1;ESR1;RNF5;THBS1;RHOB;SOCS1;NR4A3;DUSP10;FASTK;COL6A1;RARA;AKT1;CCR7;NKX3-1
benzocaine PC3 UP	8.76443e-06	0.000160484	7.81934	91.0547	ALPP;ARHGDIA;PPDPF;PTGER3;MAP1A;ZYX;RARA;SVEP1;CALR
MG-262 MCF7 DOWN	8.90776e-06	0.000162268	2.60394	30.2802	KANK2;CITED2;CSTF2T;CRIP2;PSMB10;NCALD;TSPAN4;AKT1;CYP1B1;METTL7A;MGAT2;TAF9B;ZNF467;JUNB;PCDH9;PRMT2;IQSEC1;NR2F2;THOC6;OLFM1;ARMCX1;LSM7;DPM3;CXCL12;PKIA;MPPED2;CALM3;CALM1;ST6GALNAC4;SLC2A4RG
prenylamine MCF7 UP	9.54338e-06	0.000172955	4.01485	46.4103	EGR1;JUN;CEBPB;BTG1;GADD45B;GADD45A;DUSP1;TSC22D3;NCALD;ZFP36;NR4A3;DUSP10;MT1F;FOSB;JUNB;IER2
hyoscyamine HL60 UP	1.0292e-05	0.000185278	9.17366	105.352	ATP6V0E1;EEF1D;RPL27A;RPL14;RPLP2;RPL38;RPS11;RPS10
diethylstilbestrol CTD 00005818	1.03731e-05	0.000185278	3.21968	36.95	CDKN1C;KCNF1;KCNJ5;CHRNA3;CEBPB;CITED2;PRKCSH;CHRM4;IGFBP2;FLT3LG;CLU;ESR1;THBS1;GFER;AR;OLFM1;ARHGDIA;ADORA1;APOE;MFGE8;CTSB
BP 897 TTD 00002536	1.03806e-05	0.000185278	26.6543	305.873	KCNH2;HTR2B;ADRA1D;DRD4;ADRA2A
benserazide PC3 UP	1.05493e-05	0.000187342	7.61318	87.2428	ATP6V0E1;EEF1D;RPL27A;RPL14;RPLP2;RPL38;COX5B;RPS11;RPS10
olanzapine TTD 00009902	1.07594e-05	0.000189384	16.014	183.196	RGS4;HTR6;CHRM4;GAA;HTR2A;GFER
lanatoside C PC3 UP	1.07714e-05	0.000189384	2.57606	29.4666	CDKN1C;BTG2;CDKN1A;BTG1;CITED2;CXCR4;TOB2;NCALD;ZFP36;SOCS1;DUSP10;ADAMTS1;TRA2A;CYP1B1;JUNB;TSPYL2;EGR1;JUN;GADD45B;DUSP1;GADD45A;RHOB;KLHL20;NFKBIA;RPS28;ID2;SNAI1;MT1F;TXNIP;FOSB
etoposide HL60 UP	1.13689e-05	0.0001989	3.95315	45.0051	HEXIM1;EGR1;JUN;BTG2;CDKN1A;BTG1;THBS1;NFKB2;NFKBIA;MAFB;NR4A3;ID2;CCL5;CYP1B1;CD14;JUNB
Artenimol CTD 00001819	1.25071e-05	0.000217734	11.2238	126.707	NFKBIA;EGR1;AR;CDKN1A;JUN;GADD45A;ESR1
Crystal violet	1.26353e-05	0.000217821	7.41758	83.663	CHRM2;KCNH2;AR;HRH2;CHRM4;ADRA1D;HTR2A;ESR1;ADRA2A
diltiazem PC3 UP	1.26353e-05	0.000217821	7.41758	83.663	EEF1D;RPL27A;RPL14;RPLP2;RPL38;CALR;RPS11;CALM1;RPS10
beclometasone HL60 UP	1.27824e-05	0.000219286	8.85687	99.7942	NFKBIA;MAFB;DUSP1;INSR;TSC22D3;METTL7A;RPS11;RHOB
ANTIMONY POTASSIUM TARTRATE CTD 00005425	1.30094e-05	0.000222102	5.159	58.0379	NFKBIA;AR;CDKN1A;ALDH6A1;DUSP1;RARA;CLPTM1;AKR1B1;MGAT2;ST6GALNAC4;ESR1;IER2
astemizole PC3 UP	1.37578e-05	0.000233751	4.71422	52.7705	TSPYL2;EGR1;CDKN1A;CEBPB;FICD;GADD45B;DUSP1;MT1M;RGS4;NFKBIA;ZFP36;MT1F;NUPR1
vorinostat MCF7 UP	1.39744e-05	0.000236294	2.23491	24.9825	CDKN1C;KANK2;CDKN1A;BTG1;RAB3A;LIN37;CXCR4;PBXIP1;NCALD;FADS3;ALAD;DUSP10;HEY1;TBXA2R;PDE6D;INPP5K;PDE4A;MGAT2;STX2;ZNF324;LMCD1;PRPH;TSPYL2;CDKN2D;EGR1;KDM4B;PCDH9;DUSP1;CYP4F2;HPCAL1;SIRT4;MCOLN1;SPSB3;TUBB2A;PKIA;ID2;MT1F;TXNIP;RGL1
fluticasone HL60 UP	1.45679e-05	0.000245157	6.30909	70.2624	NFKBIA;KLF13;DUSP1;BIN1;TSC22D3;MT1F;CXCR4;METTL7A;THBS1;RHOB
isoflupredone HL60 UP	1.5761e-05	0.000263978	8.56119	94.6694	DUSP1;BIN1;TSC22D3;CXCR4;METTL7A;THBS1;SMARCA2;RHOB
troglitazone PC3 UP	1.68999e-05	0.000281718	6.18744	67.9889	RGS4;CDKN1A;JUN;NNMT;FABP4;CITED2;DUSP1;LAMA4;SCN9A;RHOB
1-chloro-2,4-dinitrobenzene CTD 00005848	1.84529e-05	0.000306162	3.08711	33.6504	CDKN1C;JUN;CDKN1A;BTG1;DUSP1;GPX3;PTGER3;AKR1B1;CXCR4;ESR1;TXN2;ZFP36L1;AR;PRDX2;RPL27A;ID2;CCL5;SNAI1;CCR7;CCR5;CTSB
carvedilol	2.08449e-05	0.000341045	10.2024	109.965	KCNH2;HTR6;HTR2B;ADRA1D;HTR2A;SLC6A2;ADRA2A
diflorasone HL60 UP	2.08449e-05	0.000341045	10.2024	109.965	NFKBIA;DUSP1;TSC22D3;METTL7A;THBS1;SMARCA2;RHOB
ribavirin HL60 UP	2.08449e-05	0.000341045	10.2024	109.965	MAFB;DUSP1;TSC22D3;CXCR4;THBS1;SMARCA2;RHOB
mitotane	2.13221e-05	0.000347246	13.7249	147.622	KCNH2;HTR6;HTR2B;SLC6A2;ESR1;ADRA2A
PHENCYCLIDINE CTD 00005881	2.18701e-05	0.000354536	3.15132	33.8148	IL32;JUN;BTG2;CDKN1A;CSF1;GADD45A;DUSP1;CXCR4;ESR1;THBS1;HLA-E;PTMS;NFKB2;NFKBIA;AR;CCL5;CYP1B1;CD14;CALM1;CCR5
(2E,4E,6E,8E)-3,7-DIMETHYL-9-(2,6,6-TRIMETHYL-3-OXO-1-CYCLOHEXENYL)NONA-2,4,6,8-TETRAENOIC ACID CTD 00000070	2.3182e-05	0.000374088	4.4623	47.6223	CDKN1C;LAMA2;AIP;IGF1;RNF5;THBS1;RHOB;SOCS1;DUSP10;FASTK;COL6A1;RARA;CKB
spiperone TTD 00011044	2.34871e-05	0.000377289	8.02529	85.542	AR;HTR6;CHRM4;HTR2B;HTR2A;MCOLN1;ESR1;DRD4
Dibenz[a,h]anthracene CTD 00001246	2.40239e-05	0.000384165	5.28711	56.2362	NFKBIA;AR;TPO;ID2;AKR1B1;CYP1B1;ECE1;ALDOB;IGF1;ESR1;HAMP
atovaquone MCF7 UP	2.64768e-05	0.000421482	9.75828	102.845	SF3A2;ATP6V0E1;PRB1;EEF1D;ZYX;MT1F;CYP1B1
SERTINDOLE CTD 00002659	2.7482e-05	0.000433578	19.9887	209.92	KCNH2;AR;NR2F2;HTR2A;ESR1
ISOCLOZAPINE TTD 00008679	2.7482e-05	0.000433578	19.9887	209.92	CHRM2;CHRM4;ADRA1D;HTR2A;DRD4
iopromide HL60 UP	2.78014e-05	0.000436668	3.33271	34.9615	SPAG8;PRMT2;KCND3;CLEC10A;PTGER3;FLT3LG;ADRA1D;PRB1;SGCA;MEP1B;CD6;ZC3H7B;AAK1;XCL2;ALDOB;NF2;ZNF385D;CC2D1A
rosiglitazone CTD 00003139	2.82234e-05	0.000441335	2.47928	25.9713	CDKN1C;CDKN1A;LRP1;CXCR4;LDLRAD4;PRDX2;ZFP36;DUSP10;FUT7;IGKC;TBXA2R;CCL5;LMNA;AKT1;FLNA;CCR7;APOE;PDLIM4;TNS1;CPT1A;TGFB1;CD300A;IGF1;NFKBIA;FABP4;CXCL12;ID2;COL6A1;ANGPTL2
Melatonin CTD 00006260	2.97212e-05	0.000462708	5.7443	59.8765	CDKN1A;TGFB1;FABP4;HTR2B;RARA;AKT1;CYP1B1;CTSD;ESR1;CTSB
hydrogen peroxide CTD 00006118	3.00383e-05	0.000465593	1.55977	16.2419	COL16A1;ELK1;CLU;TXN2;FADS3;CYSLTR1;ZFP36;ARHGDIA;DPYSL3;HCFC1R1;ADORA1;CYP1B1;AKT1;PRKACA;ZFPL1;JUNB;RPS10;IER2;KCNH2;MAP2K2;IGFBP5;TPM1;HLA-C;BIN1;MAP1A;TXNIP;LTBP4;RASGRP2;LTBP1;SULT1A1;PRDX2;SOCS3;CNN1;HOXC4;RAB6B;EGR1;STARD13;JUN;SURF1;APOBEC3F;TGFB1;GADD45B;GADD45A;MICAL2;NR2F2;FOXN3;ESR1;NFKBIA;RPS28;ALDH6A1;ALPP;RPL27A;ID2;SNAI1;GNAS;NF2;CALR;RGL1;CALM1;HAMP;SLC2A4RG;FGFR2;FGFR1;CDKN1C;SN…
luteolin HL60 UP	3.04223e-05	0.000467446	3.61916	37.6404	EGR1;BTG2;FICD;ZNF580;BTBD18;HTR2B;LDLRAD4;JMJD6;ZFP36;NR4A3;LMNA;MT1F;SAP18;FOSB;CD14;TAF9B
Cyperquat CTD 00007079	3.04223e-05	0.000467446	3.61916	37.6404	NAPA;CDKN2D;PDIA2;CHRNA3;JUN;KCNJ6;LIMK1;IGF1;SLC6A2;TXN2;NR4A3;ADORA1;AKT1;CALM3;APOE;PRKACA
Pirinixic acid CTD 00000280	3.26906e-05	0.000500124	1.75405	18.1166	CDKN1C;COL16A1;CLEC10A;FHL1;STMN2;AKR1B1;SLC6A2;PTMS;FADS3;DUSP10;BCL7C;NUDT18;IER2;VRTN;CTSB;GAMT;ZNF287;CPT1A;PACRG;DAPK3;COPZ2;PGF;MAPK8IP1;APRT;TUBB2A;MAF;CD2BP2;PFN1;ST6GALNAC4;BCAT2;FICD;LAMA4;MVP;CAMK2A;RASGRP2;LTBP1;THBS1;FAM149A;NCALD;CD79B;SEC14L2;SOCS3;TFPT;LMNA;TSPAN4;HOXC4;INPP5K;ZNF467;JUN;TGFB1;UBE2I;ATP8B2;KCNJ8;PCDH9;GADD45A;CYP4F2;MID1IP1;PLCL2;MICAL2;TRMT1;ARPC4;ALDH6A1;MAFB;ER…
anisomycin PC3 UP	3.37963e-05	0.000514811	1.9463	20.0374	CDKN1C;BTG2;CDKN1A;BTG1;CITED2;MT1M;CLU;FGF5;RGS4;ZFP36;DUSP10;ADAMTS1;DPYSL3;CYP1B1;JUNB;IER2;NKX3-1;TSPYL2;TLE4;DUSP1;RHOB;PALLD;MT1F;TXNIP;CEBPB;LAMA2;CXCR4;THBS1;NCALD;FSTL3;ZFP36L1;DNAJB2;TRA2A;MSX1;BRD4;EGR1;STARD13;JUN;SLC12A4;KDM4B;PCDH9;GADD45B;GADD45A;NFKBIA;NR4A3;ID2;ERCC1;GNAS;FOSB;RGL1
benzene CTD 00005481	3.41037e-05	0.000515906	2.16216	22.2402	CDKN1A;BTG1;CSF1;CXCR4;CSF2RB;ELK1;CLU;CD3D;LTBP1;SULT1A1;SOCS3;ZFP36;HRH3;AMDHD2;CCL5;RAC2;CYP1B1;PDE4A;MAP4;CCR5;EGR1;JUN;KLF13;MAP1S;DUSP1;GADD45A;HEG1;MIIP;IL16;FOXN3;RHOB;NFKBIA;AR;NR4A3;ERCC1;FAM131A;FOSB;CALM1
naringenin CTD 00000211	3.41601e-05	0.000515906	7.55243	77.6726	SULT1A1;KCNH2;PSEN2;AKT1;CYP1B1;CTSD;GFER;ESR1
scriptaid PC3 UP	3.75444e-05	0.000564604	2.10663	21.4665	CDKN1C;CDKN1A;CEBPB;BTG1;CITED2;CXCR4;CLU;ALAD;RGS4;ZFP36;DUSP10;HABP4;RPL38;MGAT2;RPS11;JUNB;RPS10;LMCD1;PRPH;CDKN2D;MOAP1;KDM4B;PCDH9;GADD45B;DUSP1;GADD45A;RHOB;SPATA2L;SPSB3;TUBB2A;FABP4;EEF1D;PALLD;PKIA;ID2;MAP1A;FAM131A;TXNIP;RGL1;FGFR1
ionomycin CTD 00007090	3.78348e-05	0.00056656	4.23584	43.1305	EGR1;JUN;MAP2K2;TGFB1;LTBP4;RHOG;POU2F2;GFRA2;NFKBIA;NR4A3;CCL5;COL6A1;AKT1
menadione HL60 UP	3.82896e-05	0.000570951	2.63428	26.7915	BTG2;CDKN1A;TOB2;CLU;THBS1;NCALD;HEY1;CYP1B1;HEXIM1;TLE4;EGR1;JUN;GADD45B;PCDH9;DUSP1;RHOB;NFKB2;NFKBIA;TUBB2A;MAFB;NR4A3;ID2;SNAI1;GNAS;FOSB
helveticoside MCF7 UP	3.89596e-05	0.000576083	2.57481	26.142	BTG1;CITED2;TCF25;TOB2;THBS1;NCALD;ZFP36;DUSP10;PABPN1;TRA2A;CYP1B1;JUNB;IER2;EGR1;JUN;GADD45B;PCDH9;DUSP1;DAPK3;KLHL20;NFKBIA;NR4A3;ID2;RARA;ZYX;TXNIP
dihydroergotamine	3.89598e-05	0.000576083	12.0081	121.918	AR;HTR6;HTR2B;ADRA1D;HTR2A;ADRA2A
cicloheximide HL60 UP	4.12037e-05	0.000606724	2.31026	23.3267	BTG2;PTGER3;ADRA1D;THBS1;NCALD;ALAD;DUSP10;SGCD;PRB1;ZC3H7B;CYP1B1;KIF1C;ZNF385D;JUN;SPAG8;GADD45B;KCND3;GADD45A;PLCL2;FLT3LG;LAX1;MR1;NFKB2;NFKBIA;NR4A3;MEP1B;ID2;MAP1A;MT1F;TXNIP;NF2;CC2D1A
A-987306 TTD 00001415	4.16764e-05	0.000611139	17.7668	179.188	CHRM2;CHRM4;HTR2B;ADORA1;HTR2A
tonzonium bromide PC3 UP	4.20121e-05	0.000613515	3.69986	37.2855	EGR1;JUN;CDKN1A;CEBPB;FICD;DUSP1;TSC22D3;RHOB;RGS4;NFKBIA;ZFP36;ADAMTS1;MT1F;NUPR1;JUNB
cicloheximide PC3 UP	4.29034e-05	0.000623954	2.50764	25.2182	CDKN1A;CEBPB;BTG1;CITED2;MT1M;THBS1;NCALD;FSTL3;ZFP36L1;ZFP36;DUSP10;ADAMTS1;CYP1B1;JUNB;TLE4;STARD13;JUN;GADD45B;GADD45A;DUSP1;DAPK3;RHOB;NFKBIA;PALLD;ID2;MT1F;TXNIP
clomipramine PC3 UP	4.52273e-05	0.000655055	3.33444	33.3571	IGHM;CEBPB;SPAG8;KCND3;PTGER3;FLT3LG;BAZ1B;THBS1;PRB1;ZC3H7B;CCL5;MAP1A;CIR1;ZNF385D;ALDOB;ZBTB7A;FGFR2
isoflupredone PC3 UP	4.86113e-05	0.000701193	7.13212	70.8337	CEBPB;NNMT;DUSP1;CTSZ;MT1F;CSTF2T;TAF9B;SMARCA2
alvespimycin MCF7 DOWN	5.13549e-05	0.000737758	11.3011	111.618	NFKBIA;CYP1B1;JUNB;IER2;ZFP36L1;SPATA2L
N-acetyl-L-aspartic acid PC3 DOWN	5.37459e-05	0.000768979	4.39391	43.1976	SGCD;SPAG8;PRB1;ZC3H7B;KCND3;CCL5;PTGER3;FLT3LG;ADRA1D;ZBTB7A;FGFR2;HLA-DPA1
monobenzone PC3 DOWN	5.78546e-05	0.000824428	3.13382	30.5785	GADD45GIP1;FCF1;SMARCA2;THBS1;PQBP1;KLHL20;LSM7;NDUFS8;UROD;UBE2S;TSPAN4;CYP1B1;PRPF31;ZFPL1;RABAC1;TAF9B;COPE;MPDU1
PD 98059 CTD 00003206	5.94825e-05	0.000844221	2.82796	27.5156	EGR1;JUN;CDKN1A;CEBPB;MAP2K2;TGFB1;GADD45A;IGF1;ELK1;ESR1;NFKBIA;AR;GPER1;CCL5;AKT1;CYP1B1;CD14;TLN1;CCR5;JUNB;NKX3-1
XANOMELINE TTD 00011862	6.09461e-05	0.000861533	15.9893	155.184	CHRM2;HTR6;CHRM4;HTR2B;HTR2A
deptropine HL60 UP	6.29249e-05	0.000885963	8.31089	80.396	SF3A2;DCTN1;MAP1S;PTOV1;TLN1;ATF5;BRD4
haloprogin	6.67136e-05	0.000931881	10.6727	102.619	AR;HTR6;HTR2A;SLC6A2;ESR1;ADRA2A
Ziprasidone	6.67136e-05	0.000931881	10.6727	102.619	KCNH2;AR;HTR6;ADRA1D;HTR2A;DRD4
rosiglitazone PC3 UP	7.22776e-05	0.00100563	5.10419	48.6684	RGS4;CDKN1A;CPT1A;JUN;FABP4;CITED2;DUSP1;LAMA4;SCN9A;RHOB
2,2',4,4',5,5'-Hexachlorobiphenyl CTD 00000731	7.44396e-05	0.00103164	3.06721	29.1554	JUN;PTGER1;CLEC10A;MT1M;IGFBP2;HS6ST1;ESR1;RHOB;ZFP36L1;AR;FABP4;CXCL12;MT1F;CYP1B1;TXNIP;TAX1BP3;CALM1;EFCC1
benzo[a]pyrene CTD 00005488	7.57722e-05	0.00104601	1.43018	13.5692	SPI1;CHPF;RASL11B;MT1M;STMN2;TNC;LDLRAD4;FADS3;ZFP36;EDNRA;FCGRT;SIT1;ARHGDIA;DPYSL3;SCN9A;PART1;CYP1B1;AKT1;SLC16A2;RPS11;JUNB;TNS1;TSPYL2;PDIA2;CPT1A;MAP2K2;TPM2;IGFBP2;ANK2;MR1;PGF;THOC6;HLA-E;BSCL2;CLDN5;AR;MAF;BIN1;TMEM259;MT1F;TXNIP;CD2BP2;KCTD12;NUPR1;PFN1;GLYR1;INO80B;EXD3;RRAD;AK1;EBI3;SULT1A1;SEC14L2;PRDX2;SOCS3;TPO;HOXC4;MYH11;MAP4;CD14;ARSD;MPDU1;LRRC37A3;KLHL29;KCNF1;EGR1;STARD13;JUN…
nilutamide PC3 DOWN	7.66004e-05	0.00105333	8.01366	75.9447	U2AF2;MAZ;FCF1;CLPTM1;CALR;TLN1;PTMS
cholecalciferol CTD 00005655	7.91825e-05	0.00108462	4.202	39.6827	CDKN2D;AR;JUN;CDKN1A;TGFB1;CD300A;NR2F1;RARA;TXNIP;CSTF2T;CD14;ESR1
imidurea PC3 DOWN	8.13188e-05	0.00110958	5.02418	47.3134	PRB1;ZC3H7B;KCND3;CCL5;MAP1A;PTGER3;FLT3LG;BAZ1B;CC2D1A;FGFR2
Octa-2,4,6-trienoic acid CTD 00002551	8.33216e-05	0.00113253	4.53891	42.6331	RET;BTG2;JUN;BTG1;CXCL12;MAFB;GPER1;CXCR4;CLU;FGFR2;NKX3-1
thioridazine MCF7 UP	8.37645e-05	0.00113419	3.46039	32.4844	EGR1;JUN;BTG1;GADD45B;GADD45A;DUSP1;CXCR4;NCALD;NFKB2;NFKBIA;ZFP36;NR4A3;MT1F;JUNB;IER2
vorinostat PC3 UP	8.77511e-05	0.00118364	2.35198	21.9699	CDKN1A;BTG1;CITED2;CXCR4;NCALD;FADS3;RGS4;ZFP36;DUSP10;MGAT2;ZNF324;JUNB;LMCD1;CDKN2D;KDM4B;PCDH9;GADD45B;DUSP1;GADD45A;RHOB;ALDH6A1;TUBB2A;FABP4;PALLD;ID2;FAM131A;TXNIP;RGL1
Allococaine CTD 00005697	9.05139e-05	0.00121626	2.66491	24.8104	EIF5A;JUN;KCNJ6;UBE2I;AK1;HPCAL1;CXCR4;SLC6A2;GNAO1;PRDX2;EDNRA;CCKBR;FOSB;CKB;PFN1;CALM1;CCR5;RPS10;JUNB;DYNC1I1;DRD4;UBE2M
chrysin CTD 00001976	9.23493e-05	0.00123498	4.48122	41.6303	SULT1A1;NFKBIA;AR;CDKN1A;JUN;PSCA;GADD45B;AKT1;CYP1B1;SMARCA2;ESR1
Linalool CTD 00000957	9.26059e-05	0.00123498	7.73693	71.8541	CDKN1C;CDKN1A;JUN;GADD45A;ID2;AKT1;CTSD
HC toxin MCF7 UP	9.37358e-05	0.00124535	2.53293	23.493	HEXIM1;CDKN1C;CDKN2D;CDKN1A;DUSP1;CYP4F2;SIRT4;CXCR4;PBXIP1;MCOLN1;NCALD;DUSP10;HEY1;TBXA2R;PKIA;ID2;MT1F;TXNIP;PDE4A;TMCC2;RGL1;STX2;LMCD1;PRPH
lycorine PC3 UP	9.86957e-05	0.00130633	2.19596	20.2544	CDKN1C;CDKN1A;BTG1;STOML1;LIN37;RRAD;CITED2;MT1M;CLU;NCALD;ZFP36L1;FGF5;RGS4;ZFP36;DUSP10;ADAMTS1;CYP1B1;NKX3-1;TLE4;STARD13;JUN;GADD45B;DUSP1;GADD45A;HEG1;DAPK3;RHOB;KLHL20;NR4A3;PALLD;MT1F;TXNIP
niclosamide MCF7 UP	0.000100746	0.00132355	3.81008	35.0638	EGR1;CDKN1A;CEBPB;BTG1;PCDH9;GADD45A;DUSP1;TSC22D3;MID1IP1;NFKBIA;CYP1B1;NUPR1;LMCD1
perhexiline MCF7 UP	0.000100746	0.00132355	3.81008	35.0638	EGR1;JUN;BTG1;GADD45B;GADD45A;CITED2;DUSP1;TSC22D3;ZFP36;NR4A3;MT1F;TXNIP;IER2
pioglitazone PC3 UP	0.000108166	0.00141269	6.26073	57.172	RGS4;CPT1A;JUN;FABP4;CITED2;LAMA4;SCN9A;RHOB
terconazole	0.00010833	0.00141269	9.60446	87.6919	CHRM2;CHRM4;ADRA1D;HTR2A;SLC6A2;ADRA2A
chlorhexidine PC3 DOWN	0.000110771	0.00143921	2.15246	19.6047	CDKN1C;CTSZ;THBS1;PQBP1;PSMD4;PPP1R7;PDE6D;CYP1B1;SDF4;JUNB;BRD4;NKX3-1;EIF5A;MAP2K2;UBE2I;TPM1;AIP;MICAL2;TRMT1;PARVA;WIPI2;APRT;NFKBIA;LSM7;NDUFS8;UBE2S;ABHD17A;LAMTOR2;CALM3;PRPF31;CALM1;RHOQ;UBE2M
thioridazine PC3 UP	0.000113804	0.0014732	3.0714	27.8915	CDKN1C;EGR1;JUN;CDKN1A;CEBPB;FICD;GADD45B;CITED2;DUSP1;MT1M;RHOB;RGS4;ZFP36;ADAMTS1;METTL7A;NUPR1;JUNB
vanoxerine PC3 UP	0.000114406	0.00147559	4.79847	43.5497	CDKN1C;EGR1;ZFP36;CEBPB;JUN;GADD45B;CITED2;DUSP1;MT1M;MT1F
clozapine CTD 00005693	0.000118826	0.00151745	3.74165	33.8165	KCNH2;SNAP25;CHRM4;HTR2B;IGF1;HTR2A;RGS4;AR;HTR6;ALPP;AKT1;NUPR1;DRD4
PNU-0293363 MCF7 UP	0.000119117	0.00151745	2.75825	24.9219	NAPA;EIF5A;MAP2K2;NPRL3;TPM1;MAZ;HPCAL1;AIP;CRIP2;SDHC;ARPC4;SENP3;U2AF2;TSPAN4;CLPTM1;HMG20B;CALM3;DNASE2;CALM1;MPDU1
digoxigenin MCF7 UP	0.000119117	0.00151745	2.75825	24.9219	EGR1;JUN;BTG1;GADD45B;PCDH9;TCF25;DUSP1;DAPK3;THBS1;NCALD;KLHL20;ZFP36;PABPN1;ID2;TRA2A;RARA;CYP1B1;TXNIP;JUNB;IER2
bromocriptine TTD 00002572	0.00011937	0.00151745	13.323	120.351	AR;HTR6;HTR2B;HTR2A;ESR1
propantheline bromide PC3 DOWN	0.000135709	0.00171898	9.14664	81.4508	ATP6V0E1;EEF1D;RPL14;RPLP2;RPL38;FGFR2
ARSENIC CTD 00005442	0.000143109	0.00180624	1.87469	16.5945	RET;BLK;CDKN1A;CEBPB;TPSB2;PTGDR2;CXCR5;CXCR4;MED18;PRDX2;SOCS3;IGLV1-44;PALM;TRA2A;RAC2;NCAM1;METTL7A;APOE;CD14;MSX1;JUNB;TP53I11;IER2;HLA-DPA1;CDKN2D;KCNH2;EIF5A;IL32;EGR1;TGFB1;SIVA1;GADD45B;PSPN;DUSP1;FOXF1;INSR;TSC22D3;ESR1;JMJD6;TUBB2A;ABHD17A;ID2;ERCC1;CD27;MFGE8;RHOQ
haloperidol CTD 00006071	0.000144757	0.00182054	5.96892	52.7679	KCNH2;SNAP25;AR;CHRM4;HTR2B;HTR2A;NUPR1;DRD4
TITANIUM DIOXIDE CTD 00000489	0.000146713	0.00183859	3.44742	30.4304	IL32;CDKN1A;TGFB1;GADD45A;AKR1B1;IL16;CLU;NFKB2;NFKBIA;CXCL12;CCL5;CYP1B1;CALR;PFN1
chlortetracycline PC3 DOWN	0.000151077	0.00188313	4.21339	37.0683	LSM7;DCTN1;FCF1;CLPTM1;CALR;TLN1;PFN1;TAF9B;COPE;PTMS;KLHL20
diltiazem PC3 DOWN	0.000151333	0.00188313	2.39738	21.0875	DCTN1;GPS1;CRIP2;THBS1;PQBP1;TXN2;UROD;TSPAN4;CLPTM1;RABAC1;TAF9B;MPDU1;EIF5A;SIVA1;TPM1;AIP;SMARCA2;COMMD4;LSM7;NDUFS8;TXNIP;PRPF31;DNASE2;PFN1;COPE
pyrantel HL60 UP	0.000157615	0.00194759	7.0105	61.3794	ATP6V0E1;RPL27A;TRA2A;RPL14;RPL38;RPS11;RPS10
spiperone CTD 00006773	0.000157615	0.00194759	7.0105	61.3794	AR;CHRM4;HTR2B;HTR2A;MCOLN1;ESR1;DRD4
MS-275 PC3 UP	0.000159449	0.00196339	2.26265	19.7841	CDKN1A;CEBPB;CITED2;LAMA4;TNC;AKR1B1;CXCR4;CLU;THBS1;NCALD;RGS4;EDNRA;DUSP10;SCN9A;CYP1B1;LMCD1;PDLIM4;PRPH;PCDH9;DUSP1;GADD45A;HEG1;RHOB;FABP4;PALLD;PKIA;KCTD12;RGL1
alprostadil HL60 UP	0.000160341	0.00196752	2.30039	20.1013	CDKN1C;BTG1;H6PD;CXCR4;LDLRAD4;THBS1;NCALD;FADS3;DNAJB2;ZFP36;DNAJB5;GNG7;HMG20B;IDS;PDE4A;CTSB;HEXIM1;DUSP1;MICAL2;FOXN3;MCOLN1;RHOB;TUBB2A;NR4A3;BIN1;SNAI1;FOSB
fenthion CTD 00005965	0.000161143	0.00197052	12.2975	107.397	SOCS3;AR;JUN;GADD45A;ESR1
flumetasone HL60 UP	0.000168292	0.00205084	8.73043	75.8658	NFKBIA;MAFB;DUSP1;TSC22D3;METTL7A;SMARCA2
h-89 CTD 00002586	0.00017115	0.0020785	5.07047	43.976	KCNH2;CDKN1A;TGFB1;PTGER1;AKT1;CYP1B1;APOE;PNPLA6;ESR1
Copper(II) chloride CTD 00001408	0.000174086	0.00210691	3.07659	26.6309	EGR1;JUN;CDKN1A;RRAD;GADD45A;DUSP1;CLU;ESR1;COMMD4;RHOB;AR;PALLD;ID2;MT1F;IER2;FGFR1
Sorafenib CTD 00004146	0.000176542	0.00212935	3.82578	33.0622	NFKBIA;RET;DOK1;JUN;CDKN1A;MAP2K2;TGFB1;GADD45B;SNAI1;AKT1;PTPN6;IGF1
EINECS 250-892-2 CTD 00001193	0.000180053	0.00216431	2.84055	24.492	EGR1;JUN;CDKN1A;CEBPB;PRKCSH;ELK1;ESR1;THBS1;NFKBIA;AR;SYDE1;BCAM;FABP4;FCGRT;MT1F;CYP1B1;MSX1;PRKACA
propylthiouracil PC3 DOWN	0.000186067	0.00222902	6.79771	58.3883	SPAG8;PRB1;ZC3H7B;CCL5;PTGER3;FLT3LG;ADRA1D
thimerosal CTD 00006868	0.00019082	0.0022649	3.55029	30.4054	JUN;RRAD;CITED2;DUSP1;CHRM4;IGF1;CLU;ESR1;PGF;MED18;AR;MAFB;FOSB
ellipticine MCF7 UP	0.000190985	0.0022649	5.70304	48.8369	HEXIM1;EGR1;MAFB;GADD45B;ID2;FGF18;CXCR4;MSX1
pyrvinium PC3 UP	0.000190985	0.0022649	5.70304	48.8369	CDKN1A;CEBPB;NNMT;HEY1;DUSP1;GADD45A;TSC22D3;NUPR1
yohimbic acid PC3 DOWN	0.000194664	0.00230081	4.46409	38.1422	SPAG8;PRB1;ZC3H7B;CCL5;MAP1A;PTGER3;HABP4;FLT3LG;ANK2;FGFR2
STOCK1N-28457 MCF7 DOWN	0.00020588	0.00242526	3.52028	29.8809	EIF5A;NAPA;GPX3;HPCAL1;SDHC;ARPC4;CRIP2;TSPAN4;CLPTM1;HMG20B;DNASE2;MPDU1;UBE2M
clozapine TTD 00007243	0.000206756	0.0024275	8.35041	70.8447	RGS4;AR;HTR6;CHRM4;HTR2B;HTR2A
1-(5-ISOQUINOLINESULFONYL)-2-METHYLPIPERAZINE CTD 00007271	0.000213223	0.0024869	11.4186	96.523	TGFB1;HRH2;RARA;NR2F2;PRKACA
haloperidol TTD 00008393	0.000213223	0.0024869	11.4186	96.523	KCNH2;AR;CHRM4;HTR2B;HTR2A
amiodarone CTD 00005381	0.000219888	0.00255523	1.99838	16.8311	CEBPB;ATF6B;DCTN1;CAMK2A;ARHGAP4;ZFP36;TPO;DUSP10;CASKIN2;AKT1;HOXC4;ZNF205;MYH11;POLL;TSPYL2;HEXIM1;KCNH2;EGR1;JUN;DUSP1;GADD45A;PDE6G;SIRT4;ARPC4;ADRA2A;SPATA2L;NFKBIA;DLG4;ID2;MT1F;GNAS;FOSB;TMCC2;NF2;NUPR1;EFCC1
digoxin HL60 UP	0.000220528	0.00255523	2.6226	22.081	LRRC37A3;EGR1;JUN;BTG2;GADD45B;BTBD18;DUSP1;TOB2;THBS1;NFKB2;NFKBIA;ZFP36;TUBB2A;NR4A3;DUSP10;ID2;TXNIP;FOSB;TAF9B;JUNB
Sodium dichromate CTD 00000827	0.00023276	0.00268815	2.87664	24.0645	EGR1;CTSZ;PYGM;ZFP36L1;CCL5;ERCC1;LMNA;ZYX;AKT1;CYP1B1;KCTD12;CD14;CAMK1;IER2;TNS1;CTSB;FGFR1
Fulvestrant CTD 00002740	0.000235068	0.00270596	2.47726	20.6991	JUN;CDKN1A;TGFB1;CSF1;TSC22D3;ECE1;PAX5;ESR1;NFKBIA;AR;SOCS3;EDNRA;FABP4;SOCS1;CXCL12;GPER1;CCL5;AKT1;CYP1B1;CTSD;CTSB;NKX3-1
MCDF CTD 00002334	0.000239823	0.00274283	18.2462	152.093	AR;CDKN1A;CYP1B1;ESR1
XANOMELINE CTD 00002842	0.000239823	0.00274283	18.2462	152.093	HTR6;CHRM4;HTR2B;HTR2A
suloctidil MCF7 UP	0.000245197	0.00279525	3.67927	30.5875	EGR1;ZFP36;JUN;CEBPB;NR4A3;BTG1;GADD45B;GADD45A;DUSP1;MT1F;FOSB;IER2
perphenazine	0.000251826	0.00285242	8.00207	66.3113	KCNH2;HTR6;CHRM4;AOX1;HTR2A;GFER
amantadine PC3 UP	0.000251826	0.00285242	8.00207	66.3113	ARHGDIA;PPDPF;PTGER3;ZYX;CALR;TLN1
digitoxigenin HL60 UP	0.000255172	0.00288108	2.22892	18.4411	BTG2;TCF25;PTGER3;TOB2;THBS1;SULT1A1;ZFP36;TRA2A;ZNF324;JUNB;BRD4;LRRC37A3;EGR1;JUN;GADD45B;BTBD18;TPM2;LAX1;NFKB2;NFKBIA;THAP3;TUBB2A;NR4A3;ID2;TXNIP;FOSB;CALR
pergolide HL60 UP	0.000257167	0.00289436	2.45991	20.3331	BTG2;CDKN1A;BTG1;ZER1;TSC22D3;TRAC;TRAV20;MICAL2;FOXN3;WDR45;THBS1;HLA-E;FADS3;ALAD;ZFP36;MAFB;ID2;GNG7;CYP1B1;TXNIP;METTL7A;CTSB
NICKEL CHLORIDE CTD 00001064	0.000258126	0.00289593	2.26583	18.7204	BTG2;CDKN1A;CEBPB;BTG1;CSF1;CITED2;AKR1B1;CCL5;GPER1;CLPTM1;AKT1;CCR7;JUNB;IER2;TNS1;MOAP1;KDM4B;DUSP1;GADD45A;IGF1;ESR1;NFKB2;NFKBIA;CXCL12;TXNIP;ST6GALNAC4
phenoxybenzamine MCF7 UP	0.00026674	0.0029831	2.95245	24.2964	TSPYL2;EGR1;JUN;BTG2;CDKN1A;FICD;GADD45A;DUSP1;PGF;JMJD6;HLA-E;NR4A3;MT1F;SAP18;MSX1;NKX3-1
TRIAMCINOLONE ACETONIDE CTD 00006922	0.00027719	0.00309019	10.6568	87.2875	AR;TGFB1;CHRM4;CCL5;ESR1
ouabain HL60 UP	0.000280565	0.00311798	2.29399	18.7619	BTG2;TCF25;TOB2;THBS1;SULT1A1;PABPN1;TAF9B;ZNF324;JUNB;BRD4;LRRC37A3;EGR1;JUN;ATP6V0E1;GADD45B;BTBD18;NFKB2;NFKBIA;TUBB2A;NR4A3;ID2;CD2BP2;TXNIP;FOSB;COPE
Spectrum 001666 CTD 00000796	0.000288941	0.00320099	4.22826	34.4573	AR;CDKN1A;JUN;MAP2K2;IGFBP2;AKT1;MGAT2;IGF1;ESR1;ADD1
PHOSPHINE CTD 00006547	0.000300839	0.00332239	4.66035	37.7905	RGS4;CPT1A;TNXB;UROD;CYP1B1;MAP4;APOE;CD14;THBS1
ritanserin CTD 00007138	0.000304272	0.00333943	7.68159	62.2023	KCNH2;AR;HTR6;HTR2B;HTR2A;ESR1
ritanserin TTD 00010642	0.000304272	0.00333943	7.68159	62.2023	KCNH2;AR;HTR6;HTR2B;HTR2A;ESR1
luteolin CTD 00007430	0.000310527	0.00339753	3.57652	28.8884	NFKBIA;EGR1;JUN;CDKN1A;GADD45B;PSCA;GAA;AKT1;CYP1B1;FOSB;JUNB;ESR1
acacetin HL60 UP	0.00031994	0.00348972	5.2364	42.1393	NR4A3;BTBD18;MT1M;HTR2B;MT1F;LDLRAD4;TAF9B;JMJD6
64551-89-9 CTD 00001258	0.000351061	0.00380567	15.9646	126.991	BTG2;CDKN1A;GADD45A;ERCC1
Hexylene glycol TTD 00008431	0.000351061	0.00380567	15.9646	126.991	DLG4;CALM3;CALM1;PGF
propafenone	0.000354724	0.00382194	9.9902	79.3639	KCNH2;HTR6;HTR2B;HTR2A;SLC6A2
propylthiouracil CTD 00006638	0.000354724	0.00382194	9.9902	79.3639	TPO;PRB1;ID2;ESR1;CTSB
Chlorpromazine hydrochloride	0.000364909	0.0038843	7.38576	58.4647	KCNH2;AR;CHRM4;HTR2A;GFER;DRD4
apigenin PC3 UP	0.000364909	0.0038843	7.38576	58.4647	PRB1;ZNF580;RPL27A;RPL14;RPS11;RPS10
lithocholic acid HL60 UP	0.000364909	0.0038843	7.38576	58.4647	NFKBIA;EGR1;MAFB;DUSP1;TSC22D3;METTL7A
simvastatin PC3 UP	0.000364909	0.0038843	7.38576	58.4647	NNMT;HEY1;DUSP1;EEF1D;MT1F;RHOB
cefalotin HL60 UP	0.000371555	0.00393137	4.51425	35.6527	PRB1;KCND3;CALD1;FHL1;PTGER3;NF2;RPS11;CC2D1A;FGFR2
Benzo[b]fluoranthene CTD 00000306	0.000371555	0.00393137	4.51425	35.6527	NFKBIA;AR;GADD45A;AKR1B1;CYP1B1;ECE1;ALDOB;IGF1;HAMP
PHA-00665752 MCF7 DOWN	0.000409382	0.00431867	2.48978	19.4225	NAPA;EIF5A;MAP2K2;GADD45B;GPX3;NPRL3;TPM1;MAZ;AIP;SDHC;SENP3;THBS1;UBE2S;TSPAN4;CLPTM1;HMG20B;CALM3;CALM1;MPDU1;UBE2M
Medroxyprogesterone acetate CTD 00006623	0.000413684	0.00435107	2.2298	17.371	RET;CDKN1A;C1R;LAMA4;TNC;BICD1;LTBP1;THBS1;ZFP36L1;ZFP36;ADAMTS1;CYP1B1;CTSD;IGFBP5;GPX3;GADD45A;TSC22D3;NR2F1;ESR1;DCN;AR;CLDN5;DES;MAP1A;CALM1
digoxin MCF7 UP	0.000432287	0.00453058	2.36069	18.2869	EGR1;JUN;BTG1;GADD45B;PCDH9;TCF25;DUSP1;TOB2;THBS1;NCALD;KLHL20;NFKBIA;ZFP36;ID2;TRA2A;CYP1B1;TXNIP;FOSB;JUNB;TNPO2;IER2;BRD4
doxazosin HL60 DOWN	0.000434598	0.00453058	7.11185	55.0534	PRB1;ZC3H7B;PTGER3;FLT3LG;ADRA1D;NF2
flutamide CTD 00005995	0.000434598	0.00453058	7.11185	55.0534	AR;IGFBP2;AKT1;IGF1;ESR1;NKX3-1
puromycin PC3 DOWN	0.000440714	0.0045717	1.86736	14.4293	DCTN1;GPS1;TNC;CRIP2;LTBP1;PQBP1;TXN2;UROD;CLPTM1;TSPAN4;RAC2;HMG20B;RABAC1;TAF9B;MPDU1;EIF5A;GADD45GIP1;ATP6V0E1;SIVA1;HPCAL1;NR2F1;AIP;ARPC4;SMARCA2;COMMD4;APRT;LSM7;TUBB2A;NDUFS8;UBE2S;EEF1D;CALM3;PRPF31;DNASE2;ATF5;PFN1;CALM1;COPE;UBE2M
prazosin	0.000447597	0.0045717	9.40206	72.5051	KCNH2;AR;HTR2B;ADRA1D;ADRA2A
ERGOTAMINE	0.000447597	0.0045717	9.40206	72.5051	HTR6;HTR2B;ADRA1D;HTR2A;ADRA2A
methysergide	0.000447597	0.0045717	9.40206	72.5051	RGS4;HTR6;HTR2B;HTR2A;ADRA2A
cinchocaine PC3 UP	0.000447597	0.0045717	9.40206	72.5051	EEF1D;RPL14;RPLP2;RPL38;RPS10
fluorometholone HL60 UP	0.000447597	0.0045717	9.40206	72.5051	NFKBIA;DUSP1;TSC22D3;METTL7A;SMARCA2
1-METHYLPHENANTHRENE CTD 00001894	0.000447597	0.0045717	9.40206	72.5051	CDKN1A;GADD45A;ECE1;IGF1;ALDOB
mometasone PC3 UP	0.000457259	0.00465693	4.93354	37.9402	CDKN1A;ZFP36;CEBPB;NNMT;DUSP1;MT1F;NUPR1;THBS1
1,9-Pyrazoloanthrone CTD 00003948	0.000460158	0.00467299	2.91446	22.3945	EGR1;JUN;CDKN1A;CEBPB;TGFB1;GADD45B;GADD45A;INSR;DAPK3;ELK1;SULT1A1;NFKBIA;AKT1;CD14;UBE2M
N-NITROSODIMETHYLAMINE CTD 00005845	0.00048613	0.00492259	3.38722	25.8412	NFKBIA;CDKN1A;GADD45A;DUSP1;GPER1;TRA2A;HPCAL1;CLPTM1;AKR1B1;MGAT2;IER2;PGF
VECURONIUM BROMIDE CTD 00006983	0.000494875	0.00496843	14.19	108.003	CHRM2;CHRNA3;CHRM4;ESR1
fenofibrate TTD 00008002	0.000494875	0.00496843	14.19	108.003	KCNH2;AR;JUN;ESR1
SERTINDOLE TTD 00010935	0.000494875	0.00496843	14.19	108.003	AR;NR2F2;HTR2A;ESR1
promethazine PC3 UP	0.000514242	0.00510486	6.8575	51.9306	NFKBIA;CDKN1A;GADD45B;EEF1D;RPL14;RPS11
quercetin MCF7 UP	0.000514242	0.00510486	6.8575	51.9306	EGR1;ARHGDIA;MAZ;CYP1B1;NUCB1;CALR
diethylstilbestrol BOSS	0.000514242	0.00510486	6.8575	51.9306	AR;DES;CHRM4;AKR1B1;GFER;ESR1
SU 5416 TTD 00011104	0.000514242	0.00510486	6.8575	51.9306	RET;KCNH2;APOBEC3F;MCOLN1;GFER;FGFR1
daidzein CTD 00000166	0.000522286	0.00517019	3.3576	25.3743	SULT1A1;AR;CPT1A;JUN;CDKN1A;CXCL12;ARHGDIA;CYP1B1;CKB;ESR1;TP53I11;NKX3-1
Tamibarotene CTD 00002527	0.000538972	0.00532046	1.9781	14.8869	BTG2;CDKN1A;CEBPB;CXCR5;CXCR4;ARHGAP4;DUSP10;CCL5;RPS2;PRKACA;CTSD;HLA-DPA1;SURF1;SPINK2;PRMT2;GADD45A;CD300A;UROS;TAF10;IGFBP2;HLA-C;NR2F2;ESR1;HLA-E;P2RX5;RARA;FOSB;CAMK1;MFGE8;SLC2A4RG;RHOQ;FGFR1
ellagic acid CTD 00005891	0.00055037	0.00541785	3.14743	23.6212	JUN;TGFB1;IGFBP2;ESR1;NFKB2;GNAO1;MAPK11;MAP1A;FLNA;CD14;CALR;IER2;FGFR1
Aripiprazole	0.000557665	0.00544416	8.87926	66.5212	KCNH2;RGS4;HTR6;HTR2A;DRD4
sisomicin HL60 DOWN	0.000557665	0.00544416	8.87926	66.5212	ATP6V0E1;EEF1D;RPL27A;RPL14;RPS11
citrinin CTD 00005677	0.000557665	0.00544416	8.87926	66.5212	EGR1;JUN;CDKN1A;GADD45B;JUNB
Caspan CTD 00000180	0.000587453	0.00571917	1.79456	13.351	CDKN1C;CEBPB;CITED2;CTSZ;STMN2;TNC;BICD1;THBS1;NCALD;PTMS;RGS4;CALD1;HCFC1R1;TRA2A;CYP1B1;IDS;APOE;TAF9B;RAB11FIP3;BRD4;RUNX1T1;KCNH2;TLE4;EGR1;KCNJ6;PCDH9;DUSP1;FOXF1;GADD45A;PBX2;SORBS2;NR2F2;ESR1;RHOB;TUBB2A;MAFB;PALLD;MPPED2;TXNIP;B9D1;ITM2A;RHOQ
ouabain MCF7 UP	0.000590624	0.00573424	2.55095	18.9646	EGR1;JUN;BTG1;GADD45B;TCF25;DUSP1;DAPK3;TOB2;NCALD;KLHL20;NFKBIA;ZFP36;TRA2A;CYP1B1;TXNIP;JUNB;IER2;BRD4
cicloheximide MCF7 UP	0.000597775	0.00578777	2.25216	16.7162	CDKN2D;EGR1;JUN;GADD45B;GADD45A;DUSP1;TSC22D3;TOB2;NCALD;FSTL3;KLHL20;NFKB2;NFKBIA;ZFP36;MAFB;DBP;ID2;MT1F;CYP1B1;TXNIP;JUNB;IER2;NKX3-1
paclitaxel PC3 UP	0.000601412	0.00580708	3.29986	24.4725	CDKN1C;ATP6V0E1;UBE2I;EEF1D;RPL27A;RPL14;RPLP2;RPL38;RPS11;COX5B;RPS10;SMARCA2
tyrphostin AG-825 MCF7 UP	0.000604789	0.00580795	6.62069	49.0635	PABPN1;GADD45A;ID2;MT1F;SAP18;JMJD6
oxozinc CTD 00007012	0.000604789	0.00580795	6.62069	49.0635	NFKBIA;AR;ZFP36;JUN;GADD45B;AKT1
CHROMIUM CTD 00005668	0.000626315	0.00599837	3.10048	22.8681	JUN;CDKN1A;TGFB1;AKR1B1;CHRDL1;PGF;ADAMTS1;GPER1;CLPTM1;CYP1B1;CALR;MGAT2;IER2
paclitaxel CTD 00007144	0.000631759	0.00602856	2.03232	14.9721	COL18A1;CDKN1A;FHL1;AKR1B1;CXCR4;THY1;CLU;FGF5;PRDX2;UROD;ARHGDIA;AKT1;AOX1;GAMT;EIF5A;JUN;KDM4B;GADD45A;SERPINF1;ESR1;NFKBIA;AR;NDUFS8;BIN1;COL6A1;MAPRE3;ATF5;RAMP1;COPE
emetine MCF7 UP	0.00063288	0.00602856	1.8963	13.9667	LIN37;CSF1;NCALD;FSTL3;DNAJB2;ZFP36;EDNRA;SOCS1;DUSP10;DBP;CYP1B1;ZNF467;ZNF324;JUNB;LMCD1;IER2;NKX3-1;IL32;EGR1;JUN;GADD45B;DUSP1;GADD45A;DAPK3;SIRT4;NFKB2;JMJD6;KLHL20;SPATA2L;NFKBIA;MAFB;NR4A3;ID2;MT1F;TXNIP
etynodiol HL60 UP	0.000638911	0.00605338	4.66371	34.3051	MAFB;DUSP1;BIN1;TSC22D3;MT1F;METTL7A;THBS1;RHOB
valsartan CTD 00002971	0.000638911	0.00605338	4.66371	34.3051	FGF5;EGR1;TGFB1;FABP4;ADAMTS1;ID2;APOE;IER2
atrazine CTD 00005450	0.000641244	0.00605924	1.41945	10.436	RAB3A;CHPF;PMS2P5;FCF1;ZBTB22;SLC8A2;UROD;SIT1;HCFC1R1;AKT1;ZNF688;ZFPL1;TNS1;KCNH2;TLE4;IGFBP5;SERPINF1;IGFBP2;SDHC;MAG;BIN1;MAP1A;TXNIP;CD2BP2;PFN1;GLYR1;TEX264;AK1;AGAP2;CHRD;MAP2K7;ZBTB7A;RAB6B;RAB11FIP3;MPDU1;PRPH;JUN;GADD45A;UROS;NR2F1;NR2F2;FOXN3;PARVB;ESR1;GNAO1;NFKBIA;LSM7;ALDH6A1;NR4A3;DLG4;ALPP;RGL1;UBE2M;COX20;CDKN1C;SNAP25;BTG2;CDKN1A;BTG1;MRPS11;FHL1;WDR45;BICD1;PTMS;MRPL41;HEY1;ADA…
MG-132 MCF7 DOWN	0.000650267	0.00612812	2.70287	19.834	IQSEC1;CITED2;CRIP2;NR2F2;PSMB10;NCALD;NFKBIA;DPM3;LSM7;CXCL12;PKIA;CALM3;ZNF688;ATF5;CALM1;SLC2A4RG
scriptaid MCF7 UP	0.000665463	0.00621776	1.85538	13.5721	CDKN1C;NAPA;CDKN1A;CEBPB;BTG1;STOML1;LIN37;MVP;PBXIP1;CLU;PKD1;FADS3;ALAD;HEY1;TBXA2R;PDE4A;MGAT2;STX2;ZNF324;LMCD1;PRPH;CDKN2D;EGR1;PCDH9;CYP4F2;SIRT4;MCOLN1;MAPK8IP1;SPSB3;TUBB2A;PKIA;MAP1A;TXNIP;CALM3;RGL1;CALM1;CDK5R2
niclosamide PC3 UP	0.000666295	0.00621776	2.92904	21.4223	CDKN1A;CEBPB;NNMT;BTG1;GADD45A;DUSP1;TSC22D3;MT1M;RGS4;NFKBIA;DUSP10;CYP1B1;NUPR1;RGL1
ibuprofen CTD 00006137	0.000667486	0.00621776	3.07753	22.5028	PTGER3;TNC;CLU;ESR1;THBS1;NFKBIA;PRDX2;SOCS3;MAPK11;FABP4;PABPN1;IGKC;FOSB
disulfiram	0.000670061	0.00621776	4.12603	30.1536	RGS4;AR;HTR6;HTR2B;CCR5;SMARCA2;GFER;ADRA2A;DRD4
ANTIMONY CTD 00005424	0.000670061	0.00621776	4.12603	30.1536	NFKBIA;CDKN1A;ALDH6A1;DUSP1;CLPTM1;AKR1B1;MGAT2;ST6GALNAC4;IER2
Zoledronic acid CTD 00003127	0.000670336	0.00621776	2.11529	15.458	CDKN1C;BTG2;CDKN1A;CSF1;MVP;FHL1;ELK1;FADS3;LMNA;AKT1;TAF9B;ZNF467;LZTS1;DLGAP4;MPDU1;CTSB;EGR1;IGFBP5;GADD45B;TSC22D3;IGF1;RHOB;TMEM259;CDK2AP2;TXNIP;CD27
indomethacin CTD 00006147	0.000676561	0.00625907	2.27641	16.6143	EGR1;JUN;CDKN1A;BTG1;GADD45B;CITED2;PTGDR2;DUSP1;NR2F2;THBS1;RHOB;NFKBIA;FABP4;PABPN1;ADAMTS1;DNAJC4;AKT1;TXNIP;KCTD12;JUNB;CTSB;NKX3-1
estropipate PC3 UP	0.000686863	0.00632128	8.4115	61.2641	LRRC37A3;ATP6V0E1;EEF1D;RPLP2;FGFR2
ifosfamide MCF7 UP	0.000686863	0.00632128	8.4115	61.2641	ATP6V0E1;EEF1D;RPL14;RPLP2;RPS11
fenbendazole MCF7 UP	0.000707226	0.00647497	6.39967	46.4242	EGR1;JUN;ATF6B;ZC3H7B;PBX2;NUPR1
primaquine MCF7 UP	0.000707226	0.00647497	6.39967	46.4242	EGR1;JUN;GADD45B;DUSP1;GADD45A;CYP1B1
alexidine PC3 UP	0.000710981	0.00649252	4.58019	33.2012	CDKN1A;CEBPB;DUSP1;TSC22D3;MT1M;MT1F;CYP1B1;NUPR1
Kinome 3629 Roche	0.000734943	0.00665971	4.06771	29.3514	RET;BLK;INSR;DAPK3;CAMK2A;AKT1;DYRK1B;CAMK1;PRKACA
wortmannin MCF7 UP	0.000734943	0.00665971	4.06771	29.3514	EGR1;BTG2;BTG1;GADD45B;TSC22D3;INSR;TXNIP;INPP5K;FOXN3
Bathocuproine disulfonate CTD 00001350	0.000734943	0.00665971	4.06771	29.3514	NFKBIA;JUN;NR4A3;ARHGDIA;MT1F;LTBP4;GNAS;CLU;GFRA2
scriptaid PC3 DOWN	0.000739818	0.00668675	1.84365	13.2911	NNMT;TEX264;NPRL3;MED16;GSPT2;USE1;PQBP1;TXN2;SYDE1;PABPN1;CLPTM1;CYP1B1;ZFPL1;TNPO2;MPDU1;LRRC37A3;EIF5A;CIZ1;IGFBP5;PRMT2;PLCL2;NR2F1;AIP;ARPC4;NR2F2;ESR1;SENP3;NFKBIA;LSM7;ZYX;PRPF31;NUPR1;ATF5;CC2D1A;BCAT2;UBE2M;COX20
lanatoside C MCF7 UP	0.000742836	0.0066969	2.13412	15.3764	BTG1;TCF25;TOB2;THBS1;NCALD;ZFP36;SOCS1;DUSP10;PABPN1;TRA2A;CYP1B1;JUNB;IER2;EGR1;JUN;PCDH9;DUSP1;DAPK3;JMJD6;KLHL20;NFKBIA;NR4A3;ID2;ZYX;TXNIP
pyrvinium MCF7 UP	0.00074896	0.00673492	2.89119	20.8074	EGR1;JUN;BTG2;CDKN1A;CEBPB;BTG1;GADD45B;GADD45A;DUSP1;SERPINF1;TSC22D3;MT1F;TXNIP;NUPR1
STOCK1N-35696 MCF7 UP	0.000765923	0.00686998	5.21415	37.4086	BTG2;CDKN1A;JUN;GADD45A;PDE4A;CYP1B1;MSX1
daunorubicin MCF7 UP	0.000816526	0.00730532	2.55233	18.1482	BTG2;CDKN1A;GADD45A;PTGER3;AK1;FHL1;MED16;PGF;HLA-E;SOCS1;MAFB;PEA15;TSPAN4;KIF1C;PDE4A;MSX1;ZNF324
digoxigenin PC3 UP	0.000823471	0.00734885	2.34349	16.6434	EGR1;JUN;CDKN1A;GADD45B;GADD45A;CITED2;DUSP1;CXCR4;TOB2;THBS1;NCALD;RHOB;KLHL20;NFKBIA;ZFP36;DUSP10;TRA2A;CYP1B1;TXNIP;JUNB
disulfiram PC3 UP	0.000837198	0.00741518	7.99051	56.6164	TSPYL2;EGR1;MT1M;MT1F;CLU
Hydroxytyrosol CTD 00000267	0.000837198	0.00741518	7.99051	56.6164	EGR1;JUN;GADD45A;FASTK;CCL5
trifluoperazine TTD 00011549	0.000837198	0.00741518	7.99051	56.6164	RGS4;KCNH2;CALM3;HTR2A;CALM1
cefotiam PC3 DOWN	0.000864745	0.00764003	5.09539	35.9381	FCF1;CLPTM1;MAPRE3;CALR;TLN1;TAF9B;COPE
MERCURY CTD 00006274	0.000872544	0.0076897	2.18497	15.3911	KCNH2;MAP2K2;TPM2;MT1M;AKR1B1;IGF1;MED16;CPZ;ANK1;NFATC4;NFKBIA;ALDH6A1;UROD;GPER1;LMNA;IL3RA;HABP4;CLPTM1;CALM3;HS1BP3;SLIT3;APOE;MGAT2
SANGUINARINE CTD 00000244	0.000874737	0.00768985	4.4218	31.1365	RGS4;AR;CLDN5;EGR1;SNAI1;CYP1B1;NR2F2;ESR1
PARAQUAT CTD 00006471	0.000883842	0.00775062	2.61973	18.42	EGR1;JUN;CDKN1A;CEBPB;TGFB1;GADD45A;DUSP1;NGB;ARL2;TXN2;NFKBIA;PRDX2;BIN1;ERCC1;TXNIP;CD27
puromycin PC3 UP	0.000894472	0.00781361	1.93563	13.5867	CDKN1A;CEBPB;STOML1;CITED2;CLU;DNAJB2;ZFP36;DUSP10;RPL14;CYP1B1;RPLP2;RPL38;MSX1;RPS11;JUNB;TSPYL2;JUN;GADD45B;DUSP1;GADD45A;TSC22D3;HEG1;TPM1;JMJD6;RHOB;NFKBIA;NR4A3;EEF1D;ID2;TXNIP;RGL1
1-NITROPYRENE CTD 00001569	0.000898107	0.00781361	2.52854	17.7383	EGR1;JUN;CDKN1A;CEBPB;CLU;ESR1;FGF5;NFKBIA;AR;DUSP10;ADAMTS1;CCL5;CYP1B1;CCR7;CD14;METTL7A;RAMP1
alfacalcidol CTD 00000387	0.000899869	0.00781361	11.6088	81.4156	AR;TGFB1;CD14;ESR1
Dimaprit CTD 00007150	0.000899869	0.00781361	11.6088	81.4156	JUN;HRH2;IL16;CD14
spiperone BOSS	0.000951917	0.00824528	5.99907	41.7357	AR;CHRM4;HTR2B;HTR2A;MCOLN1;ESR1
Chromium(II) chloride CTD 00000877	0.000967253	0.00835763	4.34663	30.1702	RET;CDKN1A;CCL5;ID2;CXCR4;CKB;JUNB;ESR1
digoxin PC3 UP	0.000971732	0.00837585	1.99858	13.863	BTG2;CDKN1A;BTG1;CITED2;CXCR4;TOB2;ELK1;THBS1;NCALD;ZFP36;SOCS1;DUSP10;TRA2A;CYP1B1;ZNF324;JUNB;TSPYL2;EGR1;JUN;GADD45B;DUSP1;GADD45A;RHOB;KLHL20;NFKBIA;MT1F;TXNIP;FOSB
flunisolide HL60 UP	0.00101074	0.00869087	7.60962	52.4841	MAFB;DUSP1;TSC22D3;METTL7A;THBS1
Dibenzo[def,p]chrysene CTD 00001899	0.00104769	0.0089651	3.84997	26.4153	NFKBIA;CDKN1A;GADD45A;ID2;CYP1B1;ECE1;ALDOB;IGF1;HAMP
cycloheximide CTD 00005731	0.0010477	0.0089651	2.24202	15.3828	EGR1;CDKN1A;TGFB1;CITED2;RARRES2;ANK2;THY1;NR2F2;ELK1;ESR1;DCN;SULT1A1;NFKBIA;AR;SOCS1;DNAJB5;CCL5;CYP1B1;PNPLA6;STX2;TP53I11
mometasone HL60 UP	0.00109241	0.00932506	4.87334	33.2331	MAFB;DUSP1;TSC22D3;MT1F;CXCR4;METTL7A;SMARCA2
Calycosin CTD 00003727	0.00109634	0.00933603	5.81698	39.6473	CDKN1C;CDKN2D;PRDX2;CDKN1A;GFER;SMARCA2
Staurosporine, Streptomyces sp. RBC	0.0011039	0.00936501	2.65603	18.0847	RET;BLK;MAP2K2;INSR;DAPK3;CAMK2A;LIMK1;DYRK1B;RPS6KA6;GRK6;AKT1;CAMK1;PRKACA;FGFR2;FGFR1
5-Fluorouracil CTD 00005987	0.00110504	0.00936501	1.60623	10.935	CDKN1C;SLC48A1;BTG2;CDKN1A;CSF1;CITED2;MT1M;RGS4;EDNRA;UROD;DPYSL3;AKT1;HMG20B;JUNB;CTSB;GAMT;CPT1A;MAP2K2;IGFBP5;TPM1;MR1;OLFM1;ARMCX1;MAF;TXNIP;ANGPTL2;TAX1BP3;KCTD12;NUPR1;CEBPB;MVP;CXCR4;KCNA5;THBS1;PSMB10;SOCS1;LMNA;CKB;MGAT2;ZBTB7A;EGR1;JUN;KDM4B;TGFB1;GADD45B;GADD45A;RARRES2;FOXN3;NFKBIA;EHD2;RPS28;UBE2S;ID2;ERCC1;RAMP1;FGFR2
aspirin CTD 00005447	0.00115882	0.00979729	1.90185	12.8572	CDKN1A;CEBPB;BTG1;PTGDR2;PTGER3;TRAC;THBS1;CYSLTR1;TBXA2R;ADAMTS1;LMNA;ADORA1;AKT1;APOE;BRD4;JUN;MAP2K2;TGFB1;GADD45A;RHOG;BAZ1B;MLF2;APRT;NFKBIA;TRAPPC6A;NR4A3;CD6;FOSB;CALM3;PFN1;CALM1
mianserin CTD 00006332	0.00117102	0.00981228	10.6409	71.8245	HTR6;ID2;HTR2B;HTR2A
amodiaquine CTD 00005388	0.00117102	0.00981228	10.6409	71.8245	CDKN1A;SMARCA2;CTSD;CTSB
L-741,626 TTD 00008862	0.00117102	0.00981228	10.6409	71.8245	KCNH2;HTR2B;HTR2A;DRD4
niclosamide HL60 UP	0.0011717	0.00981228	2.74901	18.5539	HEXIM1;BTG2;BTG1;GADD45B;HTR2B;HLA-E;NFKB2;NFKBIA;ZFP36;DUSP10;ID2;CIR1;RPL38;JUNB
apigenin HL60 DOWN	0.00120725	0.0100583	2.09012	14.0444	HEXIM1;KANK2;TLE4;GADD45A;CITED2;CD300A;HEG1;TPM1;CSF2RB;NR2F2;SMARCA2;JMJD6;MAFB;FUT7;GRK6;CYP1B1;CALM3;METTL7A;KCTD12;ATF5;CALM1;MPDU1;TNS1;COX20
halcinonide HL60 UP	0.00120961	0.0100583	7.26335	48.7913	MAFB;DUSP1;TSC22D3;METTL7A;THBS1
chrysin TTD 00007164	0.00120961	0.0100583	7.26335	48.7913	AR;AKR1B1;CYP1B1;ESR1;SMARCA2
azacitidine MCF7 UP	0.00121321	0.0100645	3.45231	23.1805	EGR1;JUN;CEBPB;DUSP10;GADD45A;DUSP1;CYP1B1;TXNIP;IER2;ZFP36L1
cyclosporin A CTD 00007121	0.00125035	0.0103483	1.32564	8.86101	CSF1;CHPF;MT1M;TNC;LDLRAD4;TXN2;FADS3;PSMD4;FCGRT;DPYSL3;HCFC1R1;RPL36;HOXA3;CYP1B1;AKT1;SLC16A2;ZFPL1;JUNB;ZNF444;IER2;TNS1;GAMT;TSPYL2;PDIA2;SERPINF1;DAPK3;IGFBP2;HPCAL1;HLA-C;ANK2;SDHC;MR1;JMJD6;HLA-E;BSCL2;AR;ARMCX1;DPM3;MAF;BIN1;TMEM259;MT1F;TXNIP;NUPR1;INO80B;ANAPC15;H6PD;FICD;GYPC;RRAD;FAM149A;ZFP36L1;SULT1A1;SEC14L2;PRDX2;APOE;MAP4;CD14;ARSD;LRRC37A3;HEXIM1;KLHL29;EGR1;JUN;TGFB1;ATP8B2;GA…
puromycin MCF7 UP	0.00129759	0.0107142	2.43762	16.2035	EGR1;JUN;CEBPB;BTG1;FICD;GADD45B;GADD45A;DUSP1;TSC22D3;DAPK3;NFKB2;NFKBIA;ID2;CYP1B1;TXNIP;JUNB;NKX3-1
TERBUFOS CTD 00000658	0.00132719	0.0109331	1.77892	11.7848	RET;CHRNA3;LAMA2;GMFG;AKR1B1;KCNA5;ADCY2;CSF2RB;SLC6A2;LILRA4;SOX2;SOCS3;SYDE1;ADAMTS1;HRH2;GNG7;SCN9A;NCAM1;SLIT3;A4GALT;TP53I11;TLE4;PTPN18;CADM3;JUN;GADD45A;MIIP;DYRK1B;SYP;BSCL2;MAF;RARA;MT1F;NUCB1;PTPN6;NUPR1;RAMP1
GW-8510 MCF7 UP	0.00141856	0.0116316	4.06981	26.6903	NAPA;GPX3;IGFBP2;GNAS;CYP1B1;MAP4;JUNB;PSMB10
chlorprothixene PC3 UP	0.00141856	0.0116316	4.06981	26.6903	RGS4;CDKN1A;GADD45B;DUSP1;MT1F;CDK2AP2;NUPR1;CALR
parthenolide MCF7 UP	0.00143098	0.0116661	2.49188	16.3203	EGR1;BTG2;CDKN1A;CEBPB;FICD;GADD45B;GADD45A;DUSP1;DAPK3;CLU;PGF;JMJD6;ZFP36;SOCS1;ZYX;CD2BP2
RUTIN CTD 00006712	0.00143499	0.0116661	5.48401	35.9016	NFKBIA;JUN;GAA;CYP1B1;GFER;ESR1
fludroxycortide HL60 UP	0.00143598	0.0116661	6.94719	45.4757	MAFB;DUSP1;TSC22D3;METTL7A;THBS1
quercetin PC3 DOWN	0.00143598	0.0116661	6.94719	45.4757	ATP6V0E1;EEF1D;RPLP2;CYP1B1;RPS11
IBMX CTD 00007018	0.00146037	0.011837	3.65427	23.859	KCNH2;IL32;TGFB1;FABP4;TPM1;TNC;KCTD12;PNPLA6;PDLIM4
Dronabinol CTD 00006853	0.0014774	0.0119477	2.0563	13.4019	EGR1;JUN;CDKN1A;CPT1A;MAP2K2;TGFB1;IGFBP5;GADD45A;OPRL1;RHOB;ZFP36L1;NFKBIA;PRDX2;LSM7;ID2;ARHGDIA;TRA2A;AKT1;FOSB;CALM3;CKB;RPS2;NUPR1;CTSD
resveratrol CTD 00002483	0.00148373	0.0119715	1.50924	9.82998	RET;CDKN1C;BTG2;CDKN1A;BTG1;CSF1;ECE1;SOX2;DUSP10;GPER1;CYP1B1;AKT1;IDS;JUNB;LMCD1;CTSD;IER2;NKX3-1;TNS1;EIF5A;IGFBP5;DUSP1;TSC22D3;IGFBP2;SYP;GFRA2;AR;OLFM1;MAF;MAP1A;MPPED2;RARA;TXNIP;MFGE8;RHOQ;PTGER1;DCTN1;MVP;PSEN2;CXCR4;CRIP2;SULT1A1;SOCS3;HIRIP3;LMNA;METTL7A;APOE;MAP4;CD14;ZNF467;EGR1;JUN;SLC12A4;TGFB1;ATP8B2;GADD45A;CYP4F2;NR2F2;FOXN3;IGF1;GFER;ESR1;NFKB2;SPSB3;NFKBIA;FABP4;CXCL12;SNAI1;C…
Brucinum CTD 00003015	0.0014946	0.0119772	9.82182	63.8997	CHRM2;AR;CHRM4;CTSD
pergolide CTD 00006492	0.0014946	0.0119772	9.82182	63.8997	CDKN1A;HTR2B;KCNA5;HTR2A
Stilonium iodide CTD 00003659	0.0014946	0.0119772	9.82182	63.8997	EGR1;AR;CHRM4;ESR1
[6-[6-(butanoylamino)purin-9-yl]-2-hydroxy-2-oxo-4a,6,7,7a-tetrahydro-4H-furo[3,2-d][1,3,2]dioxaphosphinin-7-yl] butanoate CTD 00005796	0.00149873	0.011983	2.47977	16.1263	RET;JUN;CDKN1A;TGFB1;C1R;NR2F1;TNC;IGF1;LTBP1;BICD1;DCN;DES;ADAMTS1;MAP1A;PNPLA6;CALM1
kaempferol CTD 00000297	0.0015103	0.0120352	3.34391	21.7202	NFKBIA;AR;JUN;CDKN1A;GADD45B;PSCA;CCL5;AKT1;CYP1B1;ESR1
arsenite CTD 00000779	0.00151206	0.0120352	1.56304	10.1508	RASL11B;PSCA;STMN2;ELK1;FGF5;SOX2;ADAMTS1;DPYSL3;AKT1;RPL38;SVEP1;ZNF385D;EIF5A;MAP2K2;DUSP1;IGFBP2;PTOV1;ANK2;PAX5;ARMCX1;DOK5;RARA;MAPRE3;DNASE2;HOXB8;ATF5;CEBPB;LAMA2;MAZ;THY1;BARX1;GSPT2;CALD1;CCL5;SYNDIG1;HOXC4;HYI;SLIT3;CD14;MSX1;GABRD;DYNC1I1;PRPH;STARD13;JUN;GADD45A;ESR1;GNAO1;NFKBIA;MAFB;NR4A3;PKIA;ID2;GNAS;FOSB;CALM3;PNPLA6;SSBP3;FGFR2
3-(1-methylpyrrolidin-2-yl)pyridine CTD 00006393	0.00157641	0.0125191	1.92905	12.4474	IGHM;CDKN1A;CEBPB;CHRNA3;PRKCSH;CXCR4;ALAD;ZFP36;EDNRA;HEY1;CCL5;TRA2A;RAC2;AKT1;CCR5;JUNB;RUNX1T1;EGR1;JUN;UBE2I;SIVA1;IGFBP2;ID2;IL3RA;SNAI1;FOSB;DNASE2;CALR
oxygen CTD 00006454	0.00161247	0.0127768	1.90193	12.2294	CDKN1C;COL18A1;CDKN1A;MT1M;CXCR4;CLU;SOCS3;CALD1;HRH2;ARHGDIA;AKT1;CYP1B1;CTSB;EGR1;JUN;CPT1A;DUSP1;CD300A;IGFBP2;ANK2;ESR1;NFKBIA;FABP4;CXCL12;CCKBR;ID2;SNAI1;GNAS;HAMP
busulfan CTD 00005543	0.00163159	0.0128994	5.3314	34.218	AR;CDKN1A;TGFB1;ARHGDIA;THBS1;ESR1
Paricalcitol CTD 00003033	0.00168712	0.0133087	4.48255	28.6199	CPT1A;TNXB;CYP1B1;APOE;CD14;THBS1;ESR1
perphenazine TTD 00010127	0.00169207	0.013318	6.65738	42.4861	KCNH2;HTR6;CHRM4;HTR2A;GFER
PHA-00767505E MCF7 DOWN	0.00169959	0.0133475	3.94418	25.1535	EIF5A;MAZ;HPCAL1;CLPTM1;HMG20B;SDHC;ARPC4;MPDU1
cinnamaldehyde CTD 00000671	0.001706	0.0133681	2.75129	17.5356	EGR1;JUN;CDKN1A;MAP2K2;DMTN;ESR1;AR;SGCD;TBXA2R;CCL5;AKT1;LMCD1;FGFR2
fenofibrate CTD 00006620	0.00171086	0.0133765	3.56368	22.7033	KCNH2;NFKBIA;AR;CPT1A;JUN;TGFB1;FABP4;CCL5;ESR1
neostigmine bromide PC3 DOWN	0.00172183	0.0134325	1.79579	11.4291	BTG1;FICD;TCF25;TOB2;ELK1;LTBP1;CALD1;TRA2A;CLPTM1;TSPAN4;CYP1B1;MAP4;TAF9B;RPS11;TNPO2;KDM4B;IGFBP5;INSR;SDHC;NR2F2;FOXN3;WIPI2;MCOLN1;KLHL20;NFKBIA;ALDH6A1;PALLD;TXNIP;PRPF31;DNASE2;KCTD12;CALM1;COX20;SNTB2
methylbenzethonium chloride PC3 UP	0.0017393	0.013539	3.27532	20.8123	RGS4;CDKN1A;CEBPB;DUSP10;FICD;ADAMTS1;DUSP1;MT1M;MT1F;NUPR1
fulvestrant PC3 DOWN	0.00177465	0.0137837	2.87868	18.234	EIF5A;CALD1;FHL1;FCF1;RAC2;SDHC;ARPC4;TAF9B;THBS1;NCALD;MPDU1;KLHL20
captopril PC3 DOWN	0.00178512	0.0138346	1.68439	10.6592	BTG1;FICD;TCF25;FHL1;TOB2;LTBP1;PABPN1;CALD1;LMNA;TRA2A;CYP1B1;MAP4;RPS11;TNPO2;BRD4;LRRC37A3;JUN;KDM4B;IGFBP5;PCDH9;PRMT2;INSR;DAPK3;NR2F1;HNRNPUL2-BSCL2;SDHC;NR2F2;WIPI2;BAZ1B;MCOLN1;KLHL20;NFKBIA;ALDH6A1;PALLD;ID2;TXNIP;KCTD12;ATF5;RHOQ;FGFR1;COX20;SNTB2
solanine HL60 UP	0.00179388	0.0138684	3.04602	19.2611	PRDX2;CALD1;ZC3H7B;TNC;STMN2;PARVA;SORBS2;RPS11;LAX1;PGF;FGFR1
FENRETINIDE CTD 00007166	0.00179732	0.0138684	2.43247	15.3768	JUN;CDKN1A;IGFBP5;GADD45A;CRIP2;IGF1;MED16;ELK1;ESR1;NFKBIA;AR;ERCC1;RARA;AKT1;CALR;NUPR1
topotecan CTD 00007293	0.00183827	0.014136	2.35294	14.821	CDKN1C;EIF5A;JUN;UBE2I;CITED2;TPM1;FHL1;CSTF2T;GSPT2;ALAD;ADAMTS1;COL6A1;AKT1;TXNIP;AOX1;SAP18;CAMK1
octopamine PC3 DOWN	0.00184799	0.014136	5.18704	32.6455	PRB1;ZC3H7B;KCND3;CCL5;PTGER3;FLT3LG
Cetrorelix CTD 00002564	0.00184799	0.014136	5.18704	32.6455	CDKN1A;TGFB1;CXCL12;APOE;IGF1;RHOB
Andrographolide CTD 00001445	0.00184799	0.014136	5.18704	32.6455	AR;CDKN1A;JUN;TGFB1;AKT1;MAP2K7
gossypol PC3 UP	0.00186909	0.014191	4.39443	27.6071	CDKN1A;CEBPB;JUN;DUSP1;GADD45A;TSC22D3;NUPR1
Puerarin CTD 00001616	0.00186909	0.014191	4.39443	27.6071	AR;PTGER1;RARA;AKT1;IGF1;GFER;ESR1
phentolamine CTD 00006516	0.00187559	0.014191	9.11979	57.2616	KCNH2;SULT1A1;ADRA1D;ADRA2A
methysergide TTD 00009274	0.00187559	0.014191	9.11979	57.2616	RGS4;HTR6;HTR2B;HTR2A
retinol TTD 00010558	0.00187559	0.014191	9.11979	57.2616	KCNH2;AR;RARA;ESR1
celastrol MCF7 UP	0.00187929	0.014191	2.42093	15.1958	TSPYL2;EGR1;CDKN1A;CEBPB;FICD;GADD45A;DUSP1;TSC22D3;CLU;JMJD6;DNAJB2;ZFP36;MAFB;PALLD;AAK1;NUPR1
danazol	0.00198012	0.0147632	6.39076	39.7799	AR;HTR2A;SLC6A2;ESR1;ADRA2A
bepridil PC3 UP	0.00198012	0.0147632	6.39076	39.7799	EGR1;CDKN1A;JUN;FICD;MT1F
gabexate HL60 UP	0.00198012	0.0147632	6.39076	39.7799	KLF13;DUSP1;TSC22D3;THBS1;RHOB
primaquine HL60 UP	0.00198012	0.0147632	6.39076	39.7799	EGR1;JUN;DUSP1;FOSB;RHOB
perphenazine BOSS	0.00198012	0.0147632	6.39076	39.7799	KCNH2;HTR6;CHRM4;HTR2A;GFER
bromocriptine CTD 00005530	0.00198012	0.0147632	6.39076	39.7799	AR;HTR6;HTR2B;HTR2A;ESR1
pyrvinium MCF7 DOWN	0.00199463	0.0148089	3.47744	21.6203	RET;HEXIM1;CXCL12;ID2;CYP1B1;CSTF2T;NR2F2;NCALD;JMJD6
Diallyl trisulfide CTD 00001934	0.00199463	0.0148089	3.47744	21.6203	AR;CLDN5;CDKN1A;JUN;HEY1;GADD45A;AKT1;MAP2K7;ESR1
2-Nonenal, 4-hydroxy-, (2E,4R)- CTD 00001295	0.00200509	0.0148554	2.26862	14.0928	CDKN1C;CDKN2D;JUN;CDKN1A;H6PD;AKR1B1;SYP;ELK1;ZFP36;P2RX5;FASTK;ARHGDIA;ADORA1;GNAS;AKT1;CYP1B1;NF2;FGFR1
TOSYLPHENYLALANYL CHLOROMETHYL KETONE CTD 00006910	0.00202289	0.0149559	3.82604	23.7338	RGS4;NFKBIA;CDKN1A;TGFB1;AKT1;APOE;CTSD;GFER
mevalolactone HL60 UP	0.00208545	0.0153541	5.05028	31.1742	KCND3;RPL27A;PTGER3;HABP4;RPL38;RPS11
dibutyl phthalate CTD 00005795	0.00208545	0.0153541	5.05028	31.1742	AR;TPO;AKT1;CYP1B1;THY1;ESR1
lomustine PC3 UP	0.00210674	0.0154786	2.8152	17.349	TSPYL2;DNAJB2;ZFP36;CDKN1A;FICD;GADD45A;ADAMTS1;DUSP1;NUPR1;MSX1;CLU;JMJD6
Pioglitazone CTD 00002515	0.00213471	0.0156516	3.17754	19.5401	CDKN1C;ZFP36;CDKN1A;CXCL12;DUSP10;FABP4;ID2;CCL5;ANGPTL2;CXCR4
actinomycin D CTD 00005748	0.0021683	0.015865	2.55998	15.7024	CDKN1A;CEBPB;TGFB1;GADD45A;ESR1;FADS3;SULT1A1;NFKBIA;MRPL41;AR;AKT1;CYP1B1;HOMER3;TP53I11
strophanthidin HL60 UP	0.00218246	0.0159355	2.10099	12.8734	LRRC37A3;EGR1;BTG2;BTG1;GADD45B;DUSP1;TOB2;NFKB2;NFKBIA;ZFP36;NR4A3;DUSP10;ID2;TRA2A;RARA;CLPTM1;TXNIP;FOSB;NCKAP1L;JUNB;MPDU1
AC1L1FUW CTD 00002630	0.00220172	0.016043	3.76958	23.0643	IGFBP5;GADD45B;LMNA;CDK2AP2;APOE;IGF1;LZTS1;RHOB
apigenin CTD 00007429	0.00228152	0.0165555	3.14623	19.1382	SULT1A1;NFKBIA;AR;JUN;CDKN1A;CXCL12;PSCA;AKT1;CYP1B1;ESR1
meglumine PC3 DOWN	0.00230241	0.0165555	6.14464	37.3213	EEF1D;FAM131A;RPL14;COX5B;RGL1
nifuroxazide MCF7 UP	0.00230241	0.0165555	6.14464	37.3213	EGR1;JUN;DUSP1;GADD45A;NUPR1
HMN-176 CTD 00004250	0.00230241	0.0165555	6.14464	37.3213	EGR1;BTG2;CDKN1A;GADD45A;POU2F2
AMPHETAMINE CTD 00005391	0.00230241	0.0165555	6.14464	37.3213	JUN;ALPP;FOSB;SLC6A2;JUNB
ouabain PC3 UP	0.00231646	0.0165555	1.9814	12.0226	TSPYL2;EGR1;JUN;CDKN1A;BTG1;GADD45B;DUSP1;GADD45A;CITED2;TOB2;THBS1;NCALD;NFKB2;RHOB;KLHL20;NFKBIA;ZFP36;SOCS1;DUSP10;ADAMTS1;TRA2A;CYP1B1;TXNIP;JUNB
Hydroxychlor CTD 00003776	0.0023189	0.0165555	8.51137	51.6356	AR;CXCL12;CXCR4;ESR1
prazosin CTD 00006604	0.0023189	0.0165555	8.51137	51.6356	AR;CCL5;ADRA1D;ADRA2A
clobenpropit CTD 00003065	0.0023189	0.0165555	8.51137	51.6356	CDKN1A;HRH3;HRH2;IL16
alprazolam CTD 00005358	0.0023189	0.0165555	8.51137	51.6356	AR;ESR1;CTSB;BRD4
Aflodac CTD 00006817	0.00233758	0.0166426	2.36478	14.3274	RET;IL32;CDKN1A;TGFB1;GADD45A;MIIP;CLU;PKD1;DCN;NFKBIA;CCL5;AKT1;CYP1B1;CALM3;CTSB;BRD4
metoprolol HL60 UP	0.00234522	0.0166426	4.92053	29.7957	PRB1;RPL27A;NMUR1;CD14;RPS11;FGFR2
strophanthidin MCF7 UP	0.00234522	0.0166426	4.92053	29.7957	EGR1;JUN;TCF25;DUSP1;TXNIP;KLHL20
LEAD CTD 00006203	0.00236187	0.0167271	1.68977	10.2202	SLC48A1;CEBPB;TMEM151B;GPS1;GRIK5;CXCR5;SLC6A2;HS6ST1;ADD1;ALAD;PRDX2;HTR6;PABPN1;TBXA2R;CALD1;ARHGDIA;GRK6;ADORA1;HYI;SAP18;SDF4;HOMER3;NCAM1;APOE;TP53I11;DLGAP4;GAMT;KCNJ6;MAP2K2;PRMT2;BTBD18;MICAL2;IGF1;EML3;MAP1A;GNAS;NUCB1;CD2BP2;SLC2A4RG
gemcitabine CTD 00002382	0.00243958	0.017243	2.35386	14.1607	EGR1;CDKN1A;CEBPB;NNMT;TGFB1;IL16;CLU;NFKB2;NFKBIA;ALDH6A1;MAF;NR4A3;AKT1;KCTD12;CKB;NUPR1
valinomycin PC3 UP	0.00248943	0.0175602	3.35562	20.1193	CDKN1A;CEBPB;NNMT;GADD45A;TSC22D3;CYP1B1;NUPR1;JUNB;THBS1
vanoxerine MCF7 UP	0.00250729	0.0176509	4.14965	24.8504	EGR1;ZFP36;CEBPB;JUN;GADD45B;DUSP1;IER2
primidone PC3 DOWN	0.00259647	0.0182424	3.6615	21.7991	NAPA;LSM7;DCTN1;FCF1;CLPTM1;PRPF31;PFN1;COPE
withaferin A MCF7 DOWN	0.0026612	0.0186599	5.91676	35.0803	CXCL12;MPPED2;CYP1B1;TXNIP;NR2F2
2-Naphthalenamine CTD 00007026	0.00267441	0.0186599	3.31687	19.6493	SULT1A1;IGHM;EDNRA;UBE2I;CCL5;IL3RA;DNASE2;CCR5;RUNX1T1
simvastatin CTD 00007319	0.00267701	0.0186599	2.15135	12.7426	CDKN1C;CDKN2D;JUN;CDKN1A;TGFB1;ESR1;THBS1;ARHGAP4;NFKBIA;AR;SOCS3;NR4A3;CALD1;CCL5;RAC2;AKT1;CD27;APOE;CCR5
17-Ethynyl estradiol CTD 00005932	0.00267701	0.0186599	2.15135	12.7426	EGR1;JUN;CHRNA3;RASL11B;IGFBP5;TSC22D3;TPM1;IGFBP2;SORBS2;IGF1;ESR1;THBS1;SULT1A1;AR;CXCL12;ALPP;CKB;CCR5;FGFR2
TG-101348 Kinome Scan	0.00274025	0.019063	2.87163	16.9418	BLK;RET;SRPK3;RPS6KA6;INSR;DAPK3;CAMK2A;LIMK1;AAK1;FGFR2;FGFR1
emetine PC3 DOWN	0.00276919	0.0192266	2.25494	13.2798	TGFB1;PRMT2;IQSEC1;INSR;PTGER3;MAZ;FLT3LG;ADRA1D;ZC3H7B;ADAMTS1;ARHGDIA;CALM3;CALR;TLN1;CALM1;ZBTB7A;SNTB2
digitoxigenin MCF7 UP	0.00278598	0.0193052	2.09649	12.334	EGR1;JUN;BTG1;GADD45B;PCDH9;CITED2;TCF25;DUSP1;DAPK3;THBS1;NCALD;KLHL20;NFKBIA;ZFP36;NR4A3;ID2;CYP1B1;TXNIP;JUNB;IER2
CP-690334-01 PC3 DOWN	0.00282932	0.0194909	7.979	46.8185	ADAMTS1;CTSZ;CYP1B1;THBS1
diflorasone PC3 UP	0.00282932	0.0194909	7.979	46.8185	NNMT;DUSP1;FCF1;MT1F
1,3-Diphenylguanidine CTD 00001305	0.00282932	0.0194909	7.979	46.8185	KCNH2;RGS4;AR;CHRM4
lovastatin CTD 00006225	0.00287009	0.0197333	3.27901	19.1934	KCNH2;AR;CDKN1A;TGFB1;AKT1;ANK2;PARVB;SMARCA2;RHOB
podophyllotoxin HL60 UP	0.00287806	0.0197496	2.13614	12.4978	CDKN2D;BTG2;CDKN1A;BTG1;TSC22D3;HEG1;TRAC;TRAV20;MICAL2;WDR45;THBS1;RHOB;DNAJB2;ZFP36;TUBB2A;NR4A3;DUSP10;RHOQ;CTSB
BW-B70C MCF7 UP	0.00293691	0.0200368	4.68002	27.2864	EGR1;JUN;NR4A3;DUSP1;GADD45A;PALLD
nifedipine HL60 DOWN	0.00293691	0.0200368	4.68002	27.2864	EIF5A;HEXIM1;EGR1;JUN;TXNIP;THBS1
phenoxybenzamine MCF7 DOWN	0.00293691	0.0200368	4.68002	27.2864	CXCL12;PKIA;MPPED2;TXNIP;NR2F2;ESR1
midecamycin HL60 UP	0.00300947	0.0204922	2.56415	14.8874	KANK2;CPT1A;PTGDR2;P3H3;HTR2A;DNAJB2;MAPK11;RPS6KA6;TRA2A;RPLP2;NCAM1;ARSD;SSBP3
dequalinium chloride HL60 DOWN	0.00301782	0.0205096	4.00103	23.2189	EGR1;CDKN1A;JUN;CD300A;TSC22D3;TXNIP;TNS1
withaferin A PC3 UP	0.00304449	0.020512	3.55943	20.6248	FGF5;DNAJB2;EGR1;ZFP36;DUSP1;CLU;NKX3-1;RHOB
ketoconazole	0.00305881	0.020512	5.70515	33.0313	CHRM2;KCNH2;HRH2;SLC6A2;ADRA2A
lovastatin	0.00305881	0.020512	5.70515	33.0313	AR;ADORA1;AKT1;SLC6A2;SMARCA2
AH 6809 CTD 00002290	0.00305881	0.020512	5.70515	33.0313	NFKBIA;EGR1;JUN;AKT1;CYP1B1
dobutamine CTD 00005866	0.00305881	0.020512	5.70515	33.0313	KCNH2;NFKBIA;GNAS;AKT1;ADRA2A
AH 23848 CTD 00002080	0.00305881	0.020512	5.70515	33.0313	NFKBIA;EGR1;JUN;AKT1;CYP1B1
SU 5416 CTD 00003630	0.00305881	0.020512	5.70515	33.0313	KCNH2;APOBEC3F;AKT1;MCOLN1;GFER
tretinoin HL60 UP	0.00313234	0.0209653	2.29038	13.2062	BTG2;CEBPB;CD300A;HPCAL1;CXCR4;THBS1;MAFB;PALLD;CYP1B1;KCTD12;METTL7A;CKB;CTSD;RHOQ;TNS1;CTSB
Vanadic sulfate CTD 00001628	0.0032471	0.0216924	2.65878	15.2348	SOX2;NFKBIA;JUN;MAP2K2;DUSP1;PMS2P5;CCL5;TPM1;RARA;CALM1;ELK1;FGFR2
syrosingopine MCF7 UP	0.00327146	0.0217728	4.56836	26.1425	EGR1;DBP;TXNIP;METTL7A;NUPR1;PRPH
Zebularine CTD 00000459	0.00327146	0.0217728	4.56836	26.1425	PHLDB1;CDKN1A;MAP1A;THBS1;JUNB;ESR1
alexidine MCF7 UP	0.00329532	0.0218903	3.20581	18.322	CEBPB;BTG1;GADD45B;GADD45A;TSC22D3;MT1F;CYP1B1;TXNIP;NUPR1
Dasatinib CTD 00004330	0.00340263	0.0225608	1.84094	10.4625	BLK;CDKN1A;NNMT;LRP1;C1R;FHL1;HTR2B;CLU;FGF5;RGS4;CNN1;CCL5;AKT1;CYP1B1;AOX1;SVEP1;MYH11;LMCD1;IGFBP5;HEG1;NR2F2;AR;CXCL12;UBE2S;TXNIP;ANGPTL2;MFGE8
apomorphine	0.00341159	0.0225778	7.50925	42.6569	AR;HTR2B;HTR2A;DRD4
BROMOCRIPTINE MESYLATE BOSS	0.00349753	0.0229745	5.50814	31.1524	AR;HTR6;HTR2B;HTR2A;ESR1
Benzyl butyl phthalate CTD 00001292	0.00349753	0.0229745	5.50814	31.1524	AR;AKT1;CYP1B1;THY1;ESR1
Geranylgeranyl pyrophosphate CTD 00000102	0.00349753	0.0229745	5.50814	31.1524	NFKBIA;CDKN1A;TGFB1;NR4A3;AKT1
perphenazine CTD 00006495	0.00349753	0.0229745	5.50814	31.1524	KCNH2;HTR6;CHRM4;HTR2A;GFER
hesperidin PC3 DOWN	0.00352573	0.0231168	3.17042	17.9055	LSM7;FCF1;TSPAN4;PRPF31;TAF9B;SMARCA2;COPE;MPDU1;KLHL20
VANADIUM PENTOXIDE CTD 00002655	0.00360425	0.0235878	3.86267	21.73	CDKN1C;SOCS3;EGR1;BTG2;JUN;BTG1;SOCS1
lactacystin CTD 00002698	0.00363358	0.0236623	4.46189	25.0648	NFKBIA;PDIA2;CEBPB;FZR1;TGFB1;PSMD4
thioridazine CTD 00006879	0.00363358	0.0236623	4.46189	25.0648	KCNH2;CDKN1A;HTR6;HTR2A;NUPR1;ESR1
ACROLEIN CTD 00005313	0.00363572	0.0236623	2.75874	15.4957	NFKBIA;CLDN5;EGR1;JUN;GADD45B;AKT1;AKR1B1;KCNA5;APOE;ESR1;TXN2
metformin CTD 00006282	0.00382667	0.0248137	3.41652	19.0155	NFKBIA;JUN;HRH2;GADD45A;INSR;AKT1;IGF1;ESR1
DL-Selenomethionine CTD 00006732	0.00382667	0.0248137	3.41652	19.0155	AR;CDKN1A;UBE2S;COL6A1;GRK6;POLL;PARVB;ECSIT
Tetramethrin CTD 00000484	0.003897	0.0249493	11.9537	66.314	AR;ESR1;NKX3-1
trazodone CTD 00006916	0.003897	0.0249493	11.9537	66.314	KCNH2;HTR2B;HTR2A
Triciribine CTD 00001109	0.003897	0.0249493	11.9537	66.314	AR;AKT1;ESR1
proscillaridin CTD 00006639	0.003897	0.0249493	11.9537	66.314	AR;CCL5;ESR1
PANCURONIUM BROMIDE CTD 00006467	0.003897	0.0249493	11.9537	66.314	CHRM2;CHRNA3;CHRM4
L-745870 TTD 00008863	0.003897	0.0249493	11.9537	66.314	HTR6;HTR2A;DRD4
equilin TTD 00007874	0.003897	0.0249493	11.9537	66.314	AR;GFER;ESR1
N-Acetyl-L-cysteine CTD 00005305	0.00394579	0.0251207	2.07021	11.4588	COL18A1;MOAP1;JUN;CDKN1A;BTG1;MAP2K2;TGFB1;GADD45A;MT1M;ESR1;NFKBIA;AR;ID2;CCL5;MT1F;SNAI1;AKT1;CYP1B1;CD14
captopril PC3 UP	0.00397966	0.0251207	5.32426	29.4248	EIF5A;PRKCSH;PTGER3;CTSZ;CALR
diflorasone PC3 DOWN	0.00397966	0.0251207	5.32426	29.4248	SPAG8;ZC3H7B;PTGER3;FLT3LG;NMUR1
paracetamol HL60 UP	0.00397966	0.0251207	5.32426	29.4248	SPAG8;CD6;PTGER3;MAP1A;NMUR1
isoliquiritigenin CTD 00001873	0.00397966	0.0251207	5.32426	29.4248	KCNH2;NFKBIA;JUN;AKT1;SMARCA2
prednisone CTD 00006606	0.00397966	0.0251207	5.32426	29.4248	AR;CDKN1A;TGFB1;PYGM;ESR1
progesterone TTD 00010337	0.00397966	0.0251207	5.32426	29.4248	AR;NR4A3;NR2F1;RARA;ESR1
eugenol CTD 00005949	0.00398064	0.0251207	2.58686	14.2958	AR;GPX3;RPL27A;PTGER3;CYP1B1;AKR1B1;CXCR4;CCR7;KCNA5;CCR5;ESR1;TXN2
perphenazine PC3 UP	0.00402463	0.0253513	4.36026	24.0482	RGS4;CDKN1A;ADAMTS1;DUSP1;CDK2AP2;NUPR1
etifenin PC3 DOWN	0.00403153	0.0253513	1.73947	9.59077	BTG1;FICD;TCF25;TOB2;LTBP1;CALD1;ZC3H7B;TRA2A;CYP1B1;MAP4;RPS11;TNPO2;BRD4;KDM4B;IGFBP5;INSR;HNRNPUL2-BSCL2;NR2F2;FOXN3;WIPI2;MCOLN1;KLHL20;NFKBIA;PALLD;TXNIP;DNASE2;KCTD12;RHOQ;COX20;FGFR1;SNTB2
Fonofos CTD 00005884	0.00405429	0.0254491	1.67949	9.25059	RET;CHRNA3;LAMA2;GMFG;AKR1B1;KCNA5;ADCY2;CSF2RB;SLC6A2;LILRA4;SOX2;SYDE1;ADAMTS1;HRH2;GNG7;SCN9A;NCAM1;SLIT3;A4GALT;TP53I11;TLE4;PTPN18;CADM3;MIIP;DYRK1B;SYP;BSCL2;MAF;ERCC1;RARA;MT1F;NUCB1;PTPN6;NUPR1;RAMP1
cholecalciferol TTD 00007153	0.00407025	0.025504	7.09171	39.0331	AR;NR2F1;RARA;ESR1
Lead(II) acetate CTD 00000394	0.00411919	0.025765	3.37139	18.516	RET;CDKN1A;MAP2K2;ID2;CXCR4;CKB;JUNB;APRT
0179445-0000 MCF7 UP	0.00412722	0.0257696	2.36962	13.0096	EGR1;JUN;CDKN1A;ZNF580;GADD45A;TCF25;PTGER3;NCALD;KLHL20;PRB1;PABPN1;TRA2A;CYP1B1;TXNIP
menadione CTD 00007386	0.0041436	0.0258262	1.5304	8.39608	CDKN1C;BTG2;CDKN1A;CITED2;HCFC1R1;CYP1B1;DGCR6L;AOX1;EMILIN1;LMCD1;TSPYL2;IGFBP5;DUSP1;GAA;HLA-C;HLA-E;AR;DPM3;MAF;PALLD;PPDPF;TXNIP;MFGE8;TNXB;LRP1;NPRL3;ZFP36L1;BAHD1;CKB;MAP4;IL32;EGR1;JUN;GADD45B;MICAL2;FBXL15;NR2F2;FOXN3;ESR1;NFKBIA;ALDH6A1;RPL27A;SNAI1;ZYX;LAMTOR2;NF2;RGL1;HAMP;RAMP1;SLC2A4RG;FGFR2
BMS-536924,KIN001-126 LINCS	0.00427643	0.0266072	2.69514	14.701	BLK;RET;SRPK3;RPS6KA6;MAP2K2;INSR;DAPK3;AAK1;CAMK1;FGFR2;FGFR1
cephaeline HL60 UP	0.00431116	0.0267762	1.64761	8.97381	BTG2;TRAC;CXCR5;TRAV20;CXCR4;LDLRAD4;THBS1;MED18;NCALD;DNAJB2;SOCS3;ZFP36;DUSP10;CYP1B1;JUNB;IER2;LRRC37A3;EGR1;JUN;GADD45B;DUSP1;GADD45A;TSC22D3;PLCL2;IL16;MR1;LAX1;NFKB2;JMJD6;RHOB;NFKBIA;DOK1;NR4A3;ID2;SNAI1;TXNIP;FOSB
LY 294002 CTD 00003061	0.00433783	0.0268945	2.27662	12.3857	NAPA;CDKN2D;JUN;CDKN1A;TGFB1;IGF1;ESR1;NFKBIA;AR;CLDN5;NR4A3;SNAI1;AKT1;CYP1B1;CTSB
anisomycin HL60 DOWN	0.00434868	0.0269146	1.5537	8.44883	KANK2;GYPC;PRKCSH;DCTN1;MAZ;FHL1;PBXIP1;NENF;HHEX;FUT7;UROD;GRK6;RAC2;AKT1;IDS;METTL7A;MAP4;CD14;STX2;ZNF467;TAF9B;TNS1;CTSB;PTPN18;CIZ1;CPT1A;TGFB1;UBE2I;SIVA1;PRMT2;CD300A;MID1IP1;HEG1;TPM1;PLCL2;HPCAL1;IL16;FOXN3;BIN2;MT1F;NUCB1;PTPN6;KCTD12;PNPLA6;ATF5;SLC2A4RG;COX20
Adehl CTD 00006002	0.00439434	0.0271032	2.55233	13.8526	KCNH2;AR;MAF;TGFB1;NR4A3;HRH2;ALPP;ADAMTS1;IGF1;PNPLA6;FGFR2;FGFR1
ZEARALENONE CTD 00007008	0.00439449	0.0271032	2.44317	13.2601	KCNF1;KCNJ5;ESR1;BICD1;THBS1;RGS4;SPSB3;OLFM1;AR;GPER1;CYP1B1;APOE;MFGE8
nocodazole MCF7 DOWN	0.00444595	0.0273728	4.26314	23.0882	ID2;CYP1B1;SDHC;NR2F2;TAF9B;NCALD
BAS-012416453 PC3 DOWN	0.00450747	0.0276552	5.15224	27.8325	DNAJB2;C1R;CYP1B1;TXNIP;NCALD
palmitic acid CTD 00007272	0.00450747	0.0276552	5.15224	27.8325	CPT1A;MT1F;AKT1;ESR1;HAMP
A443654 LINCS	0.00457653	0.0279818	3.0363	16.356	CDKL2;RET;SRPK3;DAPK3;CAMK2A;AAK1;AKT1;DYRK1B;PRKACA
AG-028671 MCF7 UP	0.00457653	0.0279818	3.0363	16.356	EIF5A;NAPA;BTG2;CDKN1A;TUBB2A;NPRL3;TXNIP;SDHC;ARPC4
cephaeline PC3 UP	0.00466211	0.0284558	1.79444	9.63309	CDKN1A;CEBPB;CITED2;MT1M;MED18;NCALD;ZFP36L1;ZFP36;DUSP10;CYP1B1;JUNB;IER2;EGR1;JUN;GADD45B;DUSP1;GADD45A;MID1IP1;TSC22D3;HEG1;RHOB;NFKBIA;ID2;MT1F;TXNIP;FOSB;RGL1
dimethyl sulfoxide CTD 00005842	0.00469338	0.0285973	2.33242	12.5055	SPINK2;GADD45A;TSC22D3;ARPC4;ESR1;PQBP1;NFKB2;SULT1A1;NFKBIA;ZFP36;PARD6A;CCL5;CYP1B1;PRPH
retinol CTD 00006991	0.00475567	0.0287608	3.2846	17.5674	KCNH2;AR;BTG2;RARA;AKR1B1;CYP1B1;CD14;ESR1
loratadine	0.00480975	0.0287608	6.71811	35.8553	KCNH2;AR;HTR2B;ESR1
riluzole	0.00480975	0.0287608	6.71811	35.8553	AR;SCN9A;SLC6A2;ESR1
Kinome 800 Roche	0.00480975	0.0287608	6.71811	35.8553	RET;DAPK3;DYRK1B;PRKACA
rimexolone HL60 UP	0.00480975	0.0287608	6.71811	35.8553	MAFB;BIN1;TSC22D3;THBS1
Butyl 4-hydroxybenzoate CTD 00001781	0.00480975	0.0287608	6.71811	35.8553	AR;FABP4;CYP1B1;ESR1
methiothepin CTD 00006295	0.00480975	0.0287608	6.71811	35.8553	AR;HTR6;HTR2B;HTR2A
apomorphine CTD 00005433	0.00480975	0.0287608	6.71811	35.8553	AR;JUN;HTR2B;HTR2A
METHYL PARATHION CTD 00006309	0.00480975	0.0287608	6.71811	35.8553	AR;CDKN1A;GADD45A;ESR1
diethylstilbestrol TTD 00007572	0.00480975	0.0287608	6.71811	35.8553	AR;CHRM4;GFER;ESR1
methiothepin TTD 00009235	0.00480975	0.0287608	6.71811	35.8553	AR;HTR6;HTR2B;HTR2A
Axitinib	0.00487383	0.0290457	3.00452	15.9957	CDKL2;BLK;RET;SRPK3;MAP2K2;AAK1;ESR1;FGFR2;FGFR1
tyrphostin AG-1478 MCF7 UP	0.00487383	0.0290457	3.00452	15.9957	NFKBIA;ARMCX1;JUN;FICD;GADD45B;GADD45A;TSC22D3;MGAT2;RHOQ
clopamide HL60 DOWN	0.00489565	0.0291267	1.98506	10.5593	NAPA;CEBPB;TGFB1;INSR;TRMT1;ARPC4;PSMB10;PQBP1;PRDX2;DPM3;NDUFS8;UBE2S;ID2;PPP1R7;HMG20B;TAX1BP3;LAMTOR2;PNPLA6;COPE;UBE2M
methylergonovine CTD 00006315	0.00507899	0.0295463	10.625	56.1281	RGS4;HTR2B;HTR2A
2-aminofluorene CTD 00000638	0.00507899	0.0295463	10.625	56.1281	AR;GFER;ESR1
Difenoconazole CTD 00003609	0.00507899	0.0295463	10.625	56.1281	AR;ESR1;NKX3-1
LISURIDE CTD 00006219	0.00507899	0.0295463	10.625	56.1281	HTR6;HTR2B;HTR2A
Enzacamene CTD 00001812	0.00507899	0.0295463	10.625	56.1281	AR;ID2;ESR1
KT 5720 CTD 00002405	0.00507899	0.0295463	10.625	56.1281	CHRM2;SOCS3;ZFP36
chlorprothixene TTD 00007148	0.00507899	0.0295463	10.625	56.1281	RGS4;KCNH2;CHRM4
Arecoline hydrobromide TTD 00002125	0.00507899	0.0295463	10.625	56.1281	RGS4;GNAO1;CHRM4
Ro-4396686 TTD 00010666	0.00507899	0.0295463	10.625	56.1281	PRKACA;FGFR2;FGFR1
methylergonovine TTD 00009260	0.00507899	0.0295463	10.625	56.1281	RGS4;HTR2B;HTR2A
Norclozapine TTD 00009718	0.00507899	0.0295463	10.625	56.1281	CHRM2;KCNH2;CHRM4
RU-24969 TTD 00010707	0.00507899	0.0295463	10.625	56.1281	HTR6;HTR2B;HTR2A
miconazole MCF7 UP	0.00508324	0.0295463	4.99098	26.3614	EGR1;JUN;NR4A3;DUSP1;IER2
Quinine CTD 00006682	0.00508324	0.0295463	4.99098	26.3614	KCNH2;CDKN1A;ADRA1D;IGF1;NUPR1
proscillaridin HL60 UP	0.00515276	0.0299013	2.01489	10.6149	LRRC37A3;EGR1;BTG2;ATP6V0E1;GADD45B;BTBD18;DUSP1;TOB2;THBS1;NFKB2;NFKBIA;THAP3;NR4A3;ID2;RARA;TXNIP;FOSB;CALR;JUNB
colforsin MCF7 UP	0.00518591	0.030013	2.97339	15.6454	STARD13;CXCL12;BTG1;CITED2;DUSP1;ADORA1;CXCR4;THBS1;FGFR2
parathion CTD 00006472	0.00518901	0.030013	1.62676	8.55874	RET;CDKN1A;CHRNA3;LAMA2;GMFG;AKR1B1;KCNA5;ADCY2;CSF2RB;SLC6A2;LILRA4;SOX2;SYDE1;ADAMTS1;HRH2;GNG7;SCN9A;NCAM1;SLIT3;A4GALT;TP53I11;TLE4;PTPN18;CADM3;MIIP;DYRK1B;SYP;ESR1;BSCL2;AR;MAF;RARA;MT1F;NUCB1;PTPN6;NUPR1;RAMP1
fluspirilene MCF7 UP	0.00544829	0.0314099	3.55519	18.5313	EGR1;JUN;NR4A3;DUSP1;GADD45A;MT1F;IER2
170449-18-0 CTD 00003361	0.00544829	0.0314099	3.55519	18.5313	NFKBIA;AR;EGR1;CDKN1A;JUN;GPER1;AKT1
IN1152 CTD 00001901	0.00546493	0.0314545	3.20216	16.6813	RGS4;NFKBIA;JUN;INSR;CYP1B1;GFER;ESR1;UBE2M
nocodazole HL60 UP	0.0055557	0.031925	1.92497	9.99622	BTG2;CDKN1A;BTG1;TSC22D3;TRAC;MICAL2;FOXN3;WDR45;TOB2;THBS1;SPATA2L;TUBB2A;MAFB;NR4A3;PEA15;ZYX;CYP1B1;PDE4A;CALM3;CALM1;CTSB
SC-560 MCF7 DOWN	0.00563433	0.0321157	6.38188	33.051	EIF5A;TSPAN4;SDHC;MPDU1
isotretinoin PC3 UP	0.00563433	0.0321157	6.38188	33.051	IGKC;AKR1B1;APOE;HLA-DPA1
tanespimycin ssMCF7 DOWN	0.00563433	0.0321157	6.38188	33.051	CYP1B1;THBS1;JUNB;ZFP36L1
methiothepin BOSS	0.00563433	0.0321157	6.38188	33.051	AR;HTR6;HTR2B;HTR2A
doxazosin CTD 00007158	0.00563433	0.0321157	6.38188	33.051	NFKBIA;CDKN1A;ADRA1D;ADRA2A
verteporfin HL60 UP	0.0057092	0.03249	4.83948	24.9992	JUN;ID2;MT1M;CDK2AP2;MT1F
NVP-TAE684 LINCS	0.00577533	0.0328135	2.27293	11.715	RET;BLK;SRPK3;MAP2K2;INSR;DAPK3;CAMK2A;LIMK1;RPS6KA6;AAK1;CAMK1;PRKACA;FGFR2;FGFR1
Coxistac CTD 00000539	0.00584554	0.0331226	2.45403	12.6188	AR;CALD1;UBE2S;DPYSL3;TNC;PTOV1;MT1F;SDF4;AEBP1;DCN;KLHL20;FGFR1
15-Acetyldeoxynivalenol CTD 00002073	0.00584847	0.0331226	3.16246	16.26	BTG2;DUSP10;NR4A3;PCDH9;DNAJB5;CXCR4;CCR7;TMCC2
fluoxetine CTD 00005988	0.00588904	0.0332303	3.49946	17.9685	KCNH2;AR;CDKN1A;JUN;CCL5;HTR2B;NUPR1
olanzapine BOSS	0.00590511	0.0332303	3.99607	20.5076	RGS4;HTR6;CHRM4;GAA;HTR2A;GFER
3,3',4,4'-Tetrachlorobiphenyl CTD 00001342	0.00590511	0.0332303	3.99607	20.5076	AR;LIMK1;TP53I11;ESR1;RHOB;ZFP36L1
Indole-3-carbinol CTD 00000845	0.00590511	0.0332303	3.99607	20.5076	NFKBIA;AR;CDKN1A;CYP1B1;CTSD;ESR1
AZD4547 LINCS	0.00594277	0.0333891	2.71736	13.9281	CDKL2;BLK;RET;MAP2K2;INSR;DAPK3;CAMK2A;AAK1;FGFR2;FGFR1
phenytoin CTD 00006527	0.00621567	0.0348669	2.88374	14.6514	FGF5;KCNH2;NFKBIA;COL18A1;CDKN1A;INSR;COL6A1;FGFR2;CTSB
arbutin CTD 00005438	0.0062333	0.0349104	2.06536	10.4876	JUN;PRMT2;ATF6B;NR2F1;ARL2;ECE1;NCALD;FGF5;SYDE1;IL3RA;AKT1;CD2BP2;HOXB8;KCTD17;RAB6B;DLGAP4;UBE2M
5109870 MCF7 UP	0.0064058	0.0355838	2.42291	12.237	DNAJB2;EGR1;BTG2;CDKN1A;KDM4B;BTG1;GADD45A;DUSP1;SERPINF1;MT1F;CXCR4;MR1
proscillaridin MCF7 UP	0.00643665	0.0355838	1.89751	9.57434	EGR1;JUN;BTG1;PCDH9;TCF25;DUSP1;DAPK3;TOB2;THBS1;NCALD;KLHL20;ZFP36;NR4A3;PABPN1;ID2;TRA2A;CYP1B1;TXNIP;JUNB;TNPO2;IER2
1-BROMOPROPANE CTD 00003657	0.00645423	0.0355838	9.56201	48.2214	NFKBIA;CXCL12;ESR1
Enilconazole CTD 00000896	0.00645423	0.0355838	9.56201	48.2214	AR;RARA;ESR1
equilin CTD 00005912	0.00645423	0.0355838	9.56201	48.2214	AR;GFER;ESR1
Ginsenoside Rg3 CTD 00003265	0.00645423	0.0355838	9.56201	48.2214	AR;TGFB1;SNAI1
O,P'-DDE CTD 00002333	0.00645423	0.0355838	9.56201	48.2214	AR;GPER1;ESR1
4-Hexylresorcinol TTD 00000977	0.00645423	0.0355838	9.56201	48.2214	AR;GFER;ESR1
RUTIN TTD 00010730	0.00645423	0.0355838	9.56201	48.2214	GAA;GFER;ESR1
GBR 12909 dihydrochloride TTD 00008176	0.00645423	0.0355838	9.56201	48.2214	KCNH2;RGS4;AR
Dyclonine hydrochloride	0.00654807	0.0358773	6.07767	30.5621	AR;SCN9A;GFER;ESR1
letrozole HL60 UP	0.00654807	0.0358773	6.07767	30.5621	MAFB;TSC22D3;CXCR4;RHOB
CHRYSENE CTD 00001482	0.00654807	0.0358773	6.07767	30.5621	AR;JUN;CYP1B1;ESR1
CARBARYL CTD 00006737	0.00654807	0.0358773	6.07767	30.5621	AR;TPO;GAA;ESR1
anisomycin MCF7 DOWN	0.00658162	0.0360053	2.0061	10.0776	KANK2;ATP6V0E1;UBE2I;PRMT2;TSR3;NR2F2;OLFM1;ARMCX1;P2RX5;PKIA;MPPED2;CD2BP2;HOMER3;CALM3;METTL7A;CALM1;ZBTB7A;SLC2A4RG
DEOXYNIVALENOL CTD 00000341	0.00661405	0.0360711	2.6718	13.4086	NFKBIA;EGR1;JUN;CDKN1A;DUSP1;RPL27A;CYP1B1;CXCR4;CD14;NFKB2
NSC25485 CTD 00006443	0.00661405	0.0360711	2.6718	13.4086	KCNH2;AR;CDKN1A;BAHD1;HPCAL1;ECE1;NR2F2;PFN1;ESR1;RAB11B
8-azaguanine HL60 UP	0.00662998	0.0361023	1.83351	9.19716	EGR1;JUN;BTG2;CDKN1A;BTG1;DUSP1;LAX1;THBS1;RHOB;NFKBIA;SOCS3;MAFB;DUSP10;NR4A3;HEY1;PRB1;DNAJB5;ID2;PEA15;CYP1B1;TXNIP;FOSB;CD14
14-Deoxy-11,12-didehydroandrographolide CTD 00004394	0.0067014	0.036435	2.40764	12.0513	OLFM1;CXCL12;IGFBP5;GADD45A;PRKCSH;GPS1;AK1;LMNA;PSEN2;CLPTM1;NUPR1;COPE
rifabutin PC3 UP	0.00675088	0.0366476	2.5207	12.5987	RGS4;CDKN2D;CDKN1A;DUSP10;FABP4;PALLD;HEG1;CXCR4;RGL1;LMCD1;PRPH
sulforaphane CTD 00000857	0.00698498	0.0378603	2.8269	14.0327	EIF5A;AR;CDKN1A;DES;GADD45A;TPM1;AKT1;ESR1;PRPH
Glycitein CTD 00003084	0.0071205	0.0384289	4.56247	22.5604	CDKN1A;JUN;ARHGDIA;TP53I11;ESR1
Bandrowski's base CTD 00002216	0.0071205	0.0384289	4.56247	22.5604	GPX3;AKR1B1;CXCR4;CCR7;TXN2
clotrimazole PC3 UP	0.0071225	0.0384289	3.04904	15.076	RGS4;CDKN1A;CEBPB;JUN;FICD;DUSP1;GADD45A;NCALD
perhexiline HL60 UP	0.00737151	0.0396513	3.34225	16.4109	NFKBIA;DUSP10;TSC22D3;MT1M;MT1F;METTL7A;RHOQ
ketoconazole CTD 00006190	0.00737151	0.0396513	3.34225	16.4109	KCNH2;AR;CYP4F2;CYP1B1;KCNA5;NUPR1;ESR1
Dinoprostone BOSS	0.00739187	0.0397004	2.28154	11.1964	CSF1;PTGER1;PTGER3;AKR1B1;ESR1;THBS1;PGF;NFKB2;AR;PRDX2;CCL5;PDE4A;CCR7
estradiol	0.00755486	0.0403306	5.80111	28.3417	AR;GPER1;AOX1;ESR1
amprolium PC3 UP	0.00755486	0.0403306	5.80111	28.3417	ATP6V0E1;EEF1D;RPLP2;PBX2
desipramine CTD 00005772	0.00755486	0.0403306	5.80111	28.3417	KCNH2;ALPP;CCL5;SLC6A2
Prochloraz CTD 00002021	0.00755486	0.0403306	5.80111	28.3417	AR;RARA;CYP1B1;ESR1
Deguelin CTD 00003487	0.0075905	0.0404598	3.01301	14.7061	NFKBIA;CLDN5;CDKN1A;MAP2K2;SNAI1;AKT1;CXCR4;IGF1
danazol HL60 DOWN	0.00763174	0.0406183	1.4657	7.14594	CUEDC2;BTG1;NENF;ZFP36;HHEX;CYP1B1;HMG20B;SDF4;JUNB;TLE4;EIF5A;KLF13;DESI1;CD300A;AIP;WIPI2;THOC6;JMJD6;NDUFS8;TXNIP;TAX1BP3;KCTD12;KANK2;NAPA;CXCR4;RASGRP2;TOB2;PSMB10;PRDX2;PPP1R7;CD14;MGAT2;RABAC1;ZBTB7A;BRD4;MOAP1;PPP1R14B;SURF1;SF3A2;TGFB1;UBE2I;SIVA1;GADD45B;INSR;TRMT1;ARPC4;UBE2S;ABHD17A;PRPF31;CAMK1;PNPLA6;UBE2M;COX20
chlorpromazine CTD 00005648	0.00782516	0.0415851	2.77225	13.4466	KCNH2;PDIA2;HTR6;BTG2;ALPP;DUSP1;NUPR1;HTR2A;FGFR1
anisomycin MCF7 UP	0.00795625	0.0421043	1.61141	7.78921	BTG2;BTG1;LIN37;TOB2;THBS1;NCALD;FSTL3;ZFP36L1;ZFP36;DUSP10;CYP1B1;JUNB;LMCD1;IER2;NKX3-1;TSPYL2;IL32;EGR1;JUN;GADD45B;DUSP1;GADD45A;DAPK3;MR1;NFKB2;JMJD6;KLHL20;NFKBIA;NR4A3;ID2;RARA;ZYX;TXNIP;FOSB
Acetylcholine bromide BOSS	0.0080198	0.0421043	2.25664	10.8902	SNAP25;INSR;GAA;CHRM4;TPM1;SYP;ESR1;PRDX2;EDNRA;DES;HRH3;PALLD;PDE4A
37686-84-3 CTD 00000277	0.00803007	0.0421043	8.69228	41.9365	HTR2B;HTR2A;ESR1
cinnarizine CTD 00005673	0.00803007	0.0421043	8.69228	41.9365	KCNH2;JUN;ESR1
chlorprothixene CTD 00005651	0.00803007	0.0421043	8.69228	41.9365	KCNH2;RGS4;CHRM4
Perfluoroundecanoic acid CTD 00003373	0.00803007	0.0421043	8.69228	41.9365	CPT1A;TXNIP;ESR1
SODIUM CHROMATE CTD 00001363	0.00803007	0.0421043	8.69228	41.9365	CDKN1A;DUSP10;TXN2
cinnarizine TTD 00007193	0.00803007	0.0421043	8.69228	41.9365	KCNH2;JUN;ESR1
risperidone TTD 00010641	0.00803007	0.0421043	8.69228	41.9365	KCNH2;HTR6;HTR2A
valinomycin MCF7 UP	0.00808127	0.04231	2.97782	14.3478	EGR1;CEBPB;JUN;GADD45B;GADD45A;TSC22D3;TXNIP;NUPR1
rifabutin MCF7 UP	0.00825761	0.0431692	2.05034	9.8347	CDKN1C;MVP;FHL1;SIRT4;CXCR4;RASGRP2;FADS3;TUBB2A;NR4A3;HEY1;PKIA;METTL7A;RGL1;STX2;RHOQ;PRPH
digoxigenin HL60 UP	0.00829111	0.0432803	2.10574	10.0919	LRRC37A3;EGR1;BTG2;GADD45B;BTBD18;TOB2;LAX1;NFKB2;NFKBIA;NR4A3;ID2;TXNIP;FOSB;CALR;RPS11
estrone CTD 00005927	0.00835666	0.043494	3.68792	17.6456	AR;ALPP;ARHGDIA;AKT1;CYP1B1;ESR1
TACROLIMUS MONOHYDRATE CTD 00007118	0.00835666	0.043494	3.68792	17.6456	NFKBIA;NCR3;TGFB1;CCL5;SNAI1;NFATC4
Staurosporine Kinome Scan	0.0084818	0.0440804	1.95125	9.30713	RET;CDKL2;BLK;SRPK3;MAP2K2;INSR;DAPK3;CAMK2A;LIMK1;DYRK1B;RPS6KA6;AAK1;AKT1;CAMK1;PRKACA;MAP2K7;FGFR2;FGFR1
Panobinostat CTD 00004412	0.00850243	0.0441227	3.24503	15.4704	CDKN1A;IL3RA;XCL2;AKT1;CXCR4;PBX2;HLA-DPA1
WH-4-023 LINCS	0.00855021	0.0443057	2.56426	12.2105	CDKL2;BLK;RET;SRPK3;MAPK11;LIMK1;AAK1;PRKACA;FGFR2;FGFR1
thioguanosine MCF7 UP	0.00859547	0.044346	2.94344	14.0006	EGR1;BTG2;CDKN1A;CEBPB;FICD;GADD45A;TXNIP;KLHL20
Gefitinib CTD 00003879	0.00859547	0.044346	2.94344	14.0006	NFKBIA;CDKN1A;GADD45A;ERCC1;ADORA1;AKT1;CD14;ESR1
alprazolam	0.00865838	0.044346	5.5486	26.3516	AR;GABRD;ESR1;BRD4
mometasone MCF7 UP	0.00865838	0.044346	5.5486	26.3516	CDKN1A;MAFB;GADD45A;MT1F
niclosamide MCF7 DOWN	0.00865838	0.044346	5.5486	26.3516	RET;HEXIM1;OLFM1;CXCL12
nicotinic acid PC3 DOWN	0.00865838	0.044346	5.5486	26.3516	ATP6V0E1;EEF1D;RPL14;RPLP2
CP-55940 CTD 00002329	0.00865838	0.044346	5.5486	26.3516	KCNH2;NFKBIA;BTG2;JUNB
Ici 118551 CTD 00001255	0.00865838	0.044346	5.5486	26.3516	KCNH2;ALPP;GNAS;CYP1B1
Sorafenib tosylate	0.00875862	0.0446651	4.3154	20.4452	RET;AR;CHRM4;NR2F2;ESR1
resveratrol PC3 DOWN	0.00875862	0.0446651	4.3154	20.4452	PRB1;HABP4;CYP1B1;THBS1;JMJD6
ACRYLAMIDE CTD 00007343	0.00875862	0.0446651	4.3154	20.4452	CDKN1A;PTGER3;NCAM1;ESR1;FGFR1
isotretinoin HL60 UP	0.00898482	0.0456868	2.54378	11.9868	BTG2;CEBPB;MAFB;CD300A;ID2;CTSZ;HPCAL1;KCTD12;METTL7A;RHOQ
methylergometrine HL60 UP	0.00898482	0.0456868	2.54378	11.9868	MAFB;NR4A3;BTG1;ID2;CYP1B1;IDS;FOXN3;METTL7A;THBS1;CTSB
Pterostilbene CTD 00003490	0.00906882	0.0459816	3.61815	17.0158	NFKBIA;CDKN1A;SNAI1;AKT1;ELK1;GFER
Caffeic acid phenethyl ester CTD 00002352	0.00906882	0.0459816	3.61815	17.0158	CDKN1A;JUN;RARA;CD14;GFER;NFKB2
A-674563 Kinome Scan	0.0091134	0.0461415	3.19851	15.0266	RET;CDKL2;CAMK2A;AAK1;AKT1;DYRK1B;PRKACA
Sorafenib	0.00922709	0.0465836	2.6941	12.6235	CDKL2;BLK;RET;MAPK11;RPS6KA6;LIMK1;PTPN6;FGFR2;FGFR1
celecoxib CTD 00003448	0.00922709	0.0465836	2.6941	12.6235	NFKBIA;AR;JUN;CDKN1A;MAP2K2;DES;AKT1;ESR1;RHOB
(17S)-17-hydroxy-13,17-dimethyl-1,2,6,7,8,14,15,16-octahydrocyclopenta[a]phenanthren-3-one CTD 00007088	0.00942903	0.0475033	1.85706	8.66125	NAPA;NNMT;MRPS11;PTOV1;AIP;CXCR4;TBCC;CLU;MED18;AR;MAF;LMNA;PART1;AKT1;SNCG;CKB;CTSD;CTSB;UBE2M;NKX3-1
thapsigargin MCF7 DOWN	0.00943614	0.0475033	2.52362	11.7681	RET;KANK2;OLFM1;HHEX;TUBB2A;IQSEC1;ID2;NR2F2;METTL7A;RHOB
IRON CTD 00006166	0.00947177	0.0476148	2.29203	10.6796	CDKN2D;JUN;UROD;CD300A;CCL5;NGB;CSTF2T;APOE;CD14;CALR;HAMP;TXN2
benzethonium chloride MCF7 UP	0.00966791	0.0482161	4.20162	19.4911	EGR1;TSC22D3;MT1F;TXNIP;NUPR1
POTASSIUM CTD 00006595	0.00966791	0.0482161	4.20162	19.4911	KCNH2;KCNJ6;NGB;KCNA5;ESR1
apigenin PC3 DOWN	0.00969677	0.0482161	2.877	13.3377	HEXIM1;PCDH9;GPER1;CYP1B1;FOXN3;RGL1;THBS1;COX20
camptothecin CTD 00005566	0.00973419	0.0482161	2.66902	12.3632	JUN;CDKN1A;GADD45A;CCL5;ERCC1;AKT1;TAX1BP3;THBS1;CTSB
propanil CTD 00004257	0.00981263	0.0482161	7.96752	36.8425	AR;JUN;ESR1
Paraoxon-methyl CTD 00000411	0.00981263	0.0482161	7.96752	36.8425	AR;CDKN1A;GADD45A
oxymetholone CTD 00006456	0.00981263	0.0482161	7.96752	36.8425	AR;TPO;ESR1
Cl-Apb CTD 00002758	0.00981263	0.0482161	7.96752	36.8425	KCNH2;GFER;SMARCA2
Homocastasterone CTD 00002741	0.00981263	0.0482161	7.96752	36.8425	CDKN1A;AKT1;ESR1
L-741,626 CTD 00003428	0.00981263	0.0482161	7.96752	36.8425	KCNH2;HTR2B;HTR2A
4-Hexylresorcinol CTD 00006098	0.00981263	0.0482161	7.96752	36.8425	AR;GFER;ESR1
NITROFEN CTD 00000346	0.00981263	0.0482161	7.96752	36.8425	SULT1A1;AR;ESR1
pilocarpine CTD 00006560	0.00981263	0.0482161	7.96752	36.8425	CHRM2;RGS4;CHRM4
Pregn-5-en-20-one, 3-hydroxy- CTD 00006610	0.00981263	0.0482161	7.96752	36.8425	AR;IGF1;ESR1
quetiapine CTD 00002730	0.00981263	0.0482161	7.96752	36.8425	KCNH2;CHRM4;HTR2A
gemfibrozil TTD 00008191	0.00981263	0.0482161	7.96752	36.8425	JUN;NR2F1;RARA
H-89 PC3 DOWN	0.00982331	0.0482161	3.55096	16.4161	EIF5A;RAC2;CLPTM1;ARPC4;MPDU1;UBE2M
SU 5416 BOSS	0.00986212	0.0482725	5.31713	24.5601	KCNH2;APOBEC3F;MCOLN1;GFER
Chinomethionate CTD 00000210	0.00986212	0.0482725	5.31713	24.5601	NFKBIA;BTG2;GADD45A;JUNB
HG-14-10-04 LINCS	0.0101586	0.0495865	2.18507	10.0282	RET;BLK;MAP2K2;INSR;DAPK3;CAMK2A;DYRK1B;RPS6KA6;AAK1;CAMK1;PRKACA;FGFR2;FGFR1
temozolomide CTD 00002088	0.0101586	0.0495865	2.18507	10.0282	CDKN1C;CDKN1A;NR2F1;TNC;AKR1B1;DYRK1B;ANK2;P3H3;DEF6;NFKBIA;EDNRA;MT1F;AKT1
OCHRATOXIN A CTD 00001202	0.0101784	0.0496143	1.95318	8.9602	LRRC37A3;JUN;CDKN1A;CEBPB;GADD45A;GPX3;COX5B;ESR1;JMJD6;RHOB;TXN2;FABP4;ID2;FGF18;CD2BP2;JUNB;MPDU1
ciclopirox PC3 UP	0.0102852	0.050066	2.84489	13.0212	CDKN1A;KDM4B;BTG1;GADD45B;CITED2;DUSP1;CXCR4;PDLIM4
clonidine HL60 UP	0.0104309	0.0507052	3.10934	14.1879	BTG1;MAFB;NR4A3;ID2;MICAL2;THBS1;CTSB
INCB18424 Kinome Scan	0.0106214	0.0512287	3.48622	15.8445	RET;RPS6KA6;DAPK3;CAMK2A;AAK1;CAMK1
1h-pyrazolo[3,4-d]pyrimidine CTD 00000742	0.0106214	0.0512287	3.48622	15.8445	CDKN1A;JUN;DUSP1;GADD45A;TNC;CTSB
2-deoxy-D-glucose MCF7 UP	0.01064	0.0512287	4.09368	18.5981	CEBPB;JUN;GADD45A;TXNIP;CALR
hexetidine MCF7 UP	0.01064	0.0512287	4.09368	18.5981	EGR1;JUN;NR4A3;GADD45A;MT1F
mycophenolic acid MCF7 UP	0.01064	0.0512287	4.09368	18.5981	BTG2;CDKN1A;GADD45A;SERPINF1;TXNIP
.beta.-Adenosine BOSS	0.01064	0.0512287	4.09368	18.5981	RGS4;PRDX2;PDE4A;SMARCA2;APRT
resveratrol TTD 00010551	0.01064	0.0512287	4.09368	18.5981	AR;AKT1;GFER;ESR1;NFKB2
Velcade(Bortezomib) BOSS	0.010714	0.0515148	2.25147	10.2131	AR;PRDX2;MAF;CXCL12;ATN1;AKR1B1;NCAM1;IGF1;ESR1;PSMB10;NFKB2;CTSB
Capsaicin CTD 00005570	0.0109626	0.0526385	2.1622	9.75857	COL18A1;CPT1A;JUN;CDKN1A;CEBPB;TGFB1;GADD45A;DUSP1;IGF1;NFKBIA;AR;FABP4;AKT1
parthenolide MCF7 DOWN	0.0111581	0.0531973	2.33574	10.5005	OLFM1;ARMCX1;STARD13;CXCL12;CITED2;PKIA;MPPED2;TXNIP;NR2F2;THBS1;NCALD
prochlorperazine PC3 UP	0.0111693	0.0531973	5.10418	22.9412	RGS4;CDKN1A;DUSP1;NUPR1
withaferin A PC3 DOWN	0.0111693	0.0531973	5.10418	22.9412	NNMT;CYP1B1;TXNIP;THBS1
zafirlukast BOSS	0.0111693	0.0531973	5.10418	22.9412	AR;CYSLTR1;UBE2I;GFER
ZIRAM CTD 00007014	0.0111693	0.0531973	5.10418	22.9412	KCNH2;AR;TPO;ESR1
zafirlukast TTD 00011894	0.0111693	0.0531973	5.10418	22.9412	AR;CYSLTR1;UBE2I;GFER
thalidomide CTD 00006858	0.0114166	0.0542373	2.44605	10.9404	RGS4;NFKBIA;GNAO1;JUN;TGFB1;DUSP10;DUSP1;AKT1;FOSB;IGF1
nocodazole MCF7 UP	0.0114644	0.0542373	3.42379	15.2992	KCNF1;EGR1;JUN;EEF1D;ZYX;RPS11
Iniprol BOSS	0.0114644	0.0542373	3.42379	15.2992	DES;AKR1B1;NCAM1;SYP;IGF1;ESR1
toluene CTD 00006907	0.0114644	0.0542373	3.42379	15.2992	NFKBIA;CHRNA3;BTG1;GADD45A;CYP1B1;CXCR4
Chromium(III) oxide CTD 00001091	0.0114644	0.0542373	3.42379	15.2992	RET;CDKN1A;ID2;CXCR4;CKB;JUNB
ketanserin PC3 DOWN	0.0116769	0.0548751	3.99113	17.7611	KDM4B;TRA2A;FAM131A;TXNIP;TOB2
thiostrepton PC3 UP	0.0116769	0.0548751	3.99113	17.7611	CDKN1A;ADAMTS1;DUSP1;IDS;KLHL20
serotonin CTD 00006734	0.0116769	0.0548751	3.99113	17.7611	SULT1A1;HTR6;HTR2B;HTR2A;SLC6A2
dieldrin CTD 00005808	0.0116769	0.0548751	3.99113	17.7611	KCNH2;AR;JUN;MAP2K2;ESR1
p,p'-DDE CTD 00005754	0.0116769	0.0548751	3.99113	17.7611	NFKBIA;AR;CYP1B1;CLU;ESR1
p-Propenylanisole CTD 00000298	0.0118068	0.0551923	7.35425	32.6461	NFKBIA;AKT1;ESR1
CHLOROBENZENE CTD 00001495	0.0118068	0.0551923	7.35425	32.6461	NFKBIA;GPX3;DUSP1
GBR 12909 dihydrochloride CTD 00001970	0.0118068	0.0551923	7.35425	32.6461	KCNH2;RGS4;AR
Canertinib dihydrochloride TTD 00002663	0.0118068	0.0551923	7.35425	32.6461	AR;AKT1;ESR1
ethanol CTD 00005337	0.0118322	0.0552378	2.07186	9.19272	TGFB1;RRAD;GPX3;IGF1;CLU;ESR1;NFKB2;SULT1A1;BIN1;UROD;AKT1;ALDOB;HAMP;FGFR2
TRICHLOROETHYLENE CTD 00006932	0.0118817	0.0553955	3.02499	13.4091	ALAD;NFKBIA;BTG1;GADD45A;CYP1B1;CXCR4;CD27
METHAMPHETAMINE CTD 00006286	0.0122095	0.056849	2.75269	12.1271	HTR6;JUN;AKT1;ZNF385D;SYP;ESR1;SLC6A2;DRD4
Ruxolitinib FDA	0.0123535	0.0572181	3.36355	14.7788	RET;RPS6KA6;DAPK3;CAMK2A;AAK1;CAMK1
chlorprothixene MCF7 UP	0.0123535	0.0572181	3.36355	14.7788	EGR1;ZFP36;JUN;DUSP1;GADD45A;IER2
resveratrol MCF7 UP	0.0123535	0.0572181	3.36355	14.7788	BTG2;CDKN1A;GADD45B;GADD45A;TXNIP;MR1
digoxin CTD 00005825	0.0123535	0.0572181	3.36355	14.7788	RGS4;KCNH2;AR;CCL5;NR2F2;ESR1
budesonide HL60 UP	0.0125831	0.0575629	4.90762	21.4728	NFKBIA;TSC22D3;CXCR4;METTL7A
dequalinium chloride MCF7 UP	0.0125831	0.0575629	4.90762	21.4728	CEBPB;JUN;TSC22D3;NUPR1
mepacrine MCF7 UP	0.0125831	0.0575629	4.90762	21.4728	BTG2;CDKN1A;GADD45A;SERPINF1
phloretin BOSS	0.0125831	0.0575629	4.90762	21.4728	RGS4;AR;GAA;ESR1
Perfluorodecanoic acid CTD 00001721	0.0125831	0.0575629	4.90762	21.4728	CPT1A;AKT1;TXNIP;ESR1
dicumarol CTD 00005515	0.0125831	0.0575629	4.90762	21.4728	CDKN1A;JUN;IGF1;ESR1
CYPROTERONE ACETATE CTD 00007179	0.0125831	0.0575629	4.90762	21.4728	AR;IGF1;CCR5;ESR1
DESOGESTREL CTD 00007143	0.0125831	0.0575629	4.90762	21.4728	AR;APOE;ESR1;RHOB
cantharidin TTD 00002666	0.0125831	0.0575629	4.90762	21.4728	NFKBIA;AR;NR2F2;ESR1
15-delta prostaglandin J2 MCF7 UP	0.0125909	0.0575629	2.55026	11.1568	EGR1;JUN;CDKN1A;CEBPB;GADD45A;GPX3;DUSP1;MSX1;JMJD6
cyclophosphamide CTD 00005734	0.0126113	0.0575819	1.94805	8.51915	GAMT;IL32;EGR1;CDKN1A;CEBPB;KDM4B;IGFBP5;TPM1;MR1;ESR1;ALAD;DUSP10;ID2;CYP1B1;ATF5;RAMP1
KIN001-220 LINCS	0.0126592	0.0576517	2.9845	13.0404	RET;SRPK3;DAPK3;LIMK1;AAK1;CAMK1;FGFR1
clioquinol CTD 00006162	0.0126592	0.0576517	2.9845	13.0404	AR;EGR1;CDKN1A;GADD45A;AK1;AKT1;ESR1
Retinoic acid	0.0127803	0.0580536	3.89358	16.9754	AR;DUSP1;HTR2B;RARA;ESR1
4-tert-Octylphenol CTD 00003436	0.0127803	0.0580536	3.89358	16.9754	AR;CDKN1A;CTSD;ESR1;CTSB
celastrol CTD 00002186	0.0129061	0.0585497	2.72326	11.8463	AR;MAFB;BTG1;FICD;CITED2;AKT1;TXNIP;NKX3-1
Cube root extract CTD 00006707	0.0131893	0.0597576	2.10705	9.12005	KCNH2;JUN;CDKN1A;ARL2;KCNA5;IGF1;COX5B;ESR1;TXN2;AR;NDUFS8;SNAI1;CD14
Orphenadrine hydrochloride BOSS	0.01329	0.0600599	3.30539	14.2817	KCNH2;CHRM4;AKR1B1;ESR1;DCN;PRPH
enoxaparin CTD 00006081	0.01329	0.0600599	3.30539	14.2817	FGF5;JUN;CXCL12;CXCR4;FGFR2;FGFR1
testosterone enanthate CTD 00000155	0.0133643	0.0603187	1.65523	7.14258	NNMT;TCF25;RRAD;LAMA4;ELK1;LTBP1;FAM149A;EDNRA;FASTK;PPP1R7;TRA2A;AKT1;IDS;MYH11;APOE;HLA-DPA1;ANK1;RHOB;AR;TRAPPC6A;TMEM259;PALLD;DNAJC4;COL6A1;NEURL1;TXNIP
Palbociclib FDA	0.0134728	0.0606532	2.94508	12.6847	RET;CDKL2;MAP2K2;DAPK3;CAMK2A;AAK1;DYRK1B
PD0332991 LINCS	0.0134728	0.0606532	2.94508	12.6847	RET;CDKL2;MAP2K2;DAPK3;CAMK2A;AAK1;DYRK1B
CHIR-258/TKI-258 Kinome Scan	0.0136314	0.0612113	2.69446	11.5737	CDKL2;BLK;RET;SRPK3;MAP2K2;AAK1;FGFR2;FGFR1
ciclopirox MCF7 UP	0.0136314	0.0612113	2.69446	11.5737	BTG2;CDKN1A;KDM4B;BTG1;GADD45A;SERPINF1;MT1F;NUPR1
HG-6-64-01 LINCS	0.0136967	0.0614265	2.37308	10.1819	CDKL2;BLK;RET;SRPK3;MAPK11;RPS6KA6;LIMK1;MAP2K7;FGFR2;FGFR1
mitotane CTD 00006344	0.0139522	0.0623863	3.80068	16.237	KCNH2;AR;TGFB1;ELK1;ESR1
tranilast CTD 00000646	0.0140166	0.0623863	6.82859	29.1411	KCNH2;NR2F2;ESR1
8-OH-Dpat CTD 00007178	0.0140166	0.0623863	6.82859	29.1411	HTR2B;AKT1;HTR2A
benzo[a]pyrene-7,8-dione CTD 00002864	0.0140166	0.0623863	6.82859	29.1411	SULT1A1;AKR1B1;CYP1B1
leukotriene D4 CTD 00007224	0.0140166	0.0623863	6.82859	29.1411	RGS4;CYSLTR1;TGFB1
estradiol valerate CTD 00000816	0.0140166	0.0623863	6.82859	29.1411	AR;IGF1;ESR1
XMD13-2 LINCS	0.0141061	0.06247	4.72561	20.1365	CDKL2;SRPK3;MAPK11;AAK1
methylbenzethonium chloride MCF7 UP	0.0141061	0.06247	4.72561	20.1365	EGR1;TSC22D3;MT1F;NUPR1
risperidone CTD 00007248	0.0141061	0.06247	4.72561	20.1365	KCNH2;SNAP25;HTR6;HTR2A
U-0126 TTD 00011614	0.0141061	0.06247	4.72561	20.1365	MAPK11;MAP2K2;AKT1;MAP2K7
mitomycin C CTD 00007136	0.0141703	0.0626756	1.87827	7.99505	EGR1;CDKN1A;MAP2K2;TGFB1;GADD45A;FHL1;HLA-C;ESR1;ZFP36L1;AR;HHEX;HEY1;PKIA;LMNA;AKT1;AOX1;HMG20B
15-delta prostaglandin J2 PC3 UP	0.014275	0.062981	3.24919	13.8066	CDKN1A;JUN;FABP4;DUSP1;GADD45A;RHOB
thioridazine HL60 UP	0.014275	0.062981	3.24919	13.8066	NFKBIA;BTG2;NR4A3;GADD45B;TSC22D3;NFKB2
fenoterol HL60 UP	0.0143231	0.0631144	2.90668	12.3414	MAFB;ID2;TRAC;TRAV20;METTL7A;THBS1;CTSB
Decabromodiphenyl oxide CTD 00000574	0.014386	0.0633125	2.66625	11.3089	DHRS12;ZFP36;SPINK2;CITED2;TPM1;LMNA;XCL2;FAM149A
3,3',4,4',5-Pentachlorobiphenyl CTD 00001077	0.0145282	0.0638589	2.01549	8.52887	KCNH2;KCNJ5;CDKN1A;GPX3;MID1IP1;RAB3IL1;ESR1;THBS1;AR;FABP4;AKT1;CYP1B1;TXNIP;EFCC1
streptozocin BOSS	0.0146446	0.0642909	2.14995	9.08071	PRDX2;CXCL12;DES;INSR;ATN1;AKR1B1;IGF1;SYP;ESR1;THBS1;NFKB2;APRT
deptropine HL60 DOWN	0.0150016	0.0657762	1.71618	7.20725	EIF5A;GADD45B;CD300A;TSC22D3;AIP;FCF1;CXCR4;ARPC4;SDHC;SMARCA2;PQBP1;TXN2;KLHL20;FUT7;EEF1D;TRA2A;RAC2;TXNIP;HMG20B;HOMER3;PRPF31;TAF9B
gossypol MCF7 UP	0.0151941	0.0662913	3.7121	15.542	CEBPB;GADD45A;TSC22D3;TXNIP;NUPR1
thioguanosine PC3 UP	0.0151941	0.0662913	3.7121	15.542	GADD45B;KCND3;EEF1D;PTGER3;KLHL20
butyric acid CTD 00007353	0.0151941	0.0662913	3.7121	15.542	AR;CDKN1A;JUN;TGFB1;ELK1
Resveratrol-13C6 TTD 00010554	0.0151941	0.0662913	3.7121	15.542	AR;AKT1;GFER;ESR1;NFKB2
corbadrine HL60 UP	0.0153097	0.066631	3.19488	13.3522	CDKN1C;NR4A3;GNG7;MICAL2;THBS1;CTSB
Masoprocol CTD 00006416	0.0153097	0.066631	3.19488	13.3522	RGS4;AR;JUN;AKT1;IGF1;ESR1
captopril HL60 DOWN	0.0155465	0.0674955	2.2173	9.23264	EIF5A;ABHD17A;HPCAL1;RAC2;TXNIP;CXCR4;HOMER3;SDHC;ARPC4;UBE2M;PQBP1
bicalutamide CTD 00002279	0.0155465	0.0674955	2.2173	9.23264	AR;SNAP25;CDKN1A;MAP2K2;FABP4;GADD45A;IGFBP2;AKT1;IGF1;CLU;NKX3-1
chlorpromazine BOSS	0.0157411	0.0680895	4.5566	18.9166	PRDX2;HTR6;HTR2A;CPZ
Econazole nitrate BOSS	0.0157411	0.0680895	4.5566	18.9166	KCNH2;PRDX2;AR;ESR1
metergoline CTD 00006290	0.0157411	0.0680895	4.5566	18.9166	KCNH2;HTR6;HTR2B;HTR2A
UNII-9XX54M675G CTD 00004634	0.0163952	0.0697672	3.14234	12.9174	DNAJB2;EGR1;JUN;CALD1;GADD45A;CLU
vorinostat HL60 DOWN	0.0164323	0.0697672	1.60766	6.60508	SPI1;GYPC;TCF25;TRAC;TRAV20;CXCR4;MED16;RASGRP2;PSMB10;HHEX;HIRIP3;FUT7;U2AF2;CYP1B1;SDF4;HOMER3;CD14;TNPO2;CD300A;MID1IP1;NR2F2;THOC6;NFKBIA;BIN2;PTPN6;KCTD12;ATF5
Seocalcitol CTD 00002914	0.0164448	0.0697672	6.37303	26.1788	CDKN1A;CLU;CTSB
PHENOTHIAZINE CTD 00001521	0.0164448	0.0697672	6.37303	26.1788	AR;GAA;ESR1
Rubitecan CTD 00002935	0.0164448	0.0697672	6.37303	26.1788	AR;CDKN1A;ESR1
Tylophorine CTD 00000134	0.0164448	0.0697672	6.37303	26.1788	NFKBIA;AKT1;PRKACA
Nilotinib CTD 00004428	0.0164448	0.0697672	6.37303	26.1788	KCNH2;JUN;JUNB
mequitazine CTD 00000274	0.0164448	0.0697672	6.37303	26.1788	KCNH2;CHRM4;GFER
N-Hydroxy phip CTD 00002510	0.0164448	0.0697672	6.37303	26.1788	SULT1A1;CYP1B1;ESR1
amoxapine CTD 00005389	0.0164448	0.0697672	6.37303	26.1788	KCNH2;HTR6;ESR1
mequitazine TTD 00009197	0.0164448	0.0697672	6.37303	26.1788	KCNH2;CHRM4;GFER
apomorphine TTD 00002109	0.0164448	0.0697672	6.37303	26.1788	AR;HTR2B;HTR2A
estradiol TTD 00007900	0.0164448	0.0697672	6.37303	26.1788	AR;GPER1;ESR1
Alitretinoin TTD 00001891	0.0164448	0.0697672	6.37303	26.1788	NR4A3;RARA;ESR1
teniposide TTD 00011380	0.0164448	0.0697672	6.37303	26.1788	AR;APOBEC3F;ESR1
tranilast TTD 00011519	0.0164448	0.0697672	6.37303	26.1788	KCNH2;NR2F2;ESR1
estriol CTD 00005924	0.0165078	0.0698666	3.62755	14.8872	AR;IGFBP5;ARHGDIA;IGF1;ESR1
DICHLOROMETHANE CTD 00006313	0.0165078	0.0698666	3.62755	14.8872	NFKBIA;BTG1;GADD45A;CYP1B1;CXCR4
Chlorpyrifos oxon CTD 00000500	0.0168318	0.0711525	2.58505	10.5586	AR;DLG4;DCTN1;SLIT3;NCAM1;PNPLA6;ESR1;ELAVL3
bisacodyl MCF7 UP	0.0168722	0.0712382	2.03436	8.30443	EGR1;JUN;BTG1;PCDH9;CITED2;TCF25;DUSP1;CXCR4;THBS1;KLHL20;TRA2A;TXNIP;BRD4
VX-680/MK-0457 Kinome Scan	0.0171032	0.0720413	2.79725	11.3806	RET;CDKL2;SRPK3;INSR;AAK1;FGFR2;FGFR1
alsterpaullone PC3 UP	0.0171032	0.0720413	2.79725	11.3806	UBE2I;PABPN1;ZNF580;BTBD18;FHL1;JMJD6;ZFP36L1
COBALT CTD 00005696	0.0174886	0.0729765	2.1759	8.80412	SOX2;CDKN1A;TGFB1;CD300A;RRAD;CYP1B1;NUPR1;APOE;TAF9B;ESR1;DCN
Regorafenib FDA	0.0174904	0.0729765	4.39925	17.7998	RET;MAPK11;FGFR2;FGFR1
zimeldine PC3 DOWN	0.0174904	0.0729765	4.39925	17.7998	ATP6V0E1;NR2F2;KCTD12;THBS1
Amitriptyline hydrochloride BOSS	0.0174904	0.0729765	4.39925	17.7998	KCNH2;AR;CHRM4;ESR1
alpha-Hexylcinnamaldehyde CTD 00002937	0.0174904	0.0729765	4.39925	17.7998	GPX3;AKR1B1;ESR1;TXN2
3-Aminofluoranthene CTD 00002071	0.0174904	0.0729765	4.39925	17.7998	APOBEC3F;CHRM4;CCL5;ESR1
gemfibrozil CTD 00007055	0.0174904	0.0729765	4.39925	17.7998	CEBPB;JUN;NR2F1;RARA
GNF-Pf-3037 TTD 00008263	0.0174904	0.0729765	4.39925	17.7998	UBE2I;CHRM4;ESR1;SMARCA2
hycanthone MCF7 UP	0.0175327	0.0729805	3.0915	12.501	BTG2;CDKN1A;MAFB;GADD45A;C1ORF56;SAP18
histamine CTD 00006100	0.0175327	0.0729805	3.0915	12.501	CDKN1A;HRH3;HRH2;LMNA;IL16;CD14
apigenin HL60 UP	0.0176052	0.0731961	2.09098	8.44667	EGR1;DPM3;NR4A3;FICD;PABPN1;BTBD18;MT1M;MT1F;HTR2B;LDLRAD4;TAF9B;RHOB
Silica CTD 00006678	0.0176441	0.0732717	1.47079	5.9381	CDKN1A;CEBPB;RRAD;MT1M;EBI3;CSTF2T;PYGM;FSTL3;CNN1;ZFP36;DUSP10;HEY1;PRB1;ZC3H7B;CCL5;CYP1B1;AOX1;HOMER3;CCR7;MYH11;EGR1;JUN;TGFB1;FOXF1;IGFBP2;SDHC;DOHH;POU2F2;NFKBIA;CLDN5;OLFM1;DOK1;FABP4;NR4A3;DOK5;FGF18;TXNIP;FOSB;ITM2A
4-PHENYLBUTYRIC ACID CTD 00002847	0.0177098	0.0734583	2.55907	10.3224	CDKN1A;CITED2;GPX3;TRA2A;MT1F;TAX1BP3;HS6ST1;HLA-E
ETHYLBENZENE CTD 00000178	0.0178948	0.0738789	3.54675	14.2695	NFKBIA;BTG1;GADD45A;CYP1B1;CXCR4
Leptomycin B CTD 00001805	0.0178948	0.0738789	3.54675	14.2695	AR;BTG2;CDKN1A;GADD45A;ESR1
O-XYLENE CTD 00001228	0.0178948	0.0738789	3.54675	14.2695	NFKBIA;BTG1;GADD45A;CYP1B1;CXCR4
mycophenolic acid CTD 00006358	0.0178948	0.0738789	3.54675	14.2695	LRRC37A3;AR;NCR3;AKT1;ESR1
parthenolide PC3 DOWN	0.0181745	0.074946	2.16243	8.66646	IGFBP5;MID1IP1;PLCL2;MT1F;CYP1B1;TXNIP;CSTF2T;NR2F2;TAF9B;GSPT2;NCALD
sertraline CTD 00007358	0.0186202	0.0766945	2.5336	10.0926	JUN;DUSP10;GADD45B;GADD45A;DUSP1;NUPR1;CD14;NFKB2
disulfiram MCF7 UP	0.0187231	0.0769391	3.04227	12.1021	EGR1;JUN;DUSP1;GADD45A;MT1F;CLU
triclosan CTD 00006933	0.0187231	0.0769391	3.04227	12.1021	RGS4;AR;CDKN1A;JUN;FABP4;ESR1
mitoxantrone MCF7 DOWN	0.0189464	0.077766	1.63509	6.48499	STARD13;JUN;CEBPB;DUSP1;CITED2;TBCC;NR2F2;MED18;NCALD;RHOB;ZFP36L1;SPATA2L;NFKBIA;ZFP36;ARMCX1;ZC3H7B;ID2;TRA2A;RARA;TXNIP;MGAT2;JUNB;IER2;COX20
tryptamine CTD 00001466	0.0190935	0.0779172	5.9744	23.6491	HTR2B;HTR2A;SLC6A2
p,p'-DDD CTD 00005753	0.0190935	0.0779172	5.9744	23.6491	KCNH2;AR;ESR1
alsterpaullone CTD 00003709	0.0190935	0.0779172	5.9744	23.6491	AR;NR2F2;SMARCA2
Methoxycamptothecin CTD 00001213	0.0190935	0.0779172	5.9744	23.6491	JUN;CDKN1A;JUNB
forskolin TTD 00008105	0.0190935	0.0779172	5.9744	23.6491	AR;ADCY2;SMARCA2
gedunin CTD 00003449	0.0191556	0.0780805	2.72874	10.7926	AR;BTG1;MAFB;FICD;CITED2;TXNIP;NKX3-1
etoposide MCF7 UP	0.0193561	0.0782683	4.25239	16.7746	BTG2;CDKN1A;GADD45A;SERPINF1
phloretin CTD 00006528	0.0193561	0.0782683	4.25239	16.7746	RGS4;AR;GAA;ESR1
diazepam CTD 00005789	0.0193561	0.0782683	4.25239	16.7746	AR;TNC;ESR1;FGFR2
kaempferol TTD 00008767	0.0193561	0.0782683	4.25239	16.7746	AR;AKR1B1;CYP1B1;ESR1
VERAPAMIL CTD 00006985	0.0193567	0.0782683	3.46947	13.6861	RET;KCNH2;KCND3;ADRA1D;CLU
ZINC SULFIDE CTD 00001487	0.0193567	0.0782683	3.46947	13.6861	NFKBIA;TGFB1;CXCR4;CD14;NFKB2
clofibrate CTD 00005684	0.0193567	0.0782683	3.46947	13.6861	CPT1A;JUN;TGFB1;CD14;ESR1
MG-262 PC3 UP	0.0198221	0.0800587	1.80275	7.06849	TSPYL2;JUN;CDKN1A;GADD45B;GADD45A;DUSP1;TSC22D3;CLU;PGF;JMJD6;DNAJB2;ZFP36;ADAMTS1;PEA15;NUCB1;MSX1;NUPR1
mephentermine HL60 UP	0.0199677	0.0804626	2.99458	11.7197	EGR1;CDKN1A;JUN;CD300A;CKB;ATF5
quercetin HL60 UP	0.0199677	0.0804626	2.99458	11.7197	NR4A3;BTBD18;HTR2B;FOSB;NCKAP1L;LDLRAD4
Chlorophenothane CTD 00005755	0.0202438	0.0814826	2.69572	10.5131	AR;JUN;GPER1;CYP1B1;ELK1;CTSD;ESR1
H-7 MCF7 DOWN	0.0204948	0.0823957	1.37388	5.34109	BTG2;BTG1;CITED2;FCF1;BICD1;MED18;ZFP36;ZC3H7B;ZNF324;JUNB;LMCD1;IER2;TLE4;MAP1S;DUSP1;BAZ1B;SENP3;PGF;JMJD6;RHOB;THAP3;ARMCX1;MPPED2;RARA;TXNIP;CEBPB;LIN37;CXCR4;CSTF2T;TOB2;ZFP36L1;PRDX2;CASKIN2;TRA2A;MGAT2;ZBTB7A;LRRC37A3;HEXIM1;MOAP1;EGR1;STARD13;JUN;KDM4B;GADD45B;GADD45A;MID1IP1;TBCC;NR2F2;KLHL20;SPATA2L;NFKBIA;MAFB;ID2;COX20
CEP-701 Kinome Scan	0.0205296	0.0823957	1.87358	7.28052	RET;CDKL2;BLK;SRPK3;MAP2K2;DAPK3;CAMK2A;DYRK1B;RPS6KA6;AAK1;CAMK1;PRKACA;MAP2K7;FGFR2;FGFR1
rifabutin MCF7 DOWN	0.0205406	0.0823957	2.48415	9.65179	RET;CXCL12;HIRIP3;NPRL3;ATF5;ESR1;USE1;THOC6
SP600125 LINCS	0.0208947	0.0834373	3.39548	13.1346	RPS6KA6;MAP2K2;DAPK3;AAK1;CAMK1
pararosaniline MCF7 UP	0.0208947	0.0834373	3.39548	13.1346	CEBPB;GADD45A;TSC22D3;CYP1B1;NUPR1
norepinephrine CTD 00006417	0.0208947	0.0834373	3.39548	13.1346	CCL5;GNAS;ADRA1D;SLC6A2;ADRA2A
Corilagin TTD 00007282	0.0208947	0.0834373	3.39548	13.1346	RGS4;GNAO1;UBE2I;GFER;UBE2M
O,P'-DDT CTD 00000838	0.0211193	0.084211	2.1102	8.14024	KCNH2;OLFM1;AR;TXNIP;RAB3IL1;PRKACA;MFGE8;ELK1;ESR1;CTSD;THBS1
clozapine BOSS	0.0212672	0.084211	2.94835	11.3529	RGS4;AR;HTR6;CHRM4;HTR2B;HTR2A
ellipticine TTD 00007811	0.0212672	0.084211	2.94835	11.3529	RGS4;KCNH2;GNAO1;APOBEC3F;GAA;PRKACA
Guanidine hydrochloride	0.0213402	0.084211	4.115	15.8311	KCNH2;KCNF1;KCND3;KCNA5
clonidine PC3 UP	0.0213402	0.084211	4.115	15.8311	ZC3H7B;KCND3;CCL5;PTGER3
reserpine BOSS	0.0213402	0.084211	4.115	15.8311	KCNH2;PRDX2;AR;ESR1
Tributyltin CTD 00000610	0.0213402	0.084211	4.115	15.8311	JUN;CXCR4;CCR7;ESR1
cantharidin CTD 00005569	0.0213402	0.084211	4.115	15.8311	NFKBIA;AR;NR2F2;ESR1
Fenbuconazole CTD 00004512	0.0213402	0.084211	4.115	15.8311	SULT1A1;AR;CALR;ESR1
Velcade(Bortezomib) TTD 00011778	0.0213402	0.084211	4.115	15.8311	AR;ESR1;PSMB10;CTSB
7,8-Benzoflavone CTD 00000606	0.0213744	0.084211	2.66349	10.2426	AR;CDKN1A;JUN;NR2F1;CYP1B1;CTSD;ESR1
Bexarotene CTD 00003225	0.0213744	0.084211	2.66349	10.2426	CDKN1A;MAF;DUSP1;TSC22D3;ESR1;ITM2A;IER2
emodin CTD 00005893	0.0215518	0.0848151	2.46014	9.44027	NFKBIA;AR;AKT1;CYP1B1;TBCC;PTPN6;ESR1;CTSD
PhIP CTD 00002156	0.0219073	0.0850157	2.09753	8.01452	SULT1A1;EGR1;CDKN1A;CEBPB;MAP2K2;GADD45A;ERCC1;CYP1B1;CD27;ESR1;CTSD
emetine PC3 UP	0.0219183	0.0850157	1.47729	5.6439	CDKN1A;CEBPB;NNMT;STOML1;ATF6B;CITED2;MT1M;CSTF2T;MED18;NCALD;SULT1A1;DNAJB2;RGS4;ZFP36;DUSP10;CYP1B1;ZNF324;JUNB;EGR1;JUN;GADD45B;DUSP1;GADD45A;HEG1;TSC22D3;DAPK3;RHOB;KLHL20;NFKBIA;ALDH6A1;EEF1D;ID2;MT1F;TXNIP;RGL1
oxazepam	0.0219636	0.0850157	5.62268	21.4695	AR;ESR1;GABRD
Kinome 511 Roche	0.0219636	0.0850157	5.62268	21.4695	BLK;RET;FGFR1
F0447-0125 MCF7 DOWN	0.0219636	0.0850157	5.62268	21.4695	RET;IGFBP5;NR2F2
trimipramine MCF7 UP	0.0219636	0.0850157	5.62268	21.4695	EGR1;JUN;DUSP1
Congo red BOSS	0.0219636	0.0850157	5.62268	21.4695	AR;PRDX2;SGCD
Nortriptyline hydrochloride BOSS	0.0219636	0.0850157	5.62268	21.4695	KCNH2;AR;CHRM4
DIETHYL PHTHALATE CTD 00000348	0.0219636	0.0850157	5.62268	21.4695	AR;CYP1B1;ESR1
Teriflunomide CTD 00002799	0.0219636	0.0850157	5.62268	21.4695	NFKBIA;CDKN1A;AKT1
2,2',4,6,6'-pentachlorobiphenyl CTD 00003860	0.0219636	0.0850157	5.62268	21.4695	AR;JUN;AKT1
PROPICONAZOLE CTD 00002045	0.0219636	0.0850157	5.62268	21.4695	AR;RARA;ESR1
Pyridaben CTD 00003936	0.0219636	0.0850157	5.62268	21.4695	AR;NR2F2;ESR1
serotonin TTD 00010933	0.0219636	0.0850157	5.62268	21.4695	HTR6;HTR2B;HTR2A
Flavopiridol hydrochloride TTD 00008047	0.0219636	0.0850157	5.62268	21.4695	AR;PYGM;ESR1
Cyclohexanecarboxamide, 4-(1-aminoethyl)-N-4-pyridinyl-, trans- CTD 00003513	0.0225103	0.0869011	3.32457	12.6127	CDKN1A;CXCL12;NR4A3;ERCC1;LIMK1
bezafibrate CTD 00005506	0.0225481	0.0869011	2.63202	9.9809	CPT1A;JUN;TGFB1;FABP4;CCL5;APOE;IGF1
ellipticine CTD 00001632	0.0225481	0.0869011	2.63202	9.9809	RGS4;KCNH2;GNAO1;APOBEC3F;GAA;CYP1B1;PRKACA
dmnq CTD 00002569	0.0225883	0.0869011	2.178	8.25533	ALDH6A1;GPER1;CLPTM1;AKR1B1;CALR;MGAT2;CLU;ST6GALNAC4;IER2;PGF
gossypol HL60 UP	0.0226228	0.0869011	2.90353	11.0009	NFKBIA;EGR1;BTG1;GADD45A;TSC22D3;ATF5
TBTO CTD 00000264	0.0226228	0.0869011	2.90353	11.0009	AR;CDKN1A;GADD45B;GPX3;GADD45A;RPL27A
PARAOXON CTD 00006470	0.0226228	0.0869011	2.90353	11.0009	CHRM2;AR;ARHGDIA;PNPLA6;ESR1;FGFR1
histamine BOSS	0.0227168	0.0871672	2.08501	7.89104	PRDX2;HRH3;HRH2;CCL5;TPM1;LMNA;AKR1B1;PDE4A;HTR2A;ESR1;NFKB2
Enterolactone CTD 00001393	0.0229619	0.0880122	1.42769	5.38799	RET;CDKN1A;BTG1;RASL11B;CITED2;MVP;MAZ;WIZ;ELK1;CLU;THBS1;HIRIP3;ARHGDIA;IDS;METTL7A;ZNF467;JUNB;IER2;MOAP1;EGR1;JUN;SLC12A4;KDM4B;ATP6V0E1;IGFBP5;DUSP1;GADD45A;TSC22D3;TPM1;IGFBP2;PARVA;FOXN3;OLFM1;TUBB2A;GNAS;CDK2AP2;CALM3;DNASE2;ATF5;SLC2A4RG;RHOQ
4-aminopyridine	0.0234443	0.0895698	3.9862	14.9607	KCNH2;KCNF1;KCND3;KCNA5
RALOXIFENE HYDROCHLORIDE	0.0234443	0.0895698	3.9862	14.9607	KCNH2;AR;GFER;ESR1
pyrithione CTD 00000427	0.0234443	0.0895698	3.9862	14.9607	CHRM4;CD14;NR2F2;GFER
MeIQx CTD 00001739	0.023877	0.0911246	2.26748	8.46868	EGR1;CDKN1A;CEBPB;H6PD;GADD45A;ERCC1;IL3RA;CYP1B1;ESR1
lycorine HL60 DOWN	0.0239552	0.0913242	1.45047	5.41252	KANK2;GYPC;MAZ;NENF;RASGRP2;ARHGAP4;FUT7;ADAMTS1;GRK6;RAC2;AKT1;IDS;METTL7A;MAP4;CD14;STX2;TNS1;CPT1A;UBE2I;GADD45B;PRMT2;CD300A;MID1IP1;TSC22D3;TPM1;HPCAL1;IL16;NR2F2;BIN2;ABHD17A;CDK2AP2;PTPN6;KCTD12;ATF5;SLC2A4RG;GLYR1;COX20
RO-31-8220 MRC	0.0242048	0.0918793	3.25655	12.1183	MAP2K2;AKT1;CAMK1;PRKACA;FGFR1
ethaverine HL60 DOWN	0.0242048	0.0918793	3.25655	12.1183	EGR1;CDKN1A;JUN;CD300A;ATF5
trimipramine PC3 UP	0.0242048	0.0918793	3.25655	12.1183	RGS4;TSPYL2;CDKN1A;FICD;NUPR1
CHEBI:18224 CTD 00001728	0.0242048	0.0918793	3.25655	12.1183	SOCS3;ZFP36;GPX3;AKR1B1;TXN2
(-)-isoprenaline HL60 UP	0.0244009	0.0924253	2.06041	7.65058	FADS3;MAFB;NR4A3;BTG1;BIN1;DUSP1;TSC22D3;FOXN3;THBS1;CTSB;HLA-DPA1
maltotriose BOSS	0.0244009	0.0924253	2.06041	7.65058	AR;PRDX2;CXCL12;SNAI1;AKR1B1;NCAM1;TLR5;ESR1;THBS1;DCN;NFKB2
AZD7762 LINCS	0.0247546	0.0936504	1.87106	6.92058	RET;BLK;SRPK3;MAP2K2;DAPK3;CAMK2A;DYRK1B;RPS6KA6;AAK1;AKT1;CAMK1;PRKACA;FGFR2;FGFR1
BX-912 LINCS	0.0248451	0.0936504	1.98217	7.32431	RET;CDKL2;BLK;SRPK3;RPS6KA6;MAP2K2;DAPK3;AAK1;CAMK1;PRKACA;FGFR2;FGFR1
loperamide	0.0250556	0.0936504	5.31003	19.5763	AR;HRH2;HTR2B
Lenvatinib FDA	0.0250556	0.0936504	5.31003	19.5763	RET;FGFR2;FGFR1
phthalylsulfathiazole PC3 DOWN	0.0250556	0.0936504	5.31003	19.5763	CSTF2T;TAF9B;THBS1
maprotiline CTD 00006245	0.0250556	0.0936504	5.31003	19.5763	KCNH2;AR;CHRM4
phenolphthalein CTD 00007346	0.0250556	0.0936504	5.31003	19.5763	KCNH2;AR;ESR1
domperidone CTD 00005868	0.0250556	0.0936504	5.31003	19.5763	KCNH2;TGFB1;ADRA1D
artemisinin CTD 00001499	0.0250556	0.0936504	5.31003	19.5763	NFKBIA;AR;ESR1
Ketanserin CTD 00006189	0.0250556	0.0936504	5.31003	19.5763	HTR2B;ADRA1D;HTR2A
VERLUKAST CTD 00002469	0.0250556	0.0936504	5.31003	19.5763	AR;CYSLTR1;ESR1
TDZD-8 CTD 00004374	0.0250556	0.0936504	5.31003	19.5763	NFKBIA;CDKN1A;AKT1
melphalan CTD 00006262	0.0250688	0.0936504	1.82323	6.72068	BTG2;RASL11B;RRAD;PLCL2;IL16;ESR1;FGF5;ALAD;AR;CXCL12;NR4A3;RPL27A;FOSB;RGL1;RUNX1T1
lanatoside C HL60 UP	0.0252826	0.0943493	1.64352	6.04428	LRRC37A3;EGR1;BTG2;GADD45B;BTBD18;DOHH;TOB2;LAX1;THBS1;NFKB2;KLHL20;NFKBIA;THAP3;NR4A3;ID2;RARA;TXNIP;FOSB;TAF9B;JUNB;BRD4
1,5-isoquinolinediol HL60 DOWN	0.0255057	0.0945957	2.81784	10.3383	CTSZ;KCTD12;NR2F2;BAZ1B;RASGRP2;TNPO2
Benzo[k]fluoranthene CTD 00001069	0.0255057	0.0945957	2.81784	10.3383	AR;JUN;SNAI1;CYP1B1;PKD1;ESR1
ns-398 CTD 00002958	0.0255057	0.0945957	2.81784	10.3383	RGS4;NFKBIA;EGR1;CDKN1A;JUN;CYP1B1
DMBA CTD 00007046	0.0255057	0.0945957	2.81784	10.3383	AR;CDKN1A;CCL5;CYP1B1;MR1;ESR1
zafirlukast	0.0256699	0.0945957	3.86521	14.1561	AR;CYSLTR1;UBE2I;GFER
ethinyl estradiol	0.0256699	0.0945957	3.86521	14.1561	AR;AOX1;SLC6A2;ESR1
progesterone	0.0256699	0.0945957	3.86521	14.1561	AR;NR2F1;RARA;ESR1
disulfiram HL60 UP	0.0256699	0.0945957	3.86521	14.1561	MAFB;ID2;MT1M;MT1F
furazolidone HL60 DOWN	0.0256699	0.0945957	3.86521	14.1561	EGR1;ATP6V0E1;COX5B;RPS11
ivermectin MCF7 UP	0.0256699	0.0945957	3.86521	14.1561	CEBPB;GADD45A;TXNIP;NUPR1
trifluoperazine PC3 UP	0.0256699	0.0945957	3.86521	14.1561	RGS4;CDKN1A;PBXIP1;NUPR1
EXEMESTANE CTD 00002383	0.0256699	0.0945957	3.86521	14.1561	AR;INPP5K;MYO9B;ESR1
LITHIUM CHLORIDE CTD 00007226	0.0257143	0.0946058	1.91175	6.99835	CDKN1C;CDKN1A;RRAD;TPM1;TNC;HTR2A;ESR1;RGS4;ALPP;ERCC1;SNAI1;AKT1;IDS
cephaeline MCF7 UP	0.0257261	0.0946058	1.45747	5.33471	NCALD;FSTL3;ZFP36;EDNRA;SOCS1;DUSP10;DBP;CYP1B1;ZNF467;ZNF324;JUNB;LMCD1;IER2;NKX3-1;TSPYL2;IL32;EGR1;JUN;GADD45B;DUSP1;GADD45A;MID1IP1;DAPK3;SIRT4;NFKB2;JMJD6;KLHL20;NFKBIA;THAP3;MAFB;NR4A3;ID2;MT1F;TXNIP;GLYR1
thapsigargin MCF7 UP	0.0258435	0.0949385	1.66162	6.07437	TSPYL2;EGR1;JUN;CDKN1A;CEBPB;FICD;GADD45A;TSC22D3;WDR45;FADS3;AAK1;MT1F;CDK2AP2;CYP1B1;TXNIP;MGAT2;NUPR1;ZFPL1;ST6GALNAC4;RHOQ
disulfiram CTD 00005860	0.0259488	0.0951402	2.36853	8.64899	RGS4;AR;GPX3;MT1F;AKR1B1;SMARCA2;GFER;TXN2
zidovudine PC3 UP	0.0259791	0.0951402	3.19125	11.6496	ATP6V0E1;EEF1D;DPYSL3;RPL14;FGFR2
thiram BOSS	0.0259791	0.0951402	3.19125	11.6496	KCNH2;NFKBIA;AR;PALLD;SMARCA2
Cdk1/2 Inhibitor III RBC	0.0263347	0.0963423	2.5419	9.24455	RET;RPS6KA6;CAMK2A;LIMK1;DYRK1B;FGFR2;FGFR1
etoposide CTD 00005948	0.0268562	0.0981488	1.61232	5.83219	JUN;BTG2;CDKN1A;GADD45A;FHL1;SORBS2;MR1;ESR1;TXN2;ZFP36L1;FADS3;ALAD;NFKBIA;AR;CXCL12;BIN1;ALPP;AKT1;TXNIP;HMG20B;TAX1BP3;NUPR1
Sunitinib Kinome Scan	0.0270948	0.0989186	2.02457	7.30548	BLK;RET;SRPK3;MAP2K2;INSR;DAPK3;CAMK2A;AAK1;CAMK1;FGFR2;FGFR1
carbamazepine CTD 00005574	0.0275789	0.100056	1.62734	5.84329	JUN;CEBPB;PPP1R14B;DUSP1;GADD45A;INSR;NR2F1;NR2F2;ESR1;HLA-E;RHOB;AR;PPP1R7;SCN9A;GNAS;AKT1;TAF9B;SLC16A2;CALM1;RHOQ;FGFR1
5224221 MCF7 UP	0.0276875	0.100056	2.51321	9.0143	CEBPB;JUN;DUSP1;GADD45A;TSC22D3;MT1F;NUPR1
Sunitinib	0.027792	0.100056	1.84001	6.59275	RET;CDKL2;BLK;SRPK3;MAP2K2;INSR;DAPK3;CAMK2A;DYRK1B;RPS6KA6;AAK1;CAMK1;FGFR2;FGFR1
Sorafenib LINCS	0.0278345	0.100056	3.12852	11.2047	RET;CDKL2;MAPK11;FGFR2;FGFR1
5707885 MCF7 UP	0.0278345	0.100056	3.12852	11.2047	EGR1;TSC22D3;MT1F;SDHC;NUPR1
LITHIUM CTD 00006220	0.0278345	0.100056	3.12852	11.2047	SULT1A1;DUSP1;AKT1;FOSB;HOMER3
15-delta prostaglandin J2 MCF7 DOWN	0.0280182	0.100056	3.75133	13.4106	RET;CXCL12;NR2F2;NCALD
cantharidin BOSS	0.0280182	0.100056	3.75133	13.4106	NFKBIA;AR;NR2F2;ESR1
362-05-0 CTD 00000041	0.0280182	0.100056	3.75133	13.4106	SULT1A1;GAA;CYP1B1;ESR1
OZONE CTD 00006460	0.0280182	0.100056	3.75133	13.4106	CEBPB;TGFB1;AKT1;CYP1B1
trichostatin A HL60 DOWN	0.0281142	0.100056	1.5542	5.5508	SPI1;GYPC;TCF25;TRAC;TRAV20;CXCR4;RASGRP2;PSMB10;HHEX;FUT7;U2AF2;CYP1B1;HOMER3;CD14;TNPO2;MPDU1;TNS1;CD300A;MID1IP1;NR2F2;THOC6;NFKBIA;PTPN6;KCTD12;ATF5
colchicine CTD 00005701	0.0281219	0.100056	2.19779	7.84876	NFKBIA;AR;JUN;BTG2;CDKN1A;BTG1;ESR1;ZFP36L1;NFATC4
HG-5-113-01 LINCS	0.0283663	0.100056	2.32522	8.28373	BLK;RET;SRPK3;MAP2K2;INSR;AAK1;DYRK1B;FGFR1
docetaxel	0.0283691	0.100056	5.0303	17.9202	AR;TUBB2A;ESR1
Isotretinoin	0.0283691	0.100056	5.0303	17.9202	AR;HTR2B;ESR1
BMS-540215 Kinome Scan	0.0283691	0.100056	5.0303	17.9202	RET;FGFR2;FGFR1
etilefrine HL60 UP	0.0283691	0.100056	5.0303	17.9202	NR4A3;MICAL2;THBS1
neostigmine bromide PC3 UP	0.0283691	0.100056	5.0303	17.9202	PABPN1;CTSZ;EFCC1
pramocaine PC3 DOWN	0.0283691	0.100056	5.0303	17.9202	LRRC37A3;CYP1B1;MED18
ticlopidine MCF7 UP	0.0283691	0.100056	5.0303	17.9202	EGR1;GADD45A;CCL5
Isotretinoin BOSS	0.0283691	0.100056	5.0303	17.9202	AR;RARA;ESR1
probenecid BOSS	0.0283691	0.100056	5.0303	17.9202	AR;PRDX2;ESR1
gemfibrozil BOSS	0.0283691	0.100056	5.0303	17.9202	JUN;NR2F1;RARA
sodium azide CTD 00007311	0.0283691	0.100056	5.0303	17.9202	CDKN1A;PSEN2;ESR1
CAPTAN CTD 00005571	0.0283691	0.100056	5.0303	17.9202	KCNH2;AR;ESR1
Aripiprazole CTD 00003220	0.0283691	0.100056	5.0303	17.9202	KCNH2;RGS4;HTR2A
gambogic acid CTD 00002247	0.0283691	0.100056	5.0303	17.9202	NFKBIA;AKT1;TXN2
chloramphenicol CTD 00005627	0.0283691	0.100056	5.0303	17.9202	JUN;CDKN1A;ESR1
triamterene CTD 00006923	0.0283691	0.100056	5.0303	17.9202	AR;GAA;ESR1
1-Naphthyl isothiocyanate CTD 00007020	0.0283691	0.100056	5.0303	17.9202	AR;TGFB1;NUPR1
griseofulvin CTD 00006055	0.0283691	0.100056	5.0303	17.9202	AR;ESR1;UBE2M
3-aminobenzamide CTD 00001175	0.0283691	0.100056	5.0303	17.9202	JUN;CDKN1A;ID2
Chebulinic acid TTD 00002818	0.0283691	0.100056	5.0303	17.9202	RGS4;GNAO1;GAA
Vanoxerine TTD 00011764	0.0283691	0.100056	5.0303	17.9202	KCNH2;RGS4;AR
methapyrilene PC3 DOWN	0.0286232	0.100852	2.73705	9.72621	KDM4B;CYP1B1;TXNIP;TOB2;CALM1;LTBP1
Sunitinib FDA	0.029006	0.102099	2.00135	7.0853	BLK;RET;SRPK3;MAP2K2;INSR;DAPK3;CAMK2A;AAK1;CAMK1;FGFR2;FGFR1
hydrocortisone CTD 00006117	0.0290868	0.102281	2.48515	8.79116	AR;ZFP36;H6PD;IGFBP5;DUSP1;CD14;ESR1
tetryzoline HL60 UP	0.0296315	0.10399	2.30415	8.10813	MAFB;NR4A3;BTG1;ID2;TRAC;MICAL2;THBS1;CTSB
INDOMETHACIN SODIUM BOSS	0.0296315	0.10399	2.30415	8.10813	PRDX2;CSF1;PTGER1;PTGER3;AKR1B1;PDE4A;THY1;NFKB2
FERROUS SULFATE CTD 00001009	0.0297719	0.104379	3.0682	10.7822	EGR1;CDKN1A;CEBPB;JUN;CCR7
emetine HL60 UP	0.0300532	0.105261	1.43053	5.0137	BTG2;LIN37;CSF2RB;THBS1;MED18;NCALD;ZFP36;DUSP10;CYP1B1;HS1BP3;CIR1;ZNF688;JUNB;IER2;BRD4;JUN;GADD45B;DUSP1;GADD45A;TSC22D3;PLCL2;RHOG;IL16;MR1;LAX1;JMJD6;HLA-E;RHOB;KLHL20;NFKBIA;THAP3;NR4A3;ID2;TXNIP;FOSB;RGL1
pyrvinium HL60 DOWN	0.0302719	0.105922	2.69836	9.43761	KDM4B;FUT7;CD300A;TXNIP;SMARCA2;TNS1
Axitinib FDA	0.0304902	0.10637	3.64396	12.7187	RET;CDKL2;FGFR2;FGFR1
AG-013736 Kinome Scan	0.0304902	0.10637	3.64396	12.7187	RET;CDKL2;FGFR2;FGFR1
4-Hydroxytamoxifen TTD 00000995	0.0304902	0.10637	3.64396	12.7187	NR4A3;NR2F1;GFER;ESR1
OTSSP167 LINCS	0.0307847	0.107185	1.85996	6.47402	RET;CDKL2;BLK;MAP2K2;INSR;DYRK1B;RPS6KA6;AAK1;AKT1;PRKACA;MAP2K7;FGFR2;FGFR1
hesperetin PC3 DOWN	0.0307847	0.107185	1.85996	6.47402	BTG1;FCF1;FOXN3;SMARCA2;THBS1;KLHL20;LSM7;CYP1B1;TXNIP;PRPF31;TAF9B;COPE;MPDU1
CP466722 LINCS	0.0309351	0.107547	2.28346	7.93701	CDKL2;BLK;RET;MAPK11;RPS6KA6;DAPK3;AAK1;DYRK1B
MG-262 MCF7 UP	0.0309495	0.107547	1.73454	6.02823	TSPYL2;JUN;BTG2;CDKN1A;CEBPB;GADD45A;DUSP1;GPX3;TSC22D3;PKD1;PGF;DNAJB2;BIN1;PALLD;TXNIP;NUPR1
Prestwick-983 HL60 UP	0.031012	0.107659	1.97866	6.87264	FADS3;NR4A3;BTG1;TUBB2A;BIN1;PDE4A;HMG20B;LAX1;THBS1;NCALD;CTSB
piperlongumine MCF7 DOWN	0.0310955	0.107842	1.80995	6.28178	RET;KDM4B;PRMT2;CITED2;CSTF2T;NR2F2;ESR1;BICD1;THBS1;ZFP36L1;ARMCX1;CXCL12;CYP1B1;COX20
dorzolamide HL60 DOWN	0.0316955	0.108618	1.85159	6.39092	EIF5A;CD300A;HPCAL1;SDHC;ARPC4;TOB2;SMARCA2;RAC2;CLPTM1;TXNIP;HMG20B;PRPF31;CALR
chlorprothixene PC3 DOWN	0.0317922	0.108618	3.01015	10.3806	EEF1D;ID2;RPL14;CYP1B1;SMARCA2
diazepam	0.031903	0.108618	4.77854	16.4623	AR;ESR1;GABRD
MIDAZOLAM HYDROCHLORIDE	0.031903	0.108618	4.77854	16.4623	AR;ESR1;GABRD
clioquinol HL60 UP	0.031903	0.108618	4.77854	16.4623	MT1M;MT1F;THBS1
cytochalasin B MCF7 UP	0.031903	0.108618	4.77854	16.4623	PALLD;DAPK3;ZYX
naftidrofuryl PC3 DOWN	0.031903	0.108618	4.77854	16.4623	EEF1D;INSR;COX5B
Flavopiridol hydrochloride BOSS	0.031903	0.108618	4.77854	16.4623	CDKL2;AR;ESR1
PAPAVERINE HYDROCHLORIDE BOSS	0.031903	0.108618	4.77854	16.4623	AR;NR2F2;ESR1
triamterene BOSS	0.031903	0.108618	4.77854	16.4623	AR;GAA;ESR1
FLAVONE CTD 00001977	0.031903	0.108618	4.77854	16.4623	AR;CYP1B1;ESR1
PHENANTHRENE CTD 00001483	0.031903	0.108618	4.77854	16.4623	EGR1;CYP1B1;ESR1
FLUPHENAZINE CTD 00005991	0.031903	0.108618	4.77854	16.4623	AR;HTR6;HTR2A
sotalol CTD 00006767	0.031903	0.108618	4.77854	16.4623	KCNH2;AR;NUPR1
Clofarabine CTD 00002713	0.031903	0.108618	4.77854	16.4623	AR;CDKN1A;ESR1
GR-127935 TTD 00008296	0.031903	0.108618	4.77854	16.4623	HTR6;HTR2B;HTR2A
quinacrine TTD 00010448	0.031903	0.108618	4.77854	16.4623	RGS4;ESR1;NFKB2
reserpine TTD 00010547	0.031903	0.108618	4.77854	16.4623	KCNH2;AR;ESR1
triamterene TTD 00011539	0.031903	0.108618	4.77854	16.4623	AR;GAA;ESR1
ciglitazone CTD 00001835	0.0320512	0.109017	1.9675	6.76904	NFKBIA;JUN;CDKN1A;TGFB1;CITED2;GPX3;PTGER3;NR2F1;HAMP;LMCD1;TNS1
GLYCOGEN BOSS	0.0327086	0.111146	2.03822	6.97094	SOX2;PRDX2;DES;INSR;GAA;AKR1B1;PYGM;THY1;IGF1;APRT
COUMESTROL CTD 00005717	0.0328896	0.111654	1.28884	4.40087	RET;CDKN1C;BTG2;CDKN1A;BTG1;RASL11B;CITED2;FHL1;FCF1;ELK1;CLU;DUSP10;ARHGDIA;GPER1;CYP1B1;IDS;JUNB;LMCD1;IER2;CTSB;ATP6V0E1;IGFBP5;DUSP1;TSC22D3;TPM1;IGFBP2;WIPI2;PGF;ADRA2A;COMMD4;AR;OLFM1;TUBB2A;NDUFS8;MPPED2;DNASE2;ATF5;RHOQ;MVP;MAZ;WIZ;CRIP2;TOB2;THBS1;HIRIP3;GRK6;METTL7A;ZNF467;ARSD;GADD45GIP1;MOAP1;EGR1;JUN;SLC12A4;ATP8B2;GADD45A;PARVA;NR2F2;FOXN3;ESR1;SPATA2L;NFKBIA;LSM7;CXCL12;ZYX;CDK2AP2…
Pregna-4,17(20)-diene-3,16-dione CTD 00001094	0.0330869	0.112108	3.54256	12.0752	NFKBIA;AR;CDKN1A;ESR1
Dehydroepiandrosterone CTD 00005761	0.0330869	0.112108	3.54256	12.0752	AR;CDKN1A;TXNIP;ESR1
alexidine HL60 UP	0.0335689	0.113524	2.40461	8.16163	LRRC37A3;CDKN2D;TSC22D3;MT1M;MT1F;CYP1B1;ATF5
ACMC-20mvek CTD 00002629	0.0335689	0.113524	2.40461	8.16163	JUN;CDKN1A;AKT1;APOE;CD14;THBS1;RHOB
morphine CTD 00006352	0.0337528	0.114037	2.62416	8.89247	EIF5A;NFKBIA;CDKN1A;JUN;CCL5;AKT1
ATROPINE BOSS	0.0338963	0.114303	2.95425	9.99852	RGS4;AR;PRDX2;PALLD;CHRM4
PONATINIB CTD 00004976	0.0338963	0.114303	2.95425	9.99852	RET;BLK;LMNA;FGFR2;FGFR1
piperlongumine MCF7 UP	0.0340594	0.114634	1.88402	6.36733	EGR1;JUN;CDKN1A;ZFP36;SOCS1;GADD45B;GADD45A;DUSP1;SAP18;IER2;PGF;JMJD6
Periodate-oxidized adenosine CTD 00001296	0.0340594	0.114634	1.88402	6.36733	HEXIM1;EGR1;CPT1A;ALDH6A1;CDKN1A;CYP4F2;ARHGDIA;SORBS2;NUPR1;ATF5;SLC2A4RG;PGF
Dasatinib	0.0341397	0.114795	2.11644	7.14783	BLK;RET;AR;MAPK11;MAP2K2;LIMK1;NR2F2;FGFR2;FGFR1
1,2,4-BENZENETRIOL CTD 00000682	0.0351595	0.117174	2.37891	7.96426	NFKBIA;EGR1;JUN;SERPINF1;CCL5;CYP1B1;HLA-DPA1
Phenethyl isothiocyanate CTD 00002443	0.0351595	0.117174	2.37891	7.96426	NFKBIA;CDKN1A;TUBB2A;GADD45A;TPM1;RPLP2;ESR1
dinoprost HL60 UP	0.0355864	0.117174	2.58856	8.63491	CDKN1C;LRRC37A3;NR4A3;MICAL2;THBS1;CTSB
lycorine MCF7 UP	0.0355864	0.117174	2.58856	8.63491	JUN;DUSP10;PCDH9;DUSP1;CYP1B1;TXNIP
haloperidol BOSS	0.0355864	0.117174	2.58856	8.63491	KCNH2;AR;PRDX2;CHRM4;HTR2B;HTR2A
prazepam	0.0356557	0.117174	4.55075	15.1715	AR;ESR1;GABRD
propofol	0.0356557	0.117174	4.55075	15.1715	HTR2B;SLC6A2;GABRD
trifluoperazine	0.0356557	0.117174	4.55075	15.1715	KCNH2;RGS4;HTR2A
liothyronine	0.0356557	0.117174	4.55075	15.1715	RARA;ADORA1;ESR1
Maprotiline hydrochloride	0.0356557	0.117174	4.55075	15.1715	KCNH2;AR;SLC6A2
7-aminocephalosporanic acid PC3 UP	0.0356557	0.117174	4.55075	15.1715	ATP6V0E1;EEF1D;FGFR2
STOCK1N-35874 PC3 UP	0.0356557	0.117174	4.55075	15.1715	CTSZ;CSTF2T;CYP1B1
felodipine PC3 UP	0.0356557	0.117174	4.55075	15.1715	CTSZ;CSTF2T;NUPR1
yohimbic acid PC3 UP	0.0356557	0.117174	4.55075	15.1715	LRRC37A3;PABPN1;ZC3H7B
L-methionine CTD 00006293	0.0356557	0.117174	4.55075	15.1715	ARHGDIA;COX5B;CTSB
2H-1-Benzopyran-2-one, 7-[(3,7-dimethyl-2,6-octadienyl)oxy]- CTD 00003446	0.0356557	0.117174	4.55075	15.1715	JUN;DUSP1;GADD45A
pantothenic acid CTD 00006468	0.0356557	0.117174	4.55075	15.1715	SOX2;FUT7;CYP1B1
teniposide CTD 00006838	0.0356557	0.117174	4.55075	15.1715	AR;APOBEC3F;ESR1
Everolimus CTD 00003479	0.0356557	0.117174	4.55075	15.1715	AR;AKT1;ESR1
2-Acetamidofluorene CTD 00007023	0.0356557	0.117174	4.55075	15.1715	AR;AKT1;ESR1
2,6-DICHLOROINDOPHENOL CTD 00007030	0.0356557	0.117174	4.55075	15.1715	EGR1;CDKN1A;GADD45A
CI-1040 TTD 00007168	0.0356557	0.117174	4.55075	15.1715	MAPK11;AKT1;ESR1
LY-367,265 TTD 00009067	0.0356557	0.117174	4.55075	15.1715	KCNH2;HTR2A;SLC6A2
3-O-Methylquercetin TTD 00000808	0.0356557	0.117174	4.55075	15.1715	APOBEC3F;GAA;GFER
furazolidone HL60 UP	0.0358087	0.117174	3.44664	11.4758	ALPP;EFCC1;FAM149A;FGFR2
benzethonium chloride CTD 00005485	0.0358087	0.117174	3.44664	11.4758	KCNH2;AR;CCL5;ESR1
Equol CTD 00007470	0.0358087	0.117174	3.44664	11.4758	AKT1;THBS1;ESR1;NKX3-1
Salbutamol CTD 00005336	0.0358087	0.117174	3.44664	11.4758	NFKBIA;CCL5;PDE4A;THY1
thiram TTD 00011449	0.0358087	0.117174	3.44664	11.4758	KCNH2;NFKBIA;AR;SMARCA2
trichostatin A CTD 00000660	0.0359902	0.117642	1.20929	4.02028	RASL11B;CHRM4;STMN2;TNC;ELK1;CLU;SOX2;RIMS1;EDNRA;DPYSL3;SCN9A;ADORA1;CYP1B1;AKT1;JUNB;LZTS1;TNS1;ZNF287;KCNH2;TLE4;SPINK2;IGFBP5;SERPINF1;DAPK3;HLA-C;ANK2;CLDN5;AR;MAF;DOK5;ROR2;KCTD12;ATF5;GLYR1;EXD3;CHRNA3;GYPC;NTM;CACNA1A;LTBP1;FAM149A;SULT1A1;SOCS3;SOCS1;CALD1;CD14;RAB6B;DRD4;KLHL29;EGR1;CADM3;STARD13;JUN;TGFB1;GADD45B;WSCD1;GADD45A;NR2F1;NR2F2;SMARCA2;ESR1;NFATC4;NFKBIA;MAFB;CXCL12;ID2;FGF1…
Sorafenib FDA	0.0360847	0.117642	2.90039	9.63476	RET;CDKL2;MAPK11;FGFR2;FGFR1
scriptaid CTD 00003819	0.0360847	0.117642	2.90039	9.63476	CDKN2D;NR4A3;FOXN3;CTSD;THBS1
endosulfan CTD 00005896	0.0360847	0.117642	2.90039	9.63476	AR;JUN;MAP2K2;SNAI1;ESR1
R406 LINCS	0.0364558	0.118742	1.9241	6.37195	RET;BLK;SRPK3;DAPK3;LIMK1;AAK1;DYRK1B;CAMK1;PRKACA;FGFR2;FGFR1
bromocriptine HL60 UP	0.0374827	0.121974	2.55392	8.38674	MAFB;GNG7;MT1F;MICAL2;THBS1;CTSB
PKC-412 Kinome Scan	0.0380429	0.123683	2.18531	7.14388	BLK;RET;SRPK3;CAMK2A;AAK1;AKT1;DYRK1B;PRKACA
disulfiram BOSS	0.0383582	0.124479	2.84845	9.28819	RGS4;AR;AKR1B1;SMARCA2;GFER
cimetidine CTD 00005672	0.0383582	0.124479	2.84845	9.28819	LRP1;HRH2;IL16;NCAM1;CD14
quinpirole HL60 UP	0.0386238	0.124759	1.79507	5.84096	BTG1;DUSP1;MICAL2;THBS1;NCALD;FADS3;ALAD;TUBB2A;MAFB;NR4A3;BIN1;GNG7;CTSB
rimexolone HL60 DOWN	0.0386561	0.124759	3.35576	10.9165	EGR1;JUN;CD300A;CYP1B1
dinoprost BOSS	0.0386561	0.124759	3.35576	10.9165	PRDX2;AKR1B1;ESR1;PGF
DIALLYL DISULFIDE CTD 00001321	0.0386561	0.124759	3.35576	10.9165	CLDN5;JUN;SNAI1;MAP2K7
chlordecone CTD 00006186	0.0386561	0.124759	3.35576	10.9165	KCNH2;AR;GPER1;ESR1
Retinoic acid TTD 00010557	0.0386561	0.124759	3.35576	10.9165	AR;DUSP1;RARA;ESR1
hydroquinone CTD 00001535	0.0388086	0.125136	1.9748	6.41633	BTG2;CDKN1A;SPI1;CXCL12;GADD45A;ARHGDIA;LAMA4;CCL5;LMNA;CYP1B1
progesterone BOSS	0.039482	0.12556	1.83847	5.94177	AR;PRDX2;CXCL12;NR4A3;DES;CCL5;NR2F1;RARA;AKR1B1;IGF1;ESR1;PGF
EXEL-2880/GSK-1363089 Kinome Scan	0.0395524	0.12556	2.05554	6.63966	CDKL2;BLK;RET;MAPK11;MAP2K2;INSR;LIMK1;FGFR2;FGFR1
triazolam	0.0396249	0.12556	4.34368	14.0227	GABRD;ESR1;BRD4
reserpine	0.0396249	0.12556	4.34368	14.0227	KCNH2;AR;ESR1
(+)-isoprenaline HL60 UP	0.0396249	0.12556	4.34368	14.0227	MAFB;THBS1;CTSB
5253409 MCF7 UP	0.0396249	0.12556	4.34368	14.0227	EGR1;DUSP1;CYP1B1
diphenylpyraline PC3 DOWN	0.0396249	0.12556	4.34368	14.0227	EIF5A;FHL1;CTSZ
latamoxef PC3 DOWN	0.0396249	0.12556	4.34368	14.0227	DPYSL3;CSTF2T;THBS1
EMETINE CTD 00005892	0.0396249	0.12556	4.34368	14.0227	AR;CCL5;ESR1
ALLETHRIN CTD 00000946	0.0396249	0.12556	4.34368	14.0227	AR;RARA;ESR1
Lonafarnib CTD 00003616	0.0396249	0.12556	4.34368	14.0227	NFKBIA;LMNA;AKT1
indoprofen CTD 00006148	0.0396249	0.12556	4.34368	14.0227	CHRM4;ESR1;NFKB2
Crystal violet CTD 00006023	0.0396249	0.12556	4.34368	14.0227	KCNH2;AR;ESR1
5-hydroxy-1-(4-hydroxy-3-methoxyphenyl)decan-3-one CTD 00000374	0.0396249	0.12556	4.34368	14.0227	NFKBIA;DUSP10;SNAI1
dapsone CTD 00005751	0.0396249	0.12556	4.34368	14.0227	MAF;CXCR4;NKX3-1
Permethrin CTD 00007392	0.0396249	0.12556	4.34368	14.0227	AR;AK1;ESR1
indoprofen TTD 00008600	0.0396249	0.12556	4.34368	14.0227	CHRM4;ESR1;NFKB2
podophyllotoxin TTD 00010285	0.0396249	0.12556	4.34368	14.0227	AR;CHRM4;ESR1
lovastatin TTD 00009034	0.0396249	0.12556	4.34368	14.0227	AR;AKT1;SMARCA2
diclofenac CTD 00005804	0.0396506	0.12556	1.5783	5.09421	EGR1;JUN;CDKN1A;CEBPB;PPP1R14B;CPT1A;DUSP1;GADD45A;INSR;NR2F1;NR2F2;RHOB;NFKBIA;PPP1R7;GNAS;AKT1;TAF9B;CALM1;RHOQ;FGFR1
MG-132 CTD 00002789	0.0401165	0.126922	1.96258	6.31158	NFKBIA;AR;CEBPB;PSMD4;PTGER1;RARA;CYP1B1;AKR1B1;JUNB;ESR1
N-(undeca-2,4,7-trienylideneamino)nitrous amide CTD 00001653	0.0407173	0.128708	2.79833	8.95775	COL18A1;EGR1;JUN;ARHGDIA;NR2F1
rapamycin CTD 00007350	0.0407865	0.128811	1.77954	5.69348	CDKN1A;MAP2K2;TGFB1;RRAD;PTGER1;IGF1;ESR1;NFKBIA;AR;DUSP10;CALD1;AKT1;MYH11
methyprylon BOSS	0.0411689	0.129903	2.14836	6.85343	SGCD;DES;NTM;AKR1B1;NCAM1;PAX5;SYP;ESR1
cyclophosphamide BOSS	0.0412686	0.129955	1.88255	6.00091	PRDX2;CXCL12;SGCD;DES;CSF1;ATN1;AKR1B1;NCAM1;SYP;ESR1;THBS1
Staurosporine MRC	0.0414661	0.129955	2.48732	7.91685	MAP2K2;INSR;AKT1;CAMK1;PRKACA;FGFR1
bay 11-7082 CTD 00003959	0.0414661	0.129955	2.48732	7.91685	RGS4;NFKBIA;EGR1;PTGER1;INSR;NFKB2
efavirenz BOSS	0.0416292	0.129955	3.26955	10.3937	PRDX2;AR;CCR5;ESR1
zafirlukast CTD 00002560	0.0416292	0.129955	3.26955	10.3937	AR;CYSLTR1;UBE2I;GFER
Gadodiamide hydrate CTD 00002623	0.0416292	0.129955	3.26955	10.3937	TGFB1;CXCL12;AKT1;RHOQ
loratadine CTD 00007174	0.0416292	0.129955	3.26955	10.3937	KCNH2;AR;NUPR1;ESR1
1,3,5[10]-Estratriene-3,4,17 beta-triol CTD 00000733	0.0416292	0.129955	3.26955	10.3937	GAA;AKT1;CYP1B1;ESR1
Irinotecan hydrochloride CTD 00002224	0.0419376	0.129955	1.48914	4.72293	CDKN1A;FCF1;PBXIP1;THY1;TOB2;THBS1;EGR1;JUN;GPX3;TBCC;PAX5;IGF1;ESR1;RHOB;NFKBIA;AR;LSM7;CXCL12;ID2;ERCC1;COL6A1;TXNIP;ANGPTL2;FOSB;CDK5R2
Imatinib CTD 00003267	0.0420178	0.129955	2.28134	7.23107	NFKBIA;RET;DOK1;JUN;CEBPB;AKT1;IGF1
thapsigargin PC3 UP	0.0423735	0.129955	1.5302	4.83731	TSPYL2;CDKN1A;CEBPB;BTG1;NNMT;FICD;LIN37;GADD45B;DUSP1;GADD45A;CITED2;MID1IP1;TSC22D3;NCALD;MT1F;CDK2AP2;CYP1B1;TXNIP;CALR;NUPR1;ZFPL1;JUNB
GLYOXAL CTD 00006046	0.0426931	0.129955	7.0717	22.3022	AKR1B1;ESR1
Leupeptin CTD 00001574	0.0426931	0.129955	7.0717	22.3022	AKT1;CTSB
6401-97-4 CTD 00000925	0.0426931	0.129955	7.0717	22.3022	JUN;CAMK1
phosalone CTD 00000106	0.0426931	0.129955	7.0717	22.3022	AR;RARA
PROFENOFOS CTD 00001129	0.0426931	0.129955	7.0717	22.3022	AR;ESR1
brimonidine CTD 00000810	0.0426931	0.129955	7.0717	22.3022	RGS4;ADRA2A
fludrocortisone CTD 00005975	0.0426931	0.129955	7.0717	22.3022	AR;ESR1
estramustine CTD 00005921	0.0426931	0.129955	7.0717	22.3022	AR;ESR1
TRIPHENYL PHOSPHATE CTD 00000228	0.0426931	0.129955	7.0717	22.3022	AR;ESR1
Eckol CTD 00002503	0.0426931	0.129955	7.0717	22.3022	SOX2;AKT1
Bisphenol AF CTD 00005240	0.0426931	0.129955	7.0717	22.3022	AR;ESR1
2-Ethylhexyl 2-cyano-3,3-diphenylacrylate CTD 00003128	0.0426931	0.129955	7.0717	22.3022	AR;ESR1
PIMARIC ACID CTD 00000440	0.0426931	0.129955	7.0717	22.3022	JUN;RARA
IB-MECA CTD 00003042	0.0426931	0.129955	7.0717	22.3022	AKT1;GFER
Tonalid CTD 00001589	0.0426931	0.129955	7.0717	22.3022	AR;ESR1
4,4'-METHYLENEBIS(2-CHLOROANILINE) CTD 00006314	0.0426931	0.129955	7.0717	22.3022	AR;ESR1
thiopental CTD 00006876	0.0426931	0.129955	7.0717	22.3022	NFKBIA;JUN
Bosentan CTD 00003071	0.0426931	0.129955	7.0717	22.3022	EDNRA;TGFB1
meclizine CTD 00006252	0.0426931	0.129955	7.0717	22.3022	RET;CLU
Cyprodinil CTD 00003503	0.0426931	0.129955	7.0717	22.3022	AR;ESR1
IPRODIONE CTD 00001594	0.0426931	0.129955	7.0717	22.3022	AR;GADD45A
quercitrin TTD 00010444	0.0426931	0.129955	7.0717	22.3022	AKR1B1;GFER
Mevastatin TTD 00009287	0.0426931	0.129955	7.0717	22.3022	AR;SMARCA2
Kinichron TTD 00008790	0.0426931	0.129955	7.0717	22.3022	KCNH2;ESR1
Vatalanib succinate TTD 00011775	0.0426931	0.129955	7.0717	22.3022	AR;ESR1
Honokiol TTD 00008450	0.0426931	0.129955	7.0717	22.3022	GAA;GFER
testosterone TTD 00011400	0.0426931	0.129955	7.0717	22.3022	AR;ESR1
ergocalciferol TTD 00007877	0.0426931	0.129955	7.0717	22.3022	AR;ESR1
Chlorpyrifos oxon TTD 00007150	0.0426931	0.129955	7.0717	22.3022	AR;ESR1
nilutamide TTD 00009675	0.0426931	0.129955	7.0717	22.3022	AR;ESR1
WZ4002 LINCS	0.0431625	0.130932	2.74994	8.64247	BLK;SRPK3;DAPK3;AAK1;FGFR1
Androstanolone BOSS	0.0431625	0.130932	2.74994	8.64247	AR;INSR;AKR1B1;IGF1;ESR1
bisindolylmaleimide i CTD 00002749	0.0431625	0.130932	2.74994	8.64247	CNN1;JUN;MAP2K2;CXCL12;AKT1
T0901317 CTD 00003912	0.0431625	0.130932	2.74994	8.64247	AR;NR4A3;RARA;NR2F1;APOE
staurosporine MCF7 UP	0.043554	0.131647	2.45531	7.69433	RET;NFKBIA;DUSP1;PALLD;TSC22D3;SDHC
NSC94017 CTD 00005320	0.043554	0.131647	2.45531	7.69433	JUN;VIPR2;HRH2;ALPP;GNAS;ESR1
harmaline MCF7 DOWN	0.043808	0.131647	4.15461	12.9954	EIF5A;FCF1;TAF9B
metixene PC3 UP	0.043808	0.131647	4.15461	12.9954	RGS4;CDKN1A;NUPR1
zidovudine PC3 DOWN	0.043808	0.131647	4.15461	12.9954	ZC3H7B;ARHGDIA;PTGER3
Bis-gma CTD 00007186	0.043808	0.131647	4.15461	12.9954	AR;CHRM4;ESR1
Antimycin A CTD 00005427	0.043808	0.131647	4.15461	12.9954	JUN;CCL5;CD14
hmba CTD 00000732	0.043808	0.131647	4.15461	12.9954	CDKN1A;JUN;RARA
Tyrphostin 23 CTD 00002512	0.043808	0.131647	4.15461	12.9954	RGS4;AR;GFER
aa-861 TTD 00001419	0.043808	0.131647	4.15461	12.9954	RGS4;AR;ESR1
Econazole nitrate TTD 00007779	0.043808	0.131647	4.15461	12.9954	KCNH2;AR;ESR1
Dasatinib BOSS	0.0438584	0.131687	2.25818	7.06084	BLK;AR;CXCL12;CSF1;AKR1B1;NR2F2;ESR1
lorazepam BOSS	0.0444611	0.13327	2.11263	6.57692	SOX2;PRDX2;CXCL12;SNAI1;AKR1B1;ESR1;NFKB2;APRT
acetaldehyde CTD 00005293	0.0444611	0.13327	2.11263	6.57692	NFKBIA;AR;EGR1;JUN;TGFB1;ESR1;HAMP;NFKB2
ZM-447439 LINCS	0.0447282	0.13373	3.18764	9.9045	BLK;RET;CDKL2;MAP2K2
trifluoperazine BOSS	0.0447282	0.13373	3.18764	9.9045	RGS4;KCNH2;CHRM4;HTR2A
CHEMBL521784 BOSS	0.0447282	0.13373	3.18764	9.9045	PRDX2;TBXA2R;PTGER3;PDE4A
8-Bromo-cAMP, Na CTD 00007044	0.0449661	0.134328	1.44429	4.47996	CDKN1A;PTGDR2;TNC;ZFP36L1;SOCS3;SGCD;CYP1B1;AKT1;STX2;PDLIM4;RUNX1T1;IL32;EGR1;TGFB1;IGFBP5;DUSP1;GADD45A;RARRES2;TPM1;IGF1;ADRA2A;RHOB;AR;CXCL12;NR4A3;DOK5;KCTD12;CALR
HG-9-91-01 LINCS	0.0455196	0.135867	1.99803	6.17313	BLK;RET;MAPK11;RPS6KA6;MAP2K2;LIMK1;PRKACA;FGFR2;FGFR1
thiostrepton MCF7 UP	0.0456941	0.136043	2.70319	8.34148	CDKN1A;FICD;GADD45A;TSC22D3;NUPR1
Belinostat CTD 00004313	0.0456941	0.136043	2.70319	8.34148	NFKBIA;CDKN1A;AKT1;IGF1;CLU
Gallic acid CTD 00006020	0.0456941	0.136043	2.70319	8.34148	SULT1A1;CDKN1A;AKT1;CXCR4;RHOB
dexamethasone BOSS	0.0465042	0.138338	1.84274	5.65392	AR;PRDX2;FABP4;CSF1;CCL5;AKR1B1;PDE4A;THY1;IGF1;ESR1;NFKB2
calmidazolium MCF7 DOWN	0.0476937	0.140639	2.21323	6.73477	CXCL12;SIVA1;PABPN1;PKIA;NR2F2;SENP3;COX20
clomipramine PC3 DOWN	0.0476937	0.140639	2.21323	6.73477	ID2;GPER1;RPL14;CYP1B1;METTL7A;RGL1;SMARCA2
R406 Kinome Scan	0.0478808	0.140639	1.83305	5.57071	RET;BLK;SRPK3;MAP2K2;DAPK3;LIMK1;AAK1;CAMK1;PRKACA;FGFR2;FGFR1
WH-4-025 LINCS	0.0479244	0.140639	2.39368	7.27231	RET;BLK;MAPK11;LIMK1;FGFR2;FGFR1
GSK1059615 LINCS	0.0479244	0.140639	2.39368	7.27231	RPS6KA6;MAP2K2;DAPK3;CAMK2A;AAK1;DYRK1B
chitosamine CTD 00006030	0.0479244	0.140639	2.39368	7.27231	NFKBIA;JUN;ADAMTS1;CCL5;AKT1;CTSD
GSK461364 LINCS	0.0479527	0.140639	3.10974	9.44595	SRPK3;RPS6KA6;CAMK2A;DAPK3
chrysin HL60 UP	0.0479527	0.140639	3.10974	9.44595	BTBD18;HTR2B;LDLRAD4;TAF9B
promethazine PC3 DOWN	0.0479527	0.140639	3.10974	9.44595	CYP1B1;TXNIP;TAF9B;SMARCA2
capsazepine CTD 00002764	0.0479527	0.140639	3.10974	9.44595	RGS4;AR;AKT1;GFER
Diquat dication CTD 00005858	0.0479527	0.140639	3.10974	9.44595	RGS4;JUN;DUSP1;GADD45A
clotrimazole TTD 00007242	0.0479527	0.140639	3.10974	9.44595	KCNH2;AR;JUN;ESR1
LY-317615 Kinome Scan	0.0482017	0.140639	3.98129	12.0727	RPS6KA6;DYRK1B;PRKACA
lynestrenol MCF7 UP	0.0482017	0.140639	3.98129	12.0727	EGR1;JUN;GADD45B
Ademetionine CTD 00006715	0.0482017	0.140639	3.98129	12.0727	TGFB1;MAF;ESR1
pyrimethamine CTD 00006670	0.0482017	0.140639	3.98129	12.0727	AR;ESR1;CTSB
Carfilzomib CTD 00004787	0.0482017	0.140639	3.98129	12.0727	AR;ESR1;PSMB10
DL-Thyroxine CTD 00006892	0.0482017	0.140639	3.98129	12.0727	SULT1A1;CDKN1A;JUN
4-OCTYLPHENOL CTD 00002947	0.0482017	0.140639	3.98129	12.0727	AR;CHRNA3;ESR1
acetylcholine CTD 00005304	0.0482017	0.140639	3.98129	12.0727	CHRM2;CHRNA3;CHRM4
omeprazole TTD 00009921	0.0482017	0.140639	3.98129	12.0727	AR;CHRM4;GFER
Chloranil TTD 00007128	0.0482017	0.140639	3.98129	12.0727	KCNH2;AR;ESR1
ciclosporin MCF7 UP	0.0483123	0.140639	2.658	8.05393	TSPYL2;FICD;NUPR1;MGAT2;RHOQ
papaverine HL60 DOWN	0.0483123	0.140639	2.658	8.05393	CD300A;HPCAL1;ATF5;SMARCA2;TNS1
omeprazole CTD 00006436	0.0483123	0.140639	2.658	8.05393	AR;CCKBR;CHRM4;CYP1B1;GFER
Mangiferin CTD 00000713	0.0483123	0.140639	2.658	8.05393	NFKBIA;SNAI1;AKT1;CXCR4;GFER
formaldehyde CTD 00006001	0.0483522	0.140639	1.20197	3.64106	CSF1;TRAC;TNC;FCF1;LDLRAD4;CLU;SOX2;HTR6;CYSLTR1;CYP1B1;PRKACA;TSPYL2;TLE4;CPT1A;ATP6V0E1;CD300A;ANK2;SDHC;MR1;PGF;JMJD6;MAF;TXNIP;NUPR1;RRAD;NTM;CSF2RB;GSPT2;ZFP36L1;SULT1A1;PRDX2;SOCS3;SOCS1;CALD1;MAP4;MAP2K7;HEXIM1;KLHL29;EGR1;STARD13;JUN;TGFB1;ATP8B2;GADD45B;GADD45A;CYP4F2;MICAL2;PARVB;POU2F2;NFKBIA;MAFB;ID2;AAK1;RGL1;CALM1;ITM2A;FGFR1;CDKN1C;IGHM;BTG2;CDKN1A;BTG1;CITED2;BICD1;DUSP10;HEY1;ZC3…
colchicine HL60 UP	0.0497162	0.141971	2.0612	6.18653	NR4A3;BTG1;TUBB2A;CYP1B1;MICAL2;THBS1;CTSB;RHOB
lindane CTD 00001115	0.0497162	0.141971	2.0612	6.18653	AR;JUN;CDKN1A;CEBPB;MAP2K2;DUSP10;RARA;ESR1
1-Methyl-3-nitro-1-nitrosoguanidine CTD 00006318	0.0497162	0.141971	2.0612	6.18653	NFKBIA;CDKN1A;FCGRT;PEA15;TNC;CXCR4;CKB;ESR1
calcitriol BOSS	0.0502074	0.141971	2.364	7.07214	AR;CSF1;CCL5;IGF1;ESR1;NFKB2
2-Aminobiphenyl CTD 00000776	0.050216	0.141971	6.3642	19.038	AR;JUN
4-Cumylphenol CTD 00004651	0.050216	0.141971	6.3642	19.038	AR;ESR1
quercitrin CTD 00000657	0.050216	0.141971	6.3642	19.038	CYP1B1;GFER
Dimethyl-IQX CTD 00002023	0.050216	0.141971	6.3642	19.038	CDKN1A;GADD45A
pepstatin CTD 00001504	0.050216	0.141971	6.3642	19.038	AKT1;CTSD
Propyl 4-hydroxybenzoate CTD 00000273	0.050216	0.141971	6.3642	19.038	AR;ESR1
mycophenolate mofetil CTD 00002572	0.050216	0.141971	6.3642	19.038	AR;ESR1
4-Methylhistamine CTD 00001201	0.050216	0.141971	6.3642	19.038	HRH2;CD14
Fentin acetate CTD 00000632	0.050216	0.141971	6.3642	19.038	AR;NKX3-1
oxatomide CTD 00000800	0.050216	0.141971	6.3642	19.038	KCNH2;AR
nilutamide CTD 00001040	0.050216	0.141971	6.3642	19.038	AR;ESR1
Trametinib CTD 00005130	0.050216	0.141971	6.3642	19.038	JUN;AKT1
dioxybenzone CTD 00000176	0.050216	0.141971	6.3642	19.038	AR;ESR1
Osthole CTD 00002069	0.050216	0.141971	6.3642	19.038	NFKBIA;CPT1A
2,3,4,7,8-PENTACHLORODIBENZOFURAN CTD 00001811	0.050216	0.141971	6.3642	19.038	AR;CYP1B1
1,1-Bis(4-hydroxyphenyl)-2-phenylbut-1-ene CTD 00002234	0.050216	0.141971	6.3642	19.038	SOCS3;ESR1
flunisolide CTD 00000364	0.050216	0.141971	6.3642	19.038	AR;CCL5
triazolam CTD 00006926	0.050216	0.141971	6.3642	19.038	ESR1;BRD4
Triflumizole CTD 00002280	0.050216	0.141971	6.3642	19.038	AR;FABP4
probucol CTD 00006616	0.050216	0.141971	6.3642	19.038	KCNH2;TGFB1
TRIADIMEFON CTD 00001578	0.050216	0.141971	6.3642	19.038	AR;ESR1
Go 6976 TTD 00008282	0.050216	0.141971	6.3642	19.038	MAPK11;AKT1
Tetradecanoic acid TTD 00011406	0.050216	0.141971	6.3642	19.038	CALM3;CALM1
oxatomide TTD 00009969	0.050216	0.141971	6.3642	19.038	KCNH2;AR
1-(1-Naphthyl)piperazine TTD 00000201	0.050216	0.141971	6.3642	19.038	HTR6;HTR2B
dienestrol TTD 00007567	0.050216	0.141971	6.3642	19.038	AR;ESR1
calcitriol TTD 00002649	0.050216	0.141971	6.3642	19.038	AR;ESR1
Sorafenib TTD 00011025	0.050216	0.141971	6.3642	19.038	RET;PTPN6
180083-23-2 TTD 00000398	0.050216	0.141971	6.3642	19.038	HTR2B;HTR2A
483-60-3 TTD 00001059	0.050216	0.141971	6.3642	19.038	AR;ESR1
mestranol TTD 00009212	0.050216	0.141971	6.3642	19.038	AR;ESR1
mitoxantrone CTD 00006345	0.0502907	0.142068	1.72	5.14268	EIF5A;EGR1;JUN;LAMA2;GPX3;TPM1;CHRDL1;CLU;RGS4;PRDX2;BCAM;RARA;HMG20B
Silybin CTD 00003999	0.0510175	0.144006	2.61429	7.77906	EGR1;CDKN1A;GFER;ESR1;CTSB
AZD-2171 Kinome Scan	0.0513024	0.14412	3.03554	9.0156	BLK;RET;FGFR2;FGFR1
clomifene MCF7 UP	0.0513024	0.14412	3.03554	9.0156	EGR1;JUN;GADD45A;MT1F
pomiferin CTD 00004186	0.0513024	0.14412	3.03554	9.0156	AR;PTGER1;RARA;IGF1
2-[6-fluoro-2-methyl-3-[(4-methylsulfonylphenyl)methylidene]inden-1-yl]acetic acid CTD 00001194	0.0513024	0.14412	3.03554	9.0156	NFKBIA;AR;CDKN1A;ESR1
DEHP CTD 00005816	0.0513024	0.14412	3.03554	9.0156	AR;AKT1;CYP1B1;ESR1
Ferriheme chloride CTD 00006079	0.0513024	0.14412	3.03554	9.0156	MAPK11;CDKN1A;JUN;AKT1
docetaxel CTD 00002688	0.0517363	0.145223	2.17003	6.42676	AR;JUN;CDKN1A;GADD45A;AKT1;CYP1B1;ESR1
GNF-Pf-4325 CTD 00005408	0.0525561	0.147407	2.33505	6.87877	JUN;CCL5;FOSB;NR2F2;IGF1;ELK1
omeprazole	0.0528024	0.147513	3.82184	11.2408	AR;CHRM4;GFER
Pazopanib hydrochloride	0.0528024	0.147513	3.82184	11.2408	RET;LIMK1;FGFR1
retinal CTD 00006694	0.0528024	0.147513	3.82184	11.2408	AR;AKR1B1;ESR1
deltamethrin CTD 00000882	0.0528024	0.147513	3.82184	11.2408	PRDX2;AR;AK1
podophyllotoxin CTD 00006577	0.0528024	0.147513	3.82184	11.2408	AR;CHRM4;ESR1
Nintedanib FDA	0.0537853	0.149926	1.93048	5.64231	BLK;RET;SRPK3;RPS6KA6;MAP2K2;INSR;AAK1;FGFR2;FGFR1
BIBF-1120 (derivative) Kinome Scan	0.0537853	0.149926	1.93048	5.64231	BLK;RET;SRPK3;RPS6KA6;MAP2K2;INSR;AAK1;FGFR2;FGFR1
doxorubicin MCF7 DOWN	0.0538109	0.149926	1.336	3.90417	BTG2;CEBPB;BTG1;FICD;LIN37;CITED2;CSTF2T;TOB2;BICD1;MED18;NCALD;ZFP36L1;PRDX2;ZFP36;TRA2A;MGAT2;JUNB;IER2;HEXIM1;MOAP1;STARD13;JUN;KDM4B;GADD45B;DUSP1;GADD45A;MID1IP1;DAPK3;TBCC;NR2F2;JMJD6;RHOB;KLHL20;SPATA2L;NFKBIA;ARMCX1;ID2;RARA;TXNIP;COX20
thymidine BOSS	0.053836	0.149926	2.14905	6.27913	PRDX2;INSR;AKR1B1;IGF1;CCR5;ESR1;NFKB2
podophyllotoxin	0.0547769	0.151948	2.96479	8.6112	AR;TUBB2A;CHRM4;ESR1
pimozide	0.0547769	0.151948	2.96479	8.6112	KCNH2;AR;HTR2A;DRD4
betulinic acid HL60 DOWN	0.0547769	0.151948	2.96479	8.6112	CD300A;CXCR4;TXNIP;TNS1
Cardidigin CTD 00005822	0.0547769	0.151948	2.96479	8.6112	NFKBIA;AR;CDKN1A;ESR1
prednisolone CTD 00006605	0.0547769	0.151948	2.96479	8.6112	AR;DBP;TGFB1;IGF1
clindamycin HL60 DOWN	0.0549453	0.152295	1.26316	3.66495	CUEDC2;BTG1;CITED2;NENF;PQBP1;HHEX;PSMD4;UROD;RAC2;CYP1B1;HMG20B;SDF4;EIF5A;CPT1A;ATP6V0E1;KLF13;SDHC;WIPI2;COMMD4;THOC6;HLA-E;MLF2;APRT;DPM3;NDUFS8;EEF1D;TXNIP;TAX1BP3;PFN1;KANK2;NAPA;COX5B;RASGRP2;TOB2;PSMB10;PRDX2;PPP1R7;TRA2A;FLNA;SAP18;CD14;MGAT2;MOAP1;PPP1R14B;UBE2I;TAF10;TRMT1;ARPC4;PARVB;SMARCA2;KLHL20;LSM7;UBE2S;ABHD17A;ERCC1;LAMTOR2;CALM3;PNPLA6;CALM1;COPE;UBE2M
beta-Levulose BOSS	0.0559883	0.154879	2.12848	6.13557	PRDX2;SOCS3;INSR;GAA;AKR1B1;NFKB2;APRT
COPPER CTD 00005706	0.0561251	0.154879	1.25675	3.61964	CDKN1C;CDKN1A;BTG1;MT1M;AKR1B1;CLU;ALAD;ZFP36;DUSP10;HEY1;DPYSL3;CYP1B1;AKT1;IDS;AOX1;CTSD;GAMT;DUSP1;TSC22D3;NGB;SYP;RHOB;AR;PALLD;MT1F;TXNIP;MAPRE3;KCTD12;NUPR1;PFN1;CEBPB;TNXB;NNMT;FICD;RRAD;TSR3;CACNA1A;THBS1;PRDX2;CCL5;RPS2;MAP4;ARSD;PRPH;IL32;EGR1;JUN;KCNJ6;SF3A2;UBE2I;GADD45B;GADD45A;PLCL2;NR2F1;IGF1;SMARCA2;KLHL20;NFKBIA;P2RX5;CALR;RAMP1;SSBP3;SLC2A4RG
KW-2449 Kinome Scan	0.0565325	0.154879	1.83745	5.2789	RET;SRPK3;RPS6KA6;MAP2K2;INSR;DAPK3;AAK1;DYRK1B;FGFR2;FGFR1
piperlongumine HL60 UP	0.0565325	0.154879	1.83745	5.2789	HEXIM1;UBE2I;TUBB2A;GADD45A;ID2;SAP18;CALM3;CALM1;TOB2;JMJD6
sulfaguanidine PC3 DOWN	0.0565525	0.154879	1.43973	4.13575	ATF6B;TMEM160;COX5B;ELK1;DNAJB2;PABPN1;TBXA2R;GRK6;TRA2A;NT5DC3;SAP18;HS1BP3;TAF9B;CTSB;UBE2I;GAA;ARPC4;SMARCA2;SENP3;CXCL12;EEF1D;CD2BP2;KCTD12;RGL1;COX20
deptropine PC3 UP	0.0566887	0.154879	2.53104	7.26454	CDKN1A;CEBPB;FICD;GADD45B;NUPR1
Sorafenib tosylate BOSS	0.0573484	0.154879	1.90471	5.44482	AR;PRDX2;CXCL12;CHRM4;AKR1B1;NR2F2;ESR1;PGF;NFKB2
vincristine CTD 00006988	0.0573682	0.154879	1.29574	3.70358	IGHM;BTG2;CDKN1A;CEBPB;BTG1;MVP;KCNA5;PBXIP1;LDLRAD4;SOCS3;CYSLTR1;TPO;DUSP10;SGCA;IGKC;PABPN1;UROD;CALD1;CCL5;PEA15;LMNA;TRA2A;AKT1;MYH11;RAB11FIP3;EGR1;JUN;ATP6V0E1;UBE2I;SIVA1;DUSP1;GADD45A;CYP4F2;NR2F2;IGF1;MR1;ESR1;AR;P2RX5;TUBB2A;ID2;MT1F;TXNIP;MAPRE3;ATF5;RGL1;ITM2A;RHOQ
Ponatinib FDA	0.0574511	0.154879	2.27922	6.51133	RET;BLK;MAPK11;PRKACA;FGFR2;FGFR1
Heparitin BOSS	0.0574511	0.154879	2.27922	6.51133	PRDX2;CXCL12;CCL5;SLIT3;HS6ST1;DCN
pentoxifylline	0.0576062	0.154879	3.67466	10.4879	PDE6G;PDE6D;PDE4A
primidone	0.0576062	0.154879	3.67466	10.4879	AR;SCN9A;GABRD
triamterene	0.0576062	0.154879	3.67466	10.4879	AR;GAA;ESR1
Kinome 635 Roche	0.0576062	0.154879	3.67466	10.4879	BLK;RET;FGFR1
NG-25 MRC	0.0576062	0.154879	3.67466	10.4879	MAPK11;CAMK1;FGFR1
benfluorex MCF7 UP	0.0576062	0.154879	3.67466	10.4879	EGR1;GADD45A;CCL5
isoxsuprine PC3 UP	0.0576062	0.154879	3.67466	10.4879	DUSP1;MT1M;MT1F
naloxone PC3 DOWN	0.0576062	0.154879	3.67466	10.4879	PABPN1;CSTF2T;TAF9B
norcyclobenzaprine PC3 UP	0.0576062	0.154879	3.67466	10.4879	CDKN1C;RGS4;NUPR1
aa-861 CTD 00001735	0.0576062	0.154879	3.67466	10.4879	RGS4;AR;ESR1
lidocaine CTD 00006207	0.0576062	0.154879	3.67466	10.4879	SULT1A1;KCNH2;ESR1
Triclocarban CTD 00000497	0.0576062	0.154879	3.67466	10.4879	AR;CYP1B1;ESR1
Perfluorononanoic acid CTD 00003375	0.0576062	0.154879	3.67466	10.4879	CPT1A;TXNIP;ESR1
Honokiol CTD 00000234	0.0576062	0.154879	3.67466	10.4879	TGFB1;GAA;GFER
lanatoside C CTD 00000952	0.0576062	0.154879	3.67466	10.4879	AR;CCL5;NR2F2
dichlorvos CTD 00004426	0.0576062	0.154879	3.67466	10.4879	AR;PNPLA6;ESR1
urea CTD 00006965	0.0581727	0.154879	5.78534	16.4555	CPT1A;FGFR1
3,3'-DICHLOROBENZIDINE CTD 00007031	0.0581727	0.154879	5.78534	16.4555	AR;ESR1
AZARIBINE CTD 00003341	0.0581727	0.154879	5.78534	16.4555	AR;ESR1
4-tert-Butylphenol CTD 00000316	0.0581727	0.154879	5.78534	16.4555	LRP1;ESR1
methazolamide CTD 00006289	0.0581727	0.154879	5.78534	16.4555	RET;CLU
CYHALOTHRIN CTD 00001754	0.0581727	0.154879	5.78534	16.4555	AR;ESR1
oxotremorine-M CTD 00001937	0.0581727	0.154879	5.78534	16.4555	CHRM2;CHRM4
DENSPM CTD 00002486	0.0581727	0.154879	5.78534	16.4555	NFKBIA;CDKN1A
cccp CTD 00005589	0.0581727	0.154879	5.78534	16.4555	AR;ESR1
Trabectedin CTD 00003298	0.0581727	0.154879	5.78534	16.4555	AR;ESR1
meloxicam CTD 00002644	0.0581727	0.154879	5.78534	16.4555	AR;ESR1
Tesmilifene CTD 00001953	0.0581727	0.154879	5.78534	16.4555	LRP1;CD14
amifostine CTD 00005933	0.0581727	0.154879	5.78534	16.4555	NFKBIA;CDKN1A
amlexanox CTD 00002035	0.0581727	0.154879	5.78534	16.4555	AR;GAA
oxybenzone CTD 00000215	0.0581727	0.154879	5.78534	16.4555	AR;ESR1
N,N-Dimethyl-4-nitrosoaniline CTD 00000422	0.0581727	0.154879	5.78534	16.4555	AR;ESR1
Triphenyltin hydroxide CTD 00000355	0.0581727	0.154879	5.78534	16.4555	AR;ESR1
2-Phenylphenol CTD 00000139	0.0581727	0.154879	5.78534	16.4555	AR;ESR1
Penconazole CTD 00003093	0.0581727	0.154879	5.78534	16.4555	AR;ESR1
danazol TTD 00007428	0.0581727	0.154879	5.78534	16.4555	AR;ESR1
flutamide TTD 00008081	0.0581727	0.154879	5.78534	16.4555	AR;ESR1
(-)-Epicatechin TTD 00000019	0.0581727	0.154879	5.78534	16.4555	GAA;GFER
oxiconazole TTD 00009973	0.0581727	0.154879	5.78534	16.4555	AR;ESR1
FLAVONE TTD 00008046	0.0581727	0.154879	5.78534	16.4555	AR;ESR1
Pazopanib TTD 00010053	0.0581727	0.154879	5.78534	16.4555	AR;ESR1
quinidine TTD 00010458	0.0581727	0.154879	5.78534	16.4555	KCNH2;ESR1
AZD-9291 LINCS	0.0583753	0.154879	2.89726	8.23071	BLK;INSR;DAPK3;AAK1
risperidone BOSS	0.0583753	0.154879	2.89726	8.23071	KCNH2;HTR6;HTR2A;ARSD
lansoprazole CTD 00007481	0.0583753	0.154879	2.89726	8.23071	RGS4;CYP1B1;APOE;GFER
apigenin TTD 00002101	0.0583753	0.154879	2.89726	8.23071	AR;AKR1B1;CYP1B1;ESR1
bithionol TTD 00002475	0.0583753	0.154879	2.89726	8.23071	KCNH2;AR;UBE2I;ESR1
quercetin CTD 00006679	0.0589678	0.156333	1.19065	3.37046	CHPF;GMFG;MT1M;FADS3;ZFP36;UROD;SCN9A;HCFC1R1;HOXA3;PART1;CYP1B1;AKT1;ZFPL1;JUNB;IER2;TNS1;TSPYL2;CPT1A;SERPINF1;TPM1;FBXO17;IGFBP2;ANK2;SDHC;MR1;BSCL2;AR;BCAM;DPM3;TXNIP;NUPR1;INO80B;RRAD;ZFP36L1;SULT1A1;PRDX2;TSPAN4;APOE;LRRC37A3;EGR1;STARD13;JUN;TGFB1;GADD45B;GADD45A;RARRES2;NR2F2;FOXN3;ESR1;NFKB2;NFKBIA;ALDH6A1;RPL27A;ID2;FGF18;SNAI1;RGL1;HAMP;COPE;COX20;CDKN1C;COL18A1;BTG2;CDKN1A;CUEDC2;BTG1…
spiperone PC3 UP	0.059315	0.157136	1.71402	4.84192	TSPYL2;CDKN1A;CEBPB;FICD;GADD45A;DUSP1;ADAMTS1;CDK2AP2;CALR;NUPR1;JUNB;RHOQ
SB 202190 CTD 00003161	0.0599977	0.158706	2.25229	6.3367	MAPK11;CDKN1A;CEBPB;JUN;TGFB1;CD14
ampicillin CTD 00005394	0.0599977	0.158706	2.25229	6.3367	DUSP1;ARHGDIA;MAZ;CKB;CALR;PTMS
2-Methylcholine CTD 00002006	0.0604512	0.159667	1.25219	3.51353	SNAP25;CDKN1A;PHLDB1;RASL11B;TCF25;TNC;MED16;WDR45;RGS4;HEY1;ADAMTS1;FASTK;DPYSL3;AKT1;IDS;ZNF324;UBXN6;DLGAP4;ATP6V0E1;KLF13;IGFBP5;MAP1S;DUSP1;SDHC;GFRA2;DCN;TUT1;CD2BP2;MAPRE3;KCTD12;ATF5;CEBPB;AK1;OPRL1;GSPT2;NCALD;SULT1A1;DNAJB2;PARD6A;CNPY4;CALD1;LMNA;PDE6D;HOXC4;HS1BP3;NCAM1;METTL7A;RAB11FIP3;EGR1;JUN;ATP8B2;KCNJ8;IQSEC1;GADD45A;NR2F1;MYO9B;ALDH6A1;DLG4;PKIA;ID2;FAM131A;ZYX
Glycidamide CTD 00002776	0.0604513	0.159667	2.08848	5.86009	SULT1A1;IGFBP5;GADD45B;GPX3;DUSP1;IGFBP2;CYP1B1
liothyronine CTD 00006943	0.0610605	0.161156	1.87962	5.2552	SULT1A1;IL32;CDKN1A;PSCA;ZC3H7B;CCL5;RARA;AKT1;ESR1
Pazopanib FDA	0.0620969	0.163039	2.83273	7.87232	RET;LIMK1;FGFR2;FGFR1
Pazopanib Kinome Scan	0.0620969	0.163039	2.83273	7.87232	RET;LIMK1;FGFR2;FGFR1
clioquinol PC3 UP	0.0620969	0.163039	2.83273	7.87232	EGR1;MT1M;MT1F;CYP1B1
progesterone HL60 DOWN	0.0620969	0.163039	2.83273	7.87232	JUN;CD300A;CYP1B1;TNS1
Osajin CTD 00004306	0.0620969	0.163039	2.83273	7.87232	AR;PTGER1;RARA;IGF1
D-Penicillamine CTD 00006475	0.0620969	0.163039	2.83273	7.87232	EGR1;GADD45A;IGF1;CLU
bithionol CTD 00005516	0.0620969	0.163039	2.83273	7.87232	KCNH2;AR;UBE2I;ESR1
colforsin MCF7 DOWN	0.0626088	0.16367	3.53838	9.80431	KANK2;HEXIM1;TXNIP
Aripiprazole BOSS	0.0626088	0.16367	3.53838	9.80431	RGS4;HTR2A;ARSD
Carfilzomib BOSS	0.0626088	0.16367	3.53838	9.80431	AR;ESR1;PSMB10
Chloranil CTD 00005628	0.0626088	0.16367	3.53838	9.80431	KCNH2;AR;ESR1
(-)-Epigallocatechin gallate TTD 00000021	0.0626088	0.16367	3.53838	9.80431	RGS4;GNAO1;AR
clotrimazole CTD 00005691	0.0627076	0.16367	2.45291	6.79277	KCNH2;AR;CDKN1A;JUN;ESR1
ritonavir CTD 00007290	0.0627076	0.16367	2.45291	6.79277	NFKBIA;CDKN1A;JUN;LMNA;ESR1
Fludarabine CTD 00001135	0.0627076	0.16367	2.45291	6.79277	CDKN1A;JUN;MAP2K2;AKT1;TXNIP
AM580 CTD 00002706	0.0627623	0.163692	2.06903	5.72791	AR;FUT7;CD300A;RARA;ESR1;PDLIM4;TNS1
Premarin CTD 00005926	0.0641795	0.167252	1.65088	4.53343	RET;CDKN1A;BTG1;ATP8B2;TRMT1;ESR1;ALAD;OLFM1;RPS6KA6;CXCL12;RARA;CYP1B1;ZNF467
chlortetracycline HL60 DOWN	0.0642219	0.167252	1.31028	3.59725	NAPA;PRKCSH;MAZ;WIZ;NENF;MED16;RASGRP2;TOB2;PSMB10;PQBP1;PRDX2;HHEX;PPP1R7;ERI3;HMG20B;SDF4;MGAT2;TNPO2;BRD4;EIF5A;PPP1R14B;SF3A2;MAP2K2;SIVA1;ARPC4;WIPI2;SMARCA2;COMMD4;THOC6;JMJD6;APRT;LSM7;DPM3;NDUFS8;ABHD17A;LAMTOR2;TAX1BP3;CALR;PNPLA6;BCAT2;UBE2M
GLYCOPROTEIN BOSS	0.0652685	0.169727	1.78566	4.87352	PRDX2;CXCL12;TNC;SNAI1;TBCC;P3H3;CCR5;MFGE8;ESR1;THBS1
NICKEL CTD 00006389	0.0652685	0.169727	1.78566	4.87352	CLDN5;CDKN1A;MAFB;CHRM4;CYP1B1;SNCG;IGF1;CCR5;CLU;NFATC4
pipemidic acid PC3 DOWN	0.0658471	0.170127	2.41562	6.57149	LSM7;FCF1;TAF9B;SMARCA2;COPE
geldanamycin CTD 00000033	0.0659405	0.170127	2.771	7.53437	KCNH2;MAP2K2;AKT1;ESR1
fluvoxamine CTD 00007134	0.0665298	0.170127	5.30296	14.3716	KCNH2;HTR2A
pirarubicin CTD 00001278	0.0665298	0.170127	5.30296	14.3716	AR;ESR1
Calcipotriol hydrate CTD 00002337	0.0665298	0.170127	5.30296	14.3716	AR;ESR1
benzyl isothiocyanate CTD 00001509	0.0665298	0.170127	5.30296	14.3716	CDKN1A;GADD45A
dantrolene CTD 00005750	0.0665298	0.170127	5.30296	14.3716	KCNH2;IGF1
5630-53-5 CTD 00001286	0.0665298	0.170127	5.30296	14.3716	AR;ESR1
Phylloquinone CTD 00006555	0.0665298	0.170127	5.30296	14.3716	JUN;CYP4F2
mestranol CTD 00006278	0.0665298	0.170127	5.30296	14.3716	AR;ESR1
methanol CTD 00005338	0.0665298	0.170127	5.30296	14.3716	SULT1A1;ESR1
alachlor CTD 00000004	0.0665298	0.170127	5.30296	14.3716	AR;ESR1
ALLYL ISOTHIOCYANATE CTD 00000143	0.0665298	0.170127	5.30296	14.3716	CDKN1A;GADD45A
Ropivacaina [Spanish] CTD 00001768	0.0665298	0.170127	5.30296	14.3716	SULT1A1;CLU
Pazopanib CTD 00004656	0.0665298	0.170127	5.30296	14.3716	AR;ESR1
bepridil CTD 00007094	0.0665298	0.170127	5.30296	14.3716	KCNH2;KCNA5
THALLIUM CTD 00006859	0.0665298	0.170127	5.30296	14.3716	KCNH2;KCNJ6
oxymetazoline CTD 00006455	0.0665298	0.170127	5.30296	14.3716	ADRA1D;ADRA2A
caffeic acid TTD 00002640	0.0665298	0.170127	5.30296	14.3716	GAA;GFER
oleic acid TTD 00009910	0.0665298	0.170127	5.30296	14.3716	KCNH2;FABP4
FLUPHENAZINE TTD 00008076	0.0665298	0.170127	5.30296	14.3716	HTR6;HTR2A
Isoquercitrin TTD 00008703	0.0665298	0.170127	5.30296	14.3716	GAA;AKR1B1
SB 206553 TTD 00010834	0.0665298	0.170127	5.30296	14.3716	HTR2B;HTR2A
L-glutamic acid BOSS	0.067114	0.171497	1.77565	4.79668	PRDX2;SNAP25;TUBGCP2;INSR;GRIK5;HTR2A;SYP;ESR1;NFKB2;APRT
dopamine	0.0678055	0.171528	3.41183	9.18162	SLC6A2;DRD4;ADRA2A
mifepristone	0.0678055	0.171528	3.41183	9.18162	AR;GNAS;ESR1
CI-1033 Kinome Scan	0.0678055	0.171528	3.41183	9.18162	BLK;RET;MAP2K7
Gly-His-Lys PC3 UP	0.0678055	0.171528	3.41183	9.18162	TSPAN4;SDHC;PRPF31
quetiapine BOSS	0.0678055	0.171528	3.41183	9.18162	CHRM4;HTR2A;ESR1
Menadione sodium bisulfite BOSS	0.0678055	0.171528	3.41183	9.18162	AR;AOX1;ESR1
L 741211 CTD 00003280	0.0678055	0.171528	3.41183	9.18162	TPO;JUN;CHRM4
TIRON CTD 00006898	0.0678055	0.171528	3.41183	9.18162	CDKN1A;TGFB1;CTSB
methimazole CTD 00006291	0.0678055	0.171528	3.41183	9.18162	TPO;ID2;HAMP
fenvalerate CTD 00000912	0.0678055	0.171528	3.41183	9.18162	AR;ID2;ESR1
Indeno[1,2,3-cd]pyrene CTD 00001895	0.0678055	0.171528	3.41183	9.18162	JUN;SNAI1;CYP1B1
2,4-Diisocyanato-1-methylbenzene CTD 00006908	0.0678055	0.171528	3.41183	9.18162	SULT1A1;CCL5;ESR1
amlodipine CTD 00007164	0.0678055	0.171528	3.41183	9.18162	CDKN1A;TGFB1;UBE2M
menadione TTD 00009191	0.0678055	0.171528	3.41183	9.18162	AR;AOX1;ESR1
profenamine PC3 UP	0.0690728	0.174484	2.37944	6.35928	FGF5;NFKBIA;CDKN1A;GADD45B;CALR
Sodium dodecyl sulfate CTD 00006753	0.0690728	0.174484	2.37944	6.35928	CCL5;AKR1B1;CXCR4;CCR7;CCR5
1-(5-deoxypentofuranosyl)-5-fluoropyrimidine-2,4(1h,3h)-dione CTD 00001171	0.0699051	0.17646	2.71191	7.21535	FHL1;AKR1B1;THBS1;ESR1
MG-132 MCF7 UP	0.0719953	0.181607	1.61834	4.2581	TSPYL2;EGR1;JUN;BTG2;CDKN1A;CEBPB;GADD45A;DUSP1;TSC22D3;JMJD6;PALLD;TXNIP;MSX1
diuron CTD 00005864	0.0723322	0.182069	1.89217	4.96975	AR;MAF;NNMT;RRAD;CYP1B1;MICAL2;AOX1;TAF9B
benzocaine PC3 DOWN	0.0723843	0.182069	2.34433	6.15565	RMND5B;ATP6V0E1;CYP1B1;RPLP2;DYNC1I1
guanosine BOSS	0.0723843	0.182069	2.34433	6.15565	PRDX2;NPRL3;RAC2;APRT;NFKB2
nimesulide CTD 00000666	0.0723843	0.182069	2.34433	6.15565	KCNH2;SULT1A1;CDKN1A;JUN;PSEN2
arachidonic acid CTD 00007139	0.0731013	0.183056	1.80812	4.72989	EGR1;COL18A1;CPT1A;JUN;ARHGDIA;NR2F1;CYP1B1;APOE;GFER
sirolimus MCF7 UP	0.0731915	0.183056	3.29401	8.61277	ALDH6A1;CYP1B1;TXNIP
Fulvestrant BOSS	0.0731915	0.183056	3.29401	8.61277	AR;AKR1B1;ESR1
METHOXYACETIC ACID CTD 00000714	0.0731915	0.183056	3.29401	8.61277	AR;ELK1;ESR1
nicardipine CTD 00006388	0.0731915	0.183056	3.29401	8.61277	AR;CYP1B1;ESR1
27-hydroxycholesterol CTD 00002877	0.0731915	0.183056	3.29401	8.61277	TGFB1;CXCL12;ESR1
2-tert-Butyl-4-methoxyphenol CTD 00005547	0.0731915	0.183056	3.29401	8.61277	AR;JUN;ESR1
genistein TTD 00008196	0.0731915	0.183056	3.29401	8.61277	AR;ESR1;SMARCA2
tretinoin MCF7 UP	0.0737229	0.184125	2.12661	5.54502	RET;BTG2;HHEX;TSC22D3;AOX1;MICAL2
guanine BOSS	0.0737229	0.184125	2.12661	5.54502	PRDX2;ERCC1;RAC2;PSEN2;AKR1B1;APRT
0179445-0000 PC3 UP	0.0739893	0.184399	2.65527	6.91389	FZR1;ADAMTS1;CYP1B1;KLHL20
dinoprostone PC3 UP	0.0739893	0.184399	2.65527	6.91389	FABP4;DUSP1;CTSZ;CSTF2T
isoetarine HL60 UP	0.0739893	0.184399	2.65527	6.91389	MAFB;NR4A3;THBS1;CTSB
folic acid CTD 00005997	0.0748263	0.18469	1.73669	4.50251	IL32;NFKBIA;JUN;CDKN1A;IGFBP5;ATF6B;FHL1;TXNIP;NCAM1;ESR1
Deoxycorticosterone acetate BOSS	0.0751157	0.18469	1.97697	5.11783	AR;PRDX2;SGCD;DES;CHRM4;AKR1B1;ESR1
dienestrol CTD 00005809	0.0752555	0.18469	4.89478	12.6622	AR;ESR1
CHEMBL55802 CTD 00003118	0.0752555	0.18469	4.89478	12.6622	TGFB1;AKT1
5-METHOXYTRYPTAMINE CTD 00006305	0.0752555	0.18469	4.89478	12.6622	HTR6;HTR2A
acetochlor CTD 00001969	0.0752555	0.18469	4.89478	12.6622	AR;ESR1
Dibenzoylmethane CTD 00002537	0.0752555	0.18469	4.89478	12.6622	AR;ESR1
MELAMINE CTD 00000625	0.0752555	0.18469	4.89478	12.6622	NFKBIA;TGFB1
PCI-24781 CTD 00004605	0.0752555	0.18469	4.89478	12.6622	CDKN1A;TXN2
Ciprofibrate CTD 00000977	0.0752555	0.18469	4.89478	12.6622	JUN;CD14
1-(3-Chlorophenyl)piperazine CTD 00000782	0.0752555	0.18469	4.89478	12.6622	HTR2B;HTR2A
CYFLUTHRIN CTD 00002242	0.0752555	0.18469	4.89478	12.6622	AR;ESR1
Tetrachlorodian CTD 00001882	0.0752555	0.18469	4.89478	12.6622	AR;ESR1
pindolol CTD 00006562	0.0752555	0.18469	4.89478	12.6622	HTR2B;HTR2A
Carboxyamidotriazole CTD 00002547	0.0752555	0.18469	4.89478	12.6622	AKT1;NR2F2
DIOSGENIN CTD 00005850	0.0752555	0.18469	4.89478	12.6622	NFKBIA;AKT1
Carnosic acid CTD 00000939	0.0752555	0.18469	4.89478	12.6622	RARA;CD14
oxindole i TTD 00009978	0.0752555	0.18469	4.89478	12.6622	RET;AKT1
FLUOXETINE HYDROCHLORIDE TTD 00008072	0.0752555	0.18469	4.89478	12.6622	KCNH2;AR
Doramapimod TTD 00007708	0.0752555	0.18469	4.89478	12.6622	MAPK11;ESR1
ERIODICTYOL TTD 00007879	0.0752555	0.18469	4.89478	12.6622	CYP1B1;GFER
celecoxib TTD 00002754	0.0752555	0.18469	4.89478	12.6622	AR;ESR1
mitoxantrone PC3 DOWN	0.0769271	0.188661	1.44729	3.71216	HEXIM1;STARD13;JUN;CEBPB;DUSP1;MID1IP1;TBCC;NR2F2;GSPT2;MED18;ZFP36L1;KLHL20;NFKBIA;HEY1;ADAMTS1;ID2;TRA2A;TXNIP;IER2;COX20
lycorine HL60 UP	0.0773971	0.189604	1.32091	3.37996	BTG2;CDKN1A;BTG1;MRPS11;CSTF2T;TOB2;THBS1;NCALD;ZFP36;DUSP10;HEY1;DNAJB5;PEA15;CYP1B1;SAP18;CIR1;TAF9B;DLGAP4;BRD4;MPDU1;HEXIM1;JUN;DESI1;DUSP1;MR1;RHOB;TUBB2A;MAFB;NR4A3;ID2;FAM131A;GNAS;TXNIP;FOSB
staurosporine CTD 00007273	0.0774189	0.189604	1.78548	4.56819	CHRM2;RGS4;CDKN1A;DAPK3;CAMK2A;PSEN2;AAK1;AKT1;PRKACA
PP-242 Kinome Scan	0.0777461	0.190273	1.95952	5.00523	BLK;RET;RPS6KA6;MAP2K2;DAPK3;FGFR2;FGFR1
Torcetrapib CTD 00004291	0.0780134	0.190795	1.53886	3.92545	TLE4;JUN;BTG2;GADD45A;DUSP1;ECE1;RHOB;SOCS1;NR4A3;CALD1;PALLD;MAP4;NF2;JUNB;TNPO2
LY-294002 HL60 DOWN	0.0781917	0.190868	2.60095	6.62876	CYP1B1;NR2F2;ATF5;TNS1
clotrimazole BOSS	0.0781917	0.190868	2.60095	6.62876	KCNH2;AR;JUN;ESR1
hydralazine CTD 00006108	0.0782052	0.190868	1.33757	3.40869	CUEDC2;RAB3A;LIN37;PRKCSH;ARL2;THY1;SLC6A2;RMND5B;PSMD4;HCFC1R1;RPL36;PART1;HYI;RPS2;TPSAB1;SLC16A2;RPS11;DRD4;GAMT;SRPK3;TPM2;PBX2;SYP;GFRA2;ESR1;TRAPPC6A;EEF1D;B9D1;NUPR1;PFN1;COPE
methotrexate PC3 DOWN	0.0787616	0.191433	3.18405	8.09171	TXNIP;NR2F2;KLHL20
phthalic acid BOSS	0.0787616	0.191433	3.18405	8.09171	AKR1B1;POLL;ESR1
flufenamic acid CTD 00005976	0.0787616	0.191433	3.18405	8.09171	KCNH2;AR;NKX3-1
rosavin CTD 00004837	0.0787616	0.191433	3.18405	8.09171	AR;PTGER1;IGF1
CADMIUM SELENIDE CTD 00002452	0.0787616	0.191433	3.18405	8.09171	NFKBIA;TGFB1;NFKB2
Salmeterol CTD 00002421	0.0787616	0.191433	3.18405	8.09171	NFKBIA;AR;DUSP1
picrotoxinin PC3 DOWN	0.0788819	0.191594	1.71784	4.36296	ATP6V0E1;UBE2I;CXCL12;EEF1D;NT5DC3;RGL1;COX5B;STX2;SMARCA2;FGFR2
SU-14813 Kinome Scan	0.0794295	0.192659	1.85075	4.68773	BLK;RET;SRPK3;MAP2K2;DAPK3;CAMK2A;AAK1;FGFR2
daunorubicin CTD 00005752	0.0794295	0.192659	1.85075	4.68773	AR;CDKN1A;AKT1;CYP1B1;AKR1B1;TAX1BP3;SLIT3;ESR1
cimetidine PC3 DOWN	0.0806679	0.195528	1.29997	3.27255	KANK2;NAPA;BTG1;AK1;CTSZ;TNC;WIZ;COX5B;PQBP1;PSMD4;CALD1;PPP1R7;ERI3;PDE6D;AKT1;SDF4;IDS;MAP4;MGAT2;RABAC1;UBE2I;GADD45B;WIPI2;COMMD4;JMJD6;APRT;KLHL20;LSM7;NDUFS8;COL6A1;LAMTOR2;CALM3;TAX1BP3;CALR;CALM1;RHOQ;UBE2M
fulvestrant MCF7 DOWN	0.0809598	0.195967	1.70856	4.29498	RET;EIF5A;CXCL12;MPPED2;RARA;TAF9B;TNPO2;THBS1;BRD4;SNTB2
LAMININ BOSS	0.0809598	0.195967	1.70856	4.29498	PRDX2;CXCL12;DES;LAMA2;TNC;AKR1B1;THY1;ESR1;THBS1;DCN
morphine BOSS	0.0818892	0.198081	1.76339	4.41268	PRDX2;KCNJ6;CXCL12;CD6;CCL5;OPRL1;HTR2A;CCR5;NFKB2
GW-5074 LINCS	0.0825106	0.198974	2.5488	6.35881	SRPK3;RPS6KA6;DAPK3;AAK1
PRASTERONE BOSS	0.0825106	0.198974	2.5488	6.35881	AR;AKR1B1;IGF1;ESR1
hyoscyamine CTD 00005451	0.0825106	0.198974	2.5488	6.35881	CHRM2;RGS4;AR;CHRM4
rofecoxib CTD 00003631	0.0827487	0.198974	2.05769	5.12766	SOCS3;FABP4;PTGER3;TNC;AOX1;CLU
alprostadil CTD 00005360	0.0843196	0.198974	4.54492	11.2402	RGS4;AR
alexidine CTD 00000048	0.0843196	0.198974	4.54492	11.2402	AR;CCL5
2-AMINOANTHRAQUINONE CTD 00001072	0.0843196	0.198974	4.54492	11.2402	ESR1;SMARCA2
phthalic acid CTD 00001559	0.0843196	0.198974	4.54492	11.2402	AR;ESR1
idebenone CTD 00001727	0.0843196	0.198974	4.54492	11.2402	AR;CHRM4
3-amino-1,2,4-triazole CTD 00005383	0.0843196	0.198974	4.54492	11.2402	ID2;ESR1
fipexide CTD 00001801	0.0843196	0.198974	4.54492	11.2402	AR;ESR1
Isoorientin CTD 00002423	0.0843196	0.198974	4.54492	11.2402	AKT1;GFER
Zimelidine CTD 00007010	0.0843196	0.198974	4.54492	11.2402	KCNH2;NUPR1
Isorhamnetin CTD 00002092	0.0843196	0.198974	4.54492	11.2402	CYP1B1;ESR1
Brassinolide CTD 00001097	0.0843196	0.198974	4.54492	11.2402	CDKN1A;ESR1
PYRENE CTD 00001472	0.0843196	0.198974	4.54492	11.2402	AR;CYP1B1
Mevastatin CTD 00000642	0.0843196	0.198974	4.54492	11.2402	AR;SMARCA2
NVP-AEW541 CTD 00004462	0.0843196	0.198974	4.54492	11.2402	CDKN1A;AKT1
Fluazinam CTD 00002848	0.0843196	0.198974	4.54492	11.2402	AR;ESR1
sodium chloride CTD 00006751	0.0843196	0.198974	4.54492	11.2402	SULT1A1;CDKN1A
pentobarbital CTD 00006484	0.0843196	0.198974	4.54492	11.2402	KCNH2;JUN
thymidine CTD 00006888	0.0843196	0.198974	4.54492	11.2402	CSF1;IGF1
2,4-dichlorophenoxyacetic acid CTD 00007028	0.0843196	0.198974	4.54492	11.2402	AR;PTGER3
Lapatinib CTD 00004348	0.0843196	0.198974	4.54492	11.2402	AKT1;ESR1
1,1-Bis(4-hydroxyphenyl)cyclohexane CTD 00004659	0.0843196	0.198974	4.54492	11.2402	AR;ESR1
Fenhexamid CTD 00004037	0.0843196	0.198974	4.54492	11.2402	AR;ESR1
Desloratadine CTD 00003720	0.0843196	0.198974	4.54492	11.2402	RGS4;AR
tryptamine TTD 00011590	0.0843196	0.198974	4.54492	11.2402	HTR2B;HTR2A
bay 11-7082 TTD 00002312	0.0843196	0.198974	4.54492	11.2402	RGS4;NFKB2
chlorpromazine TTD 00007146	0.0843196	0.198974	4.54492	11.2402	HTR6;HTR2A
Boldine TTD 00002527	0.0843196	0.198974	4.54492	11.2402	GFER;UBE2M
triamcinolone TTD 00011538	0.0843196	0.198974	4.54492	11.2402	AR;ESR1
5-METHOXYTRYPTAMINE TTD 00001154	0.0843196	0.198974	4.54492	11.2402	HTR6;HTR2A
Ziprasidone TTD 00011922	0.0843196	0.198974	4.54492	11.2402	AR;HTR2A
chloropyramine PC3 UP	0.0845106	0.198974	3.08118	7.61321	NFKBIA;GADD45B;NFKB2
1,2-Benzisothiazol-3(2H)-one CTD 00000812	0.0845106	0.198974	3.08118	7.61321	AR;ESR1;SMARCA2
ZERANOL CTD 00007009	0.0845106	0.198974	3.08118	7.61321	AR;CITED2;ESR1
fluticasone CTD 00002635	0.0845106	0.198974	3.08118	7.61321	NFKBIA;DUSP1;CCL5
suramin CTD 00006822	0.0845106	0.198974	3.08118	7.61321	FGF5;CYP1B1;FGFR2
BISPHENOL A DIGLYCIDYL ETHER CTD 00000976	0.0845106	0.198974	3.08118	7.61321	AR;FABP4;ESR1
resveratrol BOSS	0.0853633	0.200848	1.64272	4.04246	AR;PRDX2;INSR;SIRT4;AKT1;AKR1B1;PDE4A;ESR1;GFER;APRT;NFKB2
D-Sorbitol BOSS	0.0858878	0.201948	2.0357	4.99705	PRDX2;AKR1B1;AOX1;STX2;NFKB2;APRT
STOCK1N-35215 PC3 UP	0.0864793	0.203203	2.21363	5.41863	TSPYL2;CEBPB;ADAMTS1;DUSP1;RHOB
tetrahydropalmatine CTD 00000745	0.0869271	0.20335	1.81109	4.42391	CPT1A;RPS28;MAP2K2;CALD1;PALLD;SNCG;CRIP2;RHOB
Vandetanib Kinome Scan	0.0869445	0.20335	2.49869	6.10302	RET;BLK;RPS6KA6;FGFR1
Vandetanib FDA	0.0869445	0.20335	2.49869	6.10302	RET;BLK;RPS6KA6;FGFR1
atovaquone HL60 DOWN	0.0869445	0.20335	2.49869	6.10302	CD300A;TSC22D3;TXNIP;TNS1
azathioprine CTD 00005457	0.0869445	0.20335	2.49869	6.10302	JUN;GPX3;AKT1;IGF1
Tanespimycin CTD 00003582	0.0869445	0.20335	2.49869	6.10302	AR;ADAMTS1;AKT1;ESR1
gossypol TTD 00008290	0.0869445	0.20335	2.49869	6.10302	RGS4;AR;GAA;ESR1
dirithromycin HL60 DOWN	0.0882942	0.20637	1.3838	3.35859	EIF5A;JUN;UBE2I;CD300A;ARPC4;FOXN3;WIPI2;PSMB10;PQBP1;PRDX2;LSM7;DPM3;NDUFS8;ABHD17A;PPP1R7;ERCC1;HMG20B;LAMTOR2;TAX1BP3;CD14;PNPLA6;JUNB;BRD4
K252a MRC	0.0890917	0.208097	2.01416	4.87042	MAP2K2;INSR;AKT1;CAMK1;PRKACA;FGFR1
Bosutinib LINCS	0.090212	0.209567	2.18319	5.25187	RET;BLK;SRPK3;MAP2K2;AAK1
mesalazine MCF7 DOWN	0.090212	0.209567	2.18319	5.25187	EIF5A;IDS;CYP1B1;THBS1;ZFP36L1
menadione	0.0904328	0.209567	2.98473	7.17276	AR;AOX1;ESR1
paclitaxel	0.0904328	0.209567	2.98473	7.17276	AR;CCKAR;TUBB2A
Bortezomib	0.0904328	0.209567	2.98473	7.17276	AR;ESR1;CTSB
TG-100-115 Kinome Scan	0.0904328	0.209567	2.98473	7.17276	RPS6KA6;AAK1;DYRK1B
estrone BOSS	0.0904328	0.209567	2.98473	7.17276	AR;AKR1B1;ESR1
beta-D-Glucose 6-phosphate BOSS	0.0904328	0.209567	2.98473	7.17276	AKR1B1;TPSAB1;APRT
warfarin CTD 00005716	0.0904328	0.209567	2.98473	7.17276	CYP4F2;APOE;ESR1
leucovorin CTD 00005678	0.0904328	0.209567	2.98473	7.17276	CDKN1A;ERCC1;ANGPTL2
Vandetanib CTD 00004046	0.0904328	0.209567	2.98473	7.17276	RET;DUSP1;TSC22D3
piceatannol TTD 00010229	0.0904328	0.209567	2.98473	7.17276	RGS4;GFER;UBE2M
anisomycin PC3 DOWN	0.0908987	0.210509	1.37848	3.30561	LRRC37A3;KANK2;EIF5A;CIZ1;TGFB1;IQSEC1;PRKCSH;DCTN1;INSR;MAZ;NR2F1;FOXN3;NENF;PARVB;HEY1;U2AF2;CALM3;CALR;TLN1;CALM1;ZBTB7A;SLC2A4RG;SNTB2
AZ-628 LINCS	0.0914914	0.211189	2.45051	5.86043	RET;BLK;MAPK11;RPS6KA6
gossypol BOSS	0.0914914	0.211189	2.45051	5.86043	RGS4;AR;GAA;ESR1
chenodeoxycholic acid CTD 00005623	0.0914914	0.211189	2.45051	5.86043	AR;HHEX;JUN;CCL5
terfenadine CTD 00007125	0.0914914	0.211189	2.45051	5.86043	KCNH2;CDKN1A;AKT1;KCNA5
pentachlorophenol CTD 00006479	0.0914914	0.211189	2.45051	5.86043	SULT1A1;XCL2;CCR5;ESR1
anisomycin HL60 UP	0.0916506	0.211378	1.2599	3.01087	BTG2;CDKN1A;BTG1;LAMA2;TRAC;TRAV20;CXCR4;CSTF2T;THBS1;MED18;NCALD;DNAJB2;SOCS3;ZFP36;DUSP10;CYP1B1;SAP18;CIR1;JUNB;IER2;DLGAP4;MPDU1;LRRC37A3;HEXIM1;EGR1;JUN;DESI1;DUSP1;GADD45A;MR1;LAX1;NFKB2;RHOB;KLHL20;NFKBIA;TUBB2A;MAFB;NR4A3;UBE2S;ID2;FAM131A;TXNIP;FOSB
FLUOXETINE HYDROCHLORIDE BOSS	0.091693	0.211378	1.8767	4.48403	KCNH2;AR;PRDX2;GRIK5;HTR2B;HTR2A;SYP
Temsirolimus CTD 00003745	0.0936933	0.213483	4.24171	10.0432	CDKN1A;ESR1
pyrilamine CTD 00006669	0.0936933	0.213483	4.24171	10.0432	KCNH2;AR
AT 877 CTD 00002152	0.0936933	0.213483	4.24171	10.0432	PRKACA;ESR1
doxepin CTD 00005873	0.0936933	0.213483	4.24171	10.0432	KCNH2;NUPR1
HEXACHLOROBENZENE CTD 00006091	0.0936933	0.213483	4.24171	10.0432	INSR;ESR1
Solvent Yellow-?14 CTD 00001132	0.0936933	0.213483	4.24171	10.0432	CYP1B1;ESR1
methadone CTD 00006284	0.0936933	0.213483	4.24171	10.0432	KCNH2;NFKBIA
betamethasone CTD 00005504	0.0936933	0.213483	4.24171	10.0432	EGR1;AR
bisindolylmaleimide iv CTD 00003116	0.0936933	0.213483	4.24171	10.0432	CDKN1A;AKT1
proadifen CTD 00006614	0.0936933	0.213483	4.24171	10.0432	EGR1;AR
o6-benzylguanine CTD 00002624	0.0936933	0.213483	4.24171	10.0432	CDKN1A;AOX1
ferulic acid CTD 00000186	0.0936933	0.213483	4.24171	10.0432	CDKN1A;GFER
Delsemidine CTD 00002328	0.0936933	0.213483	4.24171	10.0432	ZFP36;AKT1
Mangiferin TTD 00009116	0.0936933	0.213483	4.24171	10.0432	AKR1B1;GFER
alsterpaullone TTD 00001927	0.0936933	0.213483	4.24171	10.0432	NR2F2;SMARCA2
2-(2-Pyridyl)benzimidazole TTD 00000504	0.0936933	0.213483	4.24171	10.0432	RGS4;GNAO1
PD 173074 TTD 00010068	0.0936933	0.213483	4.24171	10.0432	FGFR2;FGFR1
NECA TTD 00009638	0.0936933	0.213483	4.24171	10.0432	RGS4;ADORA1
fenbendazole MCF7 DOWN	0.0940268	0.213967	2.15358	5.09143	TUBB2A;SDHC;MED18;PGF;NCALD
gefitinib HL60 DOWN	0.0940268	0.213967	2.15358	5.09143	CTSZ;CYP1B1;NR2F2;BAZ1B;TNPO2
Vitamin D3 BOSS	0.0941282	0.21406	1.65493	3.91075	AR;PRDX2;INSR;CCL5;SNAI1;TXNIP;AKR1B1;IGF1;ESR1;NFKB2
0297417-0002B PC3 UP	0.0946402	0.215086	1.86097	4.38755	NFKBIA;CDKN1A;CALD1;TSC22D3;NUPR1;RHOQ;RHOB
nitrate BOSS	0.0948234	0.215364	1.77308	4.17691	PRDX2;EDNRA;NR4A3;PALLD;ATN1;AKR1B1;ESR1;NFKB2
CUPRIC OXIDE CTD 00001471	0.0961058	0.217684	1.44719	3.38976	KCNJ5;EGR1;PCDH9;GADD45B;TPM1;NR2F2;FOXN3;CLU;ZFP36L1;NR4A3;HEY1;SNAI1;MT1F;FOSB;NUPR1;ZNF324;CDK5R2
BIRB-796 Kinome Scan	0.0965227	0.217684	2.89414	6.76643	BLK;RET;MAPK11
benzethonium chloride HL60 DOWN	0.0965227	0.217684	2.89414	6.76643	EGR1;JUN;CD300A
sulconazole MCF7 UP	0.0965227	0.217684	2.89414	6.76643	EGR1;JUN;DUSP1
L-arabinose BOSS	0.0965227	0.217684	2.89414	6.76643	PRDX2;AKR1B1;APRT
cinnamyl alcohol CTD 00001006	0.0965227	0.217684	2.89414	6.76643	GPX3;AKR1B1;TXN2
hydrochloric acid CTD 00006115	0.0965227	0.217684	2.89414	6.76643	RRAD;GADD45A;ID2
TAXIFOLIN CTD 00000115	0.0965227	0.217684	2.89414	6.76643	JUN;FGF18;GFER
trifluoperazine CTD 00006935	0.0965227	0.217684	2.89414	6.76643	RGS4;KCNH2;HTR2A
nisoldipine CTD 00007085	0.0965227	0.217684	2.89414	6.76643	KCNH2;AR;ESR1
su6656 TTD 00011109	0.0965227	0.217684	2.89414	6.76643	RET;KCNH2;APOBEC3F
tolazoline PC3 DOWN	0.0975436	0.219823	1.76076	4.09809	CXCL12;EEF1D;ID2;DPYSL3;TMCC2;RGL1;STX2;FGFR2
staurosporine MCF7 DOWN	0.0975954	0.219823	1.33876	3.11518	CDKN1A;CEBPB;BTG1;CITED2;TOB2;THBS1;NCALD;ZFP36L1;ZC3H7B;TRA2A;CYP1B1;MGAT2;IER2;HEXIM1;TLE4;MOAP1;MID1IP1;TBCC;NR2F2;PGF;JMJD6;RHOB;KLHL20;SPATA2L;UBE2S;ID2
GEMCITABINE HYDROCHLORIDE BOSS	0.0987361	0.222218	1.69016	3.91324	AR;PRDX2;CXCL12;ERCC1;PSEN2;NCAM1;ESR1;THBS1;NFKB2
norgestrel CTD 00006422	0.0987845	0.222218	1.63778	3.79116	CDKN2D;AR;MEP1B;DOK5;TRA2A;IGF1;RAB11FIP3;ESR1;DCN;GLYR1
3,3'-Diindolylmethane CTD 00000841	0.099088	0.222617	1.9522	4.51299	CDKN2D;CDKN1A;GNAS;CYP1B1;CXCR4;ESR1
beta-carotene CTD 00007253	0.099088	0.222617	1.9522	4.51299	CXCL12;RARA;CXCR4;ANK2;ESR1;CTSB
scopolamine PC3 DOWN	0.100697	0.225578	1.45432	3.33858	ATP6V0E1;UBE2I;COX5B;SMARCA2;RGS4;DNAJB2;CXCL12;EEF1D;DPYSL3;CYP1B1;RPLP2;METTL7A;RGL1;TAF9B;STX2;FGFR2
digoxin	0.100917	0.225578	2.35951	5.41144	RGS4;AR;NR2F2;ESR1
0297417-0002B MCF7 UP	0.100917	0.225578	2.35951	5.41144	NFKBIA;STARD13;BTG1;TSC22D3
chrysin HL60 DOWN	0.100917	0.225578	2.35951	5.41144	HEXIM1;METTL7A;MPDU1;COX20
Fenson BOSS	0.100917	0.225578	2.35951	5.41144	NR4A3;AKR1B1;FLT3LG;ESR1
5'-adenylic acid BOSS	0.100917	0.225578	2.35951	5.41144	PRDX2;AK1;PDE4A;APRT
GW9662 CTD 00004071	0.100917	0.225578	2.35951	5.41144	AR;CDKN1A;FABP4;AKT1
Alvocidib CTD 00002892	0.100917	0.225578	2.35951	5.41144	NFKBIA;CDKN1A;JUN;AKT1
CORTICOSTERONE BOSS	0.101295	0.22628	1.68019	3.84717	AR;INSR;AKR1B1;APOE;IGF1;SYP;STX2;ESR1;NFKB2
2'-Deoxy cyclic AMP BOSS	0.101899	0.226714	2.09669	4.78835	PRDX2;PTGER3;AKR1B1;PDE4A;NFKB2
celecoxib	0.102774	0.226714	2.80887	6.3908	AR;SLC6A2;ESR1
Kinome 1194 Roche	0.102774	0.226714	2.80887	6.3908	BLK;RET;FGFR1
STOCK1N-35696 PC3 UP	0.102774	0.226714	2.80887	6.3908	CSTF2T;CYP1B1;JMJD6
cloperastine PC3 DOWN	0.102774	0.226714	2.80887	6.3908	EIF5A;IGFBP5;CYP1B1
zidovudine BOSS	0.102774	0.226714	2.80887	6.3908	AKR1B1;CCR5;ESR1
IBMX BOSS	0.102774	0.226714	2.80887	6.3908	FABP4;PDE4A;APRT
amitriptyline CTD 00005382	0.102774	0.226714	2.80887	6.3908	KCNH2;HTR6;NUPR1
dioxidanide CTD 00006819	0.102774	0.226714	2.80887	6.3908	AR;TGFB1;ESR1
reserpine CTD 00006693	0.102774	0.226714	2.80887	6.3908	KCNH2;AR;ESR1
HELENALIN TTD 00008402	0.102774	0.226714	2.80887	6.3908	RGS4;NR2F2;NFKB2
Ginsenoside Re CTD 00002168	0.103349	0.226714	3.9764	9.02499	AR;ESR1
7-DIETHYLAMINO-4-METHYLCOUMARIN CTD 00000069	0.103349	0.226714	3.9764	9.02499	AR;GFER
paroxetine CTD 00007180	0.103349	0.226714	3.9764	9.02499	AR;HTR2A
Diphenylcyclopropenone CTD 00001385	0.103349	0.226714	3.9764	9.02499	AR;ESR1
selenium(6+) CTD 00002696	0.103349	0.226714	3.9764	9.02499	CDKN1A;AKT1
Enantone (TN) CTD 00007140	0.103349	0.226714	3.9764	9.02499	AKT1;IGF1
ticlopidine CTD 00006894	0.103349	0.226714	3.9764	9.02499	THBS1;ESR1
Mollugin CTD 00002058	0.103349	0.226714	3.9764	9.02499	NFKBIA;AKT1
abacavir CTD 00003464	0.103349	0.226714	3.9764	9.02499	HLA-C;SYP
76180-96-6 CTD 00001374	0.103349	0.226714	3.9764	9.02499	CDKN1A;APRT
Ziprasidone CTD 00003186	0.103349	0.226714	3.9764	9.02499	AR;HTR2A
Yohimbine CTD 00007005	0.103349	0.226714	3.9764	9.02499	HTR2B;ADRA2A
yc-1 TTD 00011881	0.103349	0.226714	3.9764	9.02499	RGS4;GFER
simvastatin TTD 00010956	0.103349	0.226714	3.9764	9.02499	AR;ESR1
loratadine TTD 00009025	0.103349	0.226714	3.9764	9.02499	AR;ESR1
Aripiprazole TTD 00002132	0.103349	0.226714	3.9764	9.02499	RGS4;HTR2A
KN-62 TTD 00008809	0.103349	0.226714	3.9764	9.02499	MAPK11;AKT1
pyrimethamine TTD 00010423	0.103349	0.226714	3.9764	9.02499	AR;ESR1
Oxazolone CTD 00006449	0.103794	0.227548	1.8153	4.11228	BTG1;RPL27A;PTGER3;CXCR4;FOSB;CCR7;ZFP36L1
azacitidine MCF7 DOWN	0.103906	0.227652	1.38638	3.13914	RET;KANK2;UBE2I;FICD;GADD45B;IQSEC1;INSR;MRPS11;DAPK3;C1ORF56;RHOG;NR2F2;TOB2;ESR1;HHEX;CXCL12;PKIA;MPPED2;CD2BP2;MGAT2
dihydroergocristine HL60 UP	0.105955	0.231854	2.06935	4.64516	BTG1;NR4A3;CXCR4;THBS1;CTSB
Apocarotenal CTD 00000185	0.105955	0.231854	2.06935	4.64516	CXCL12;RARA;CXCR4;ANK2;CTSB
Tanshinone I CTD 00001048	0.106068	0.231958	1.91296	4.29205	CDKN1A;LRP1;ID2;ERCC1;COL6A1;CLU
methazolamide HL60 DOWN	0.106948	0.233737	1.80056	4.02501	RET;TRAC;TRAV20;TBCC;IDS;KCTD12;SMARCA2
Disodium selenite CTD 00007229	0.108699	0.237417	1.22002	2.70744	CDKN1C;BTG2;CDKN1A;GMFG;PYGM;ECSIT;PKD1;PQBP1;LIMD2;ZFP36;PSMD4;SIT1;PART1;RAC2;AKT1;RPLP2;MAP2K2;GPX3;AIP;HLA-E;APRT;AR;IL3RA;MT1F;ANGPTL2;ATF5;AGAP2;KCNA5;LTBP1;ADD1;PSMB10;FUT7;GRK6;RPL14;CLPTM1;CD14;TP53I11;KCNJ5;PTPN18;EGR1;STARD13;JUN;APOBEC3F;TGFB1;GADD45A;FOXN3;DLG4;ERCC1;NEURL1;CALM1
Afatinib	0.109182	0.237738	2.72848	6.04286	BLK;RPS6KA6;DYRK1B
Nilotinib Kinome Scan	0.109182	0.237738	2.72848	6.04286	BLK;RET;MAPK11
Beryllium sulfate CTD 00001005	0.109182	0.237738	2.72848	6.04286	CDKN1A;CCL5;HLA-C
4-Aminobenzohydrazide CTD 00001642	0.109182	0.237738	2.72848	6.04286	NFKBIA;EGR1;JUN
piperine CTD 00000442	0.109182	0.237738	2.72848	6.04286	NFKBIA;JUN;ESR1
1,10-phenanthroline CTD 00001181	0.109651	0.238613	1.89392	4.18641	KCNH2;AR;EGR1;GPX3;AK1;ESR1
biochanin A CTD 00000149	0.110089	0.239262	2.04271	4.50718	CDKN1A;CYP1B1;LDLRAD4;CKB;ESR1
co-dergocrine mesilate HL60 UP	0.110153	0.239262	1.78607	3.93986	FADS3;MAFB;NR4A3;MT1F;MICAL2;THBS1;CTSB
thiostrepton HL60 UP	0.110153	0.239262	1.78607	3.93986	TSPYL2;HEXIM1;CPT1A;TUBB2A;FICD;IDS;KLHL20
STOCK1N-35215 MCF7 UP	0.11077	0.24016	2.27501	5.0057	SLC48A1;GADD45A;ZYX;NUPR1
STOCK1N-35696 PC3 DOWN	0.11077	0.24016	2.27501	5.0057	EIF5A;CLPTM1;SDHC;CRIP2
chlorophyll a BOSS	0.11077	0.24016	2.27501	5.0057	PRDX2;PSEN2;AKR1B1;ARSD
kn-93 CTD 00002783	0.113262	0.243545	3.7423	8.15092	CYP1B1;CAMK1
DIAMIDE CTD 00005785	0.113262	0.243545	3.7423	8.15092	RGS4;CLU
tetrandrine CTD 00000485	0.113262	0.243545	3.7423	8.15092	CDKN1A;CHRM4
FLAVANONE CTD 00001352	0.113262	0.243545	3.7423	8.15092	CDKN1A;CYP1B1
dequalinium CTD 00005770	0.113262	0.243545	3.7423	8.15092	RGS4;CCL5
ketamine CTD 00006188	0.113262	0.243545	3.7423	8.15092	CHRM2;APOE
1,1,2,2,3,3-hexabromocyclododecane CTD 00003141	0.113262	0.243545	3.7423	8.15092	AR;ESR1
probenecid CTD 00006615	0.113262	0.243545	3.7423	8.15092	AR;ESR1
KU-55933 CTD 00004399	0.113262	0.243545	3.7423	8.15092	CDKN1A;IGF1
U 0126 TTD 00011612	0.113262	0.243545	3.7423	8.15092	RGS4;GAA
albendazole TTD 00001871	0.113262	0.243545	3.7423	8.15092	AR;ESR1
Pinaflavol TTD 00010236	0.113262	0.243545	3.7423	8.15092	APOBEC3F;NR2F2
OTSSP167 MRC	0.113296	0.243545	1.87526	4.08384	MAPK11;MAP2K2;INSR;CAMK1;PRKACA;FGFR1
daunorubicin BOSS	0.113296	0.243545	1.87526	4.08384	AR;PRDX2;RARA;AKR1B1;MFGE8;ESR1
Rifampicin CTD 00006701	0.113408	0.243638	1.7718	3.85678	AR;SOCS3;EGR1;JUN;GADD45B;HEY1;CCR7
SILVER CTD 00006742	0.1143	0.245404	2.01675	4.3742	NFKBIA;EGR1;CDKN1A;JUN;NFKB2
colchicine	0.11574	0.246638	2.65255	5.71999	AR;TUBB2A;ESR1
Tamoxifen citrate	0.11574	0.246638	2.65255	5.71999	KCNH2;AR;ESR1
Nilotinib FDA	0.11574	0.246638	2.65255	5.71999	BLK;RET;MAPK11
lidocaine PC3 DOWN	0.11574	0.246638	2.65255	5.71999	FHL1;SDHC;TAF9B
ethinyl estradiol BOSS	0.11574	0.246638	2.65255	5.71999	AR;AKR1B1;ESR1
Clofop [ISO] CTD 00000269	0.11574	0.246638	2.65255	5.71999	CPT1A;ID2;TXNIP
erythromycin CTD 00005916	0.11574	0.246638	2.65255	5.71999	KCNH2;NUPR1;ESR1
AC1L1I3Y CTD 00006365	0.11574	0.246638	2.65255	5.71999	SULT1A1;AKR1B1;CYP1B1
Fluspirilene TTD 00008080	0.11574	0.246638	2.65255	5.71999	KCNH2;AR;HTR2A
nifedipine	0.115851	0.246638	2.23498	4.81738	RGS4;AR;ADORA1;KCNA5
ciclopirox HL60 DOWN	0.115851	0.246638	2.23498	4.81738	FUT7;CTSZ;METTL7A;NR2F2
tamoxifen MCF7 UP	0.115851	0.246638	2.23498	4.81738	EGR1;JUN;DUSP1;GADD45A
DEOXYCHOLIC ACID CTD 00005765	0.115851	0.246638	2.23498	4.81738	NFKBIA;PRDX2;CEBPB;LMNA
Electrocorundum CTD 00005364	0.115851	0.246638	2.23498	4.81738	CDKN1A;JUN;TGFB1;IGF1
Cianidanol CTD 00005600	0.118396	0.251903	1.26547	2.70016	BTG1;TNXB;NNMT;LIN37;LAMA4;CHRD;ZBTB22;ELK1;ARHGAP4;SULT1A1;MRPL41;AKT1;HEXIM1;IL32;KCNJ6;MAP2K2;SIVA1;IGFBP5;DUSP1;FOXF1;INSR;PLCL2;FLT3LG;COMMD4;NFKBIA;NCR3;CXCL12;ADGRB2;NEURL1;FAM131A;SNAI1;ANGPTL2;ROR2
Idocyklin BOSS	0.118587	0.252006	1.99144	4.24597	SOX2;PRDX2;CXCL12;ESR1;NFKB2
Isoflavone BOSS	0.118587	0.252006	1.99144	4.24597	PRDX2;AKR1B1;IGF1;ESR1;NFKB2
acetic acid BOSS	0.120251	0.255389	1.61353	3.41773	PRDX2;NR4A3;PTGDR2;FLT3LG;AKR1B1;SLC16A2;ESR1;NFKB2;APRT
trichostatin A ssMCF7 DOWN	0.120866	0.255478	1.668	3.52461	RET;CXCL12;U2AF2;CYP1B1;NR2F2;MED16;ESR1;THBS1
Lead dichloride CTD 00001407	0.121033	0.255478	2.19633	4.63797	HEG1;CCL5;ELK1;ESR1
dopamine CTD 00005870	0.121033	0.255478	2.19633	4.63797	SULT1A1;JUN;SLC6A2;ADRA2A
Mustard gas CTD 00006356	0.121371	0.255478	1.56479	3.29999	NFKBIA;TGFB1;GADD45A;RPL27A;CCL5;LMNA;TRA2A;AAK1;CALM1;IL9R
doxorubicin MCF7 UP	0.122441	0.255478	2.58073	5.41984	GAA;CXCR4;FLNA
trifluoperazine MCF7 UP	0.122441	0.255478	2.58073	5.41984	EGR1;JUN;MT1F
penicillin g BOSS	0.122441	0.255478	2.58073	5.41984	PRDX2;FLT3LG;STX2
cilostazol CTD 00002032	0.122441	0.255478	2.58073	5.41984	NFKBIA;CDKN1A;AKT1
2,6-Di-tert-butyl-4-methylphenol CTD 00005548	0.122441	0.255478	2.58073	5.41984	AR;TGFB1;ESR1
pimozide TTD 00010235	0.122441	0.255478	2.58073	5.41984	KCNH2;AR;HTR2A
Vincristine sulfate BOSS	0.122949	0.255478	1.96675	4.12229	PRDX2;DES;ATN1;AKR1B1;NCAM1
nifedipine CTD 00006395	0.122949	0.255478	1.96675	4.12229	RGS4;AR;AKT1;MYH11;IGF1
zalcitabine PC3 DOWN	0.123043	0.255478	1.28608	2.69462	PSEN2;ELK1;DNAJB2;RGS4;HHEX;PABPN1;UROD;TBXA2R;DPYSL3;GRK6;NT5DC3;STX2;RABAC1;CTSB;TSPYL2;SURF1;UBE2I;KCNJ8;GAA;PLCL2;MIIP;SDHC;FOXN3;SMARCA2;FABP4;ID2;CD2BP2;RGL1
D-glucose BOSS	0.123107	0.255478	1.60443	3.3608	PRDX2;SOCS3;FABP4;INSR;AKR1B1;IGF1;ESR1;NFKB2;APRT
chlordiazepoxide	0.123406	0.255478	3.53421	7.39454	AR;GABRD
Medroxyprogesterone acetate	0.123406	0.255478	3.53421	7.39454	AR;ESR1
GSK1007102B GSK	0.123406	0.255478	3.53421	7.39454	RET;AKT1
WZ-7043 LINCS	0.123406	0.255478	3.53421	7.39454	FGFR2;FGFR1
AR-A014418 PC3 UP	0.123406	0.255478	3.53421	7.39454	CYP1B1;KLHL20
deferoxamine MCF7 DOWN	0.123406	0.255478	3.53421	7.39454	CYP1B1;NCALD
estradiol HL60 UP	0.123406	0.255478	3.53421	7.39454	MT1F;RPS11
ethaverine HL60 UP	0.123406	0.255478	3.53421	7.39454	MICAL2;THBS1
letrozole BOSS	0.123406	0.255478	3.53421	7.39454	AKR1B1;ESR1
Monobenzone BOSS	0.123406	0.255478	3.53421	7.39454	AR;ESR1
Focalin BOSS	0.123406	0.255478	3.53421	7.39454	AKR1B1;ADRA2A
Streptomycine BOSS	0.123406	0.255478	3.53421	7.39454	STX2;APRT
nicardipine BOSS	0.123406	0.255478	3.53421	7.39454	AR;ESR1
acacetin CTD 00001104	0.123406	0.255478	3.53421	7.39454	CYP1B1;SMARCA2
cypermethrin CTD 00000881	0.123406	0.255478	3.53421	7.39454	AR;ESR1
riluzole CTD 00007294	0.123406	0.255478	3.53421	7.39454	AR;ESR1
clofibric acid CTD 00005685	0.123406	0.255478	3.53421	7.39454	CPT1A;CXCL12
DIBUTYLTIN DICHLORIDE CTD 00001008	0.123406	0.255478	3.53421	7.39454	AR;ESR1
Sodium salicylate CTD 00006761	0.123406	0.255478	3.53421	7.39454	NFKBIA;CDKN1A
Dutasteride CTD 00003505	0.123406	0.255478	3.53421	7.39454	AR;CALR
Nimbolide CTD 00001923	0.123406	0.255478	3.53421	7.39454	NFKBIA;CDKN1A
chlordane CTD 00005630	0.123406	0.255478	3.53421	7.39454	AR;ESR1
irbesartan CTD 00002968	0.123406	0.255478	3.53421	7.39454	RET;TGFB1
Isatin CTD 00006168	0.123406	0.255478	3.53421	7.39454	CDKN1A;AKR1B1
cytochalasin D CTD 00007076	0.123406	0.255478	3.53421	7.39454	NFKBIA;NFATC4
Lopinavir CTD 00007472	0.123406	0.255478	3.53421	7.39454	LMNA;ESR1
NVP-BEZ235 CTD 00004861	0.123406	0.255478	3.53421	7.39454	CDKN1A;AKT1
felodipine CTD 00007084	0.123406	0.255478	3.53421	7.39454	ESR1;CTSB
acacetin TTD 00001549	0.123406	0.255478	3.53421	7.39454	CYP1B1;SMARCA2
dihydroergotamine HL60 UP	0.123474	0.255478	1.73032	3.61936	MAFB;BTG1;GNG7;MT1F;TXNIP;THBS1;CTSB
ajmaline HL60 DOWN	0.127183	0.262999	1.34461	2.77275	KANK2;EIF5A;CUEDC2;UBE2I;ARPC4;WIPI2;SMARCA2;PSMB10;PQBP1;PRDX2;DPM3;NDUFS8;UBE2S;PPP1R7;ERCC1;LMNA;HMG20B;CD14;PNPLA6;BRD4
D-Norepinephrine d-bitartrate BOSS	0.128926	0.266091	1.58653	3.25004	PRDX2;SNAP25;CXCL12;INSR;HTR2B;AKR1B1;HTR2A;ESR1;ADRA2A
emetine MCF7 DOWN	0.129174	0.266091	1.50727	3.08477	CXCL12;INSR;MPPED2;FHL1;MICAL2;CALM3;SDHC;FOXN3;CALM1;RHOQ;COX20
nisoldipine	0.129281	0.266091	2.51268	5.14037	KCNH2;AR;ESR1
MLN8054 LINCS	0.129281	0.266091	2.51268	5.14037	BLK;FGFR2;FGFR1
quinisocaine MCF7 UP	0.129281	0.266091	2.51268	5.14037	EGR1;JUN;DUSP1
Esculetin CTD 00000358	0.129281	0.266091	2.51268	5.14037	GNAO1;GAA;GFER
CHLOROGENIC ACID CTD 00005640	0.129281	0.266091	2.51268	5.14037	AR;RARA;GFER
uric acid CTD 00006967	0.129281	0.266091	2.51268	5.14037	ALAD;MAF;BAZ1B
ursodiol CTD 00006973	0.130429	0.268299	1.70373	3.47037	RPS28;CEBPB;MAF;FABP4;CCL5;AKT1;RPLP2
nitric oxide BOSS	0.13189	0.270116	1.57774	3.19615	PRDX2;SNAP25;EDNRA;INSR;ATN1;AKR1B1;ESR1;THBS1;NFKB2
Insulin BOSS	0.13189	0.270116	1.57774	3.19615	PRDX2;SOCS3;FABP4;INSR;ATN1;HLA-C;AKR1B1;IGF1;APRT
salicylic acid BOSS	0.132415	0.270116	1.78716	3.61331	PRDX2;FABP4;CCL5;NPRL3;SNAI1;FLT3LG
albendazole	0.133759	0.270116	3.34803	6.73528	AR;ESR1
Paroxetine hydrochloride	0.133759	0.270116	3.34803	6.73528	KCNH2;CHRM4
GW559768X GSK	0.133759	0.270116	3.34803	6.73528	BLK;RET
CHEMBL1967116 Roche	0.133759	0.270116	3.34803	6.73528	BLK;FGFR1
cloperastine MCF7 UP	0.133759	0.270116	3.34803	6.73528	EGR1;MT1F
metoclopramide HL60 UP	0.133759	0.270116	3.34803	6.73528	SF3A2;ATF5
Vitamin MK 1 BOSS	0.133759	0.270116	3.34803	6.73528	PRDX2;TMEM259
Uridine 5'-diphosphate BOSS	0.133759	0.270116	3.34803	6.73528	PRDX2;APRT
ryanodine BOSS	0.133759	0.270116	3.34803	6.73528	PRDX2;CASQ2
Azinphos-methyl BOSS	0.133759	0.270116	3.34803	6.73528	PALLD;ESR1
3-methylcholanthrene BOSS	0.133759	0.270116	3.34803	6.73528	AR;ESR1
Eplerenone BOSS	0.133759	0.270116	3.34803	6.73528	AR;AKR1B1
formoterol CTD 00000665	0.133759	0.270116	3.34803	6.73528	CCL5;THY1
propachlor CTD 00000586	0.133759	0.270116	3.34803	6.73528	AR;ESR1
loperamide CTD 00006224	0.133759	0.270116	3.34803	6.73528	NFKBIA;AR
CHLOROTHALONIL CTD 00000251	0.133759	0.270116	3.34803	6.73528	AR;ESR1
Rutaecarpine CTD 00001353	0.133759	0.270116	3.34803	6.73528	CYP1B1;SMARCA2
metoprolol CTD 00006326	0.133759	0.270116	3.34803	6.73528	KCNH2;ECE1
tolfenamic acid CTD 00000491	0.133759	0.270116	3.34803	6.73528	GFER;PSMB10
Nobiletin CTD 00000424	0.133759	0.270116	3.34803	6.73528	TXNIP;CYP1B1
Azinphos-methyl CTD 00005460	0.133759	0.270116	3.34803	6.73528	AR;ESR1
Delphinidin CTD 00000884	0.133759	0.270116	3.34803	6.73528	BTG2;JUN
Molephantin TTD 00009373	0.133759	0.270116	3.34803	6.73528	RGS4;NFKB2
daidzein TTD 00007423	0.133759	0.270116	3.34803	6.73528	AKR1B1;ESR1
acetate TTD 00001564	0.133759	0.270116	3.34803	6.73528	CALM3;CALM1
Cdk9 Inhibitor II TTD 00002745	0.133759	0.270116	3.34803	6.73528	AKT1;PRKACA
liothyronine TTD 00008994	0.133759	0.270116	3.34803	6.73528	RARA;ESR1
ethinyl estradiol TTD 00007915	0.133759	0.270116	3.34803	6.73528	AR;ESR1
bisindolylmaleimide IX TTD 00002468	0.133759	0.270116	3.34803	6.73528	MAPK11;AKT1
thapsigargin PC3 DOWN	0.134051	0.270551	1.41999	2.85352	HEXIM1;UBE2I;IQSEC1;NR2F1;MRC2;HHEX;FABP4;FLNA;CALM3;KCTD12;METTL7A;CALM1;SLC16A2;SNTB2
puromycin HL60 UP	0.135655	0.272967	1.46251	2.92157	NFKBIA;NR4A3;DUSP1;ID2;TPM1;TXNIP;FOSB;LAX1;MR1;THBS1;JMJD6;NFKB2
theophylline CTD 00006862	0.135876	0.272967	1.3416	2.67784	CDKN1C;KDM4B;TGFB1;IGFBP5;LIMK1;MED16;COX5B;ESR1;RAB11B;FADS3;NFKBIA;CYSLTR1;BCL7C;PEA15;DNAJC4;PRKACA;ZFPL1;IER2;CTSB
methyldopa	0.136252	0.272967	2.44813	4.87973	RGS4;UBE2I;ADRA2A
PLX-4720 LINCS	0.136252	0.272967	2.44813	4.87973	BLK;MAP2K2;CAMK1
STOCK1N-35215 MCF7 DOWN	0.136252	0.272967	2.44813	4.87973	RET;MPPED2;NR2F2
orciprenaline HL60 UP	0.136252	0.272967	2.44813	4.87973	NR4A3;MICAL2;THBS1
Acteoside CTD 00002463	0.136252	0.272967	2.44813	4.87973	CDKN1A;TGFB1;GFER
Tetrabromobisphenol A CTD 00001013	0.136252	0.272967	2.44813	4.87973	SULT1A1;AR;ESR1
Telmisartan CTD 00003021	0.136252	0.272967	2.44813	4.87973	NFKBIA;CXCL12;CCL5
astemizole CTD 00007123	0.136252	0.272967	2.44813	4.87973	KCNH2;AR;IGF1
Allyl sulfide CTD 00001796	0.136252	0.272967	2.44813	4.87973	CDKN1A;GADD45A;MAP2K7
naphthalene CTD 00001527	0.136252	0.272967	2.44813	4.87973	JUN;CYP1B1;SYP
NORDIHYDROGUAIARETIC ACID TTD 00009719	0.136252	0.272967	2.44813	4.87973	AR;GFER;ESR1
DL-Mevalonic acid CTD 00006329	0.137154	0.274464	2.08799	4.1481	NFKBIA;NR4A3;CCR5;RHOB
carvedilol CTD 00001961	0.137154	0.274464	2.08799	4.1481	KCNH2;TGFB1;GNAS;ADRA1D
diazepam BOSS	0.137924	0.275848	1.56042	3.09128	SOX2;AR;PRDX2;DES;TPM1;FLT3LG;AKR1B1;SYP;ESR1
LITHOCHOLIC ACID CTD 00006221	0.140467	0.280617	1.75419	3.44309	NFKBIA;AR;MAF;TGFB1;HLA-C;CD14
caffeine CTD 00005556	0.140467	0.280617	1.75419	3.44309	AR;CDKN1A;ADORA1;AKT1;TMCC2;CTSB
harmine MCF7 UP	0.141119	0.281759	1.87381	3.66921	BTG2;CDKN1A;GADD45A;C1ORF56;RPS10
suloctidil HL60 UP	0.14122	0.281802	1.66533	3.25977	SOCS1;MAFB;HEG1;MT1M;MT1F;RGL1;THBS1
luteolin PC3 DOWN	0.142711	0.282363	2.05421	3.9994	HEXIM1;ZC3H7B;CYP1B1;FLT3LG
syrosingopine PC3 UP	0.142711	0.282363	2.05421	3.9994	CDKN1C;HEY1;ADAMTS1;DUSP1
AFLATOXIN B1 CTD 00007128	0.143277	0.282363	1.13086	2.19723	LDLRAD4;FADS3;RGS4;SYDE1;FCGRT;PALM;SCN9A;CYP1B1;HOMER3;ZNF324;SLC16A2;JUNB;LZTS1;IER2;TNS1;TLE4;SERPINF1;TPM2;IGFBP2;MR1;PGF;AR;ARMCX1;MAF;ADGRB2;TXNIP;CD2BP2;NUPR1;KANK3;CHRNA3;FICD;RRAD;AK1;EBI3;APOE;LRRC37A3;EGR1;JUN;APOBEC3F;GADD45B;FOXF1;GADD45A;CYP4F2;INSR;MICAL2;NR2F2;IGF1;PARVB;ALDH6A1;MAFB;HAMP;FGFR2;SLC48A1;DHRS12;COL18A1;BTG2;CDKN1A;BTG1;AKR1B1;CD3D;ARHGAP4;LIMD2;PTMS;ALAD;DUSP10;HEY1…
Sorafenib Kinome Scan	0.143349	0.282363	2.3868	4.6363	RET;CDKL2;MAPK11
Thioridazine hydrochloride BOSS	0.143349	0.282363	2.3868	4.6363	KCNH2;CHRM4;GFER
pimozide CTD 00006561	0.143349	0.282363	2.3868	4.6363	KCNH2;AR;HTR2A
Myristicin CTD 00000209	0.143349	0.282363	2.3868	4.6363	BTG2;GADD45A;ERCC1
Cleland's reagent CTD 00005862	0.143349	0.282363	2.3868	4.6363	GADD45A;AKT1;ESR1
forskolin BOSS	0.143475	0.282363	1.59444	3.09577	AR;PRDX2;AKR1B1;PDE4A;ADCY2;SMARCA2;ESR1;APRT
valproic acid HL60 DOWN	0.144098	0.282363	1.54348	2.99013	SPI1;FUT7;U2AF2;CYP1B1;PTPN6;KCTD12;CD14;NR2F2;THOC6
UNII-CXY7B3Q98Z BOSS	0.144098	0.282363	1.54348	2.99013	PRDX2;CXCL12;INSR;PSEN2;AKR1B1;IGF1;SYP;ESR1;NFKB2
troglitazone	0.144298	0.282363	3.18046	6.15698	HTR2B;ESR1
GW779439X GSK	0.144298	0.282363	3.18046	6.15698	INSR;DYRK1B
Dovitinib RBC	0.144298	0.282363	3.18046	6.15698	BLK;RET
CHEMBL1241473 Roche	0.144298	0.282363	3.18046	6.15698	BLK;INSR
labetalol HL60 UP	0.144298	0.282363	3.18046	6.15698	MT1M;MT1F
lasalocid HL60 DOWN	0.144298	0.282363	3.18046	6.15698	EGR1;NCKAP1L
naftopidil HL60 DOWN	0.144298	0.282363	3.18046	6.15698	EEF1D;FGFR2
pyrimethamine PC3 UP	0.144298	0.282363	3.18046	6.15698	RGS4;THOC6
salbutamol HL60 UP	0.144298	0.282363	3.18046	6.15698	THBS1;CTSB
syrosingopine PC3 DOWN	0.144298	0.282363	3.18046	6.15698	CYP1B1;ATF5
thiostrepton MCF7 DOWN	0.144298	0.282363	3.18046	6.15698	CYP1B1;NR2F2
pyrazole BOSS	0.144298	0.282363	3.18046	6.15698	AKR1B1;ESR1
cabergoline BOSS	0.144298	0.282363	3.18046	6.15698	HTR2B;HTR2A
triamcinolone BOSS	0.144298	0.282363	3.18046	6.15698	AR;ESR1
aldrin CTD 00005348	0.144298	0.282363	3.18046	6.15698	AR;ESR1
triamcinolone CTD 00006921	0.144298	0.282363	3.18046	6.15698	AR;ESR1
Aluminium sulfate CTD 00001900	0.144298	0.282363	3.18046	6.15698	SYP;IGF1
4-aminobutyric acid CTD 00006014	0.144298	0.282363	3.18046	6.15698	ESR1;GABRD
Tyrphostin AG 879 CTD 00002961	0.144298	0.282363	3.18046	6.15698	KCNH2;RGS4
glyburide CTD 00006024	0.144298	0.282363	3.18046	6.15698	KCNH2;KCNJ8
calyculin A CTD 00002466	0.144298	0.282363	3.18046	6.15698	AKT1;CYP1B1
Baicalin CTD 00001780	0.144298	0.282363	3.18046	6.15698	HEY1;GAA
mifepristone TTD 00009307	0.144298	0.282363	3.18046	6.15698	AR;ESR1
Tozasertib TTD 00011505	0.144298	0.282363	3.18046	6.15698	RET;KCNH2
calcitriol CTD 00005558	0.144429	0.282463	1.15947	2.24355	RET;BTG2;CDKN1A;BTG1;COL16A1;CSF1;CHPF;RASL11B;CLU;SYDE1;ZFP36;DUSP10;ADORA1;AKT1;RPLP2;NUDT18;SVEP1;JUNB;LZTS1;TNPO2;LMCD1;CTSB;KCNH2;IGFBP5;PRMT2;KCND3;DUSP1;TSC22D3;ANK1;DCN;HLA-E;AR;ADGRB2;PALLD;XCL2;TXNIP;KCTD12;CEBPB;STOML1;RRAD;MVP;CXCR4;BARX1;PSMB10;SEC14L2;HIRIP3;SNCG;METTL7A;CD14;CDKN2D;IL32;EGR1;JUN;KDM4B;TGFB1;SIVA1;GADD45B;GADD45A;NR2F1;IGF1;ESR1;NFKBIA;MAPK11;MAFB;ID2;ZYX;RAMP1;FGFR2
PD-173955 Kinome Scan	0.144577	0.282597	1.73815	3.36149	BLK;RET;MAPK11;LIMK1;FGFR2;FGFR1
L-carnitine BOSS	0.145835	0.284898	1.85193	3.56547	PRDX2;CPT1A;INSR;ESR1;APRT
Copper sulfate CTD 00007279	0.147143	0.287161	1.10112	2.11012	SPI1;GMFG;CLEC10A;MT1M;LDLRAD4;ELK1;CYP1B1;AKT1;JUNB;IER2;TNS1;GAMT;TSPYL2;ATP6V0E1;SERPINF1;DAPK3;HPCAL1;P3H3;THAP3;BIN1;MAP1A;MT1F;TXNIP;KCTD12;FICD;TEX264;RRAD;NPRL3;EBI3;PRDX2;CD14;ZBTB7A;RAB11FIP3;EGR1;STARD13;JUN;SURF1;APOBEC3F;SIVA1;GADD45B;IQSEC1;GADD45A;NR2F1;MICAL2;PARVA;NR2F2;SMARCA2;EHD2;ALDH6A1;ID2;SNAI1;CALR;RGL1;HAMP;SLC2A4RG;RET;CDKN1C;DHRS12;CDKN1A;BTG1;CITED2;MRPS11;MED16;WDR45;…
2-Butanone BOSS	0.147237	0.287161	1.53515	2.94091	SOX2;PRDX2;MAP2K2;CSF1;INSR;AKR1B1;IGF1;ESR1;NFKB2
water BOSS	0.147237	0.287161	1.53515	2.94091	PRDX2;MAP2K2;CXCL12;INSR;CCL5;AKR1B1;IGF1;ESR1;NFKB2
thalidomide BOSS	0.148356	0.289184	2.0215	3.8573	RGS4;GNAO1;MAF;AKR1B1
genistein BOSS	0.148646	0.289588	1.64067	3.12742	AR;PRDX2;CXCL12;AKR1B1;SMARCA2;ESR1;NFKB2
Vandetanib	0.148741	0.289615	1.7224	3.28212	BLK;RET;RPS6KA6;MAP2K2;FGFR2;FGFR1
11-cis-Retinal BOSS	0.15041	0.2914	1.5269	2.89256	SOX2;CLDN5;PRDX2;CXCL12;AKR1B1;THY1;SYP;PRPH;NFKB2
5-Fluorouracil BOSS	0.15041	0.2914	1.5269	2.89256	SOX2;PRDX2;CXCL12;ERCC1;AKR1B1;ESR1;THBS1;PGF;NFKB2
QL-X-138 LINCS	0.150565	0.2914	2.32847	4.40863	BLK;DYRK1B;MAP2K7
Vemurafenib FDA	0.150565	0.2914	2.32847	4.40863	BLK;MAP2K2;CAMK1
cyproheptadine PC3 DOWN	0.150565	0.2914	2.32847	4.40863	ATP6V0E1;ID2;CYP1B1
mepacrine HL60 UP	0.150565	0.2914	2.32847	4.40863	HEXIM1;ID2;METTL7A
Lysergide BOSS	0.150565	0.2914	2.32847	4.40863	HTR6;HTR2A;ESR1
thiostrepton CTD 00006881	0.150565	0.2914	2.32847	4.40863	AR;CDKN1A;GADD45A
STYRENE CTD 00001125	0.150565	0.2914	2.32847	4.40863	ALAD;EGR1;JUN
Acetovanillone CTD 00002374	0.150565	0.2914	2.32847	4.40863	NFKBIA;JUN;CCL5
3-[3-butylsulfanyl-1-[(4-chlorophenyl)methyl]-5-propan-2-ylindol-2-yl]-2,2-dimethylpropanoic acid TTD 00000826	0.150565	0.2914	2.32847	4.40863	RGS4;KCNH2;UBE2I
lomustine MCF7 UP	0.154085	0.29498	1.98981	3.72143	CEBPB;STOML1;GADD45A;NUPR1
5-azacytidine BOSS	0.154085	0.29498	1.98981	3.72143	SOX2;AR;DES;THY1
Calcifediol BOSS	0.154085	0.29498	1.98981	3.72143	AR;IDS;IGF1;ESR1
gossypol CTD 00006052	0.154085	0.29498	1.98981	3.72143	RGS4;AR;GAA;ESR1
bisacodyl	0.155002	0.29498	3.02885	5.64674	AR;ESR1
indomethacin	0.155002	0.29498	3.02885	5.64674	AR;PTGDR2
6-Thioguanine	0.155002	0.29498	3.02885	5.64674	AR;ESR1
BI-2536 LINCS	0.155002	0.29498	3.02885	5.64674	RPS6KA6;DAPK3
Sunitinib RBC	0.155002	0.29498	3.02885	5.64674	RET;CAMK2A
pivampicillin PC3 DOWN	0.155002	0.29498	3.02885	5.64674	ZC3H7B;PMS2P5
tracazolate HL60 DOWN	0.155002	0.29498	3.02885	5.64674	EGR1;CYP1B1
Raltegravir BOSS	0.155002	0.29498	3.02885	5.64674	PRDX2;CCR5
Ketanserin BOSS	0.155002	0.29498	3.02885	5.64674	HTR2B;HTR2A
4-aminopyridine BOSS	0.155002	0.29498	3.02885	5.64674	PRDX2;KCND3
Tetraethylammonium hydroxide BOSS	0.155002	0.29498	3.02885	5.64674	PRDX2;KCND3
flufenamic acid BOSS	0.155002	0.29498	3.02885	5.64674	AR;PRDX2
Chlorhexidine diacetate BOSS	0.155002	0.29498	3.02885	5.64674	AR;ESR1
4-methylumbelliferone CTD 00006134	0.155002	0.29498	3.02885	5.64674	SULT1A1;AR
furosemide CTD 00006012	0.155002	0.29498	3.02885	5.64674	AR;ESR1
6-Thioguanine CTD 00006874	0.155002	0.29498	3.02885	5.64674	AR;ESR1
4-aminophenol CTD 00001254	0.155002	0.29498	3.02885	5.64674	AR;AKT1
CUMENE HYDROPEROXIDE CTD 00000338	0.155002	0.29498	3.02885	5.64674	PRDX2;ESR1
U-73122 CTD 00002498	0.155002	0.29498	3.02885	5.64674	AKT1;ADRA2A
nortriptyline CTD 00006426	0.155002	0.29498	3.02885	5.64674	KCNH2;SLC6A2
IN1541 CTD 00001481	0.155002	0.29498	3.02885	5.64674	INSR;CYP4F2
lonidamine CTD 00000839	0.155002	0.29498	3.02885	5.64674	AKT1;ESR1
pyrogallol TTD 00010426	0.155002	0.29498	3.02885	5.64674	GFER;ESR1
lansoprazole TTD 00008902	0.155002	0.29498	3.02885	5.64674	RGS4;GFER
ketoconazole TTD 00008781	0.155002	0.29498	3.02885	5.64674	AR;ESR1
630-60-4 TTD 00001253	0.155002	0.29498	3.02885	5.64674	AR;ESR1
GNF-PF-3832 TTD 00008267	0.155002	0.29498	3.02885	5.64674	KCNH2;ESR1
Levorphanol tartrate BOSS	0.155466	0.295704	1.80965	3.36835	PRDX2;NR4A3;AKR1B1;ROR2;ESR1
alprazolam BOSS	0.156856	0.298076	1.51067	2.79841	AR;PRDX2;ATN1;AKR1B1;HTR2A;ARSD;ESR1;APRT;BRD4
Nandrolone phenpropionate BOSS	0.157228	0.298076	1.69174	3.12982	SOX2;AR;ID2;AKR1B1;ESR1;FSTL3
Vinblastine sulfate	0.157894	0.298076	2.27291	4.1954	AR;TUBB2A;ESR1
PKR Inhibitor RBC	0.157894	0.298076	2.27291	4.1954	RET;RPS6KA6;DYRK1B
SU11652 RBC	0.157894	0.298076	2.27291	4.1954	RET;RPS6KA6;CAMK2A
5707885 PC3 UP	0.157894	0.298076	2.27291	4.1954	CEBPB;GADD45A;NUPR1
semustine PC3 UP	0.157894	0.298076	2.27291	4.1954	DNAJB2;FICD;NUPR1
vitamin B12 BOSS	0.157894	0.298076	2.27291	4.1954	PRDX2;FLT3LG;APOE
139890-68-9 CTD 00002746	0.157894	0.298076	2.27291	4.1954	JUN;AKT1;CAMK1
22-Hydroxycholesterol CTD 00000121	0.157894	0.298076	2.27291	4.1954	EGR1;MAF;ESR1
dorsomorphin CTD 00004649	0.157894	0.298076	2.27291	4.1954	CDKN1A;CYP4F2;AKT1
Bromoacetate CTD 00000832	0.157894	0.298076	2.27291	4.1954	NFKBIA;EGR1;BTG2
2,2',3,4,4',5,5'-HEPTACHLOROBIPHENYL CTD 00003812	0.157894	0.298076	2.27291	4.1954	AR;PTGER1;MT1F
Bazedoxifene CTD 00004022	0.157894	0.298076	2.27291	4.1954	EGR1;DUSP1;ESR1
minoxidil PC3 DOWN	0.15926	0.300494	1.43849	2.64282	P2RX5;ID2;DPYSL3;SAP18;PRPF31;SDHC;KCTD12;RGL1;TAF9B;SMARCA2;BICD1
dipyridamole	0.159896	0.301051	1.95909	3.59147	PDE6G;PDE6D;PDE4A;MCOLN1
securinine HL60 DOWN	0.159896	0.301051	1.95909	3.59147	FUT7;CD300A;PDE4A;NF2
OXYTOCIN BOSS	0.159896	0.301051	1.95909	3.59147	PRDX2;AKR1B1;ARSD;ESR1
4-nonylphenol CTD 00001904	0.159896	0.301051	1.95909	3.59147	KCNH2;AR;CHRNA3;ESR1
levodopa BOSS	0.160378	0.301798	1.78922	3.27467	AR;GRK6;ATN1;AKR1B1;HTR2A
L-thyroxine BOSS	0.163435	0.306548	1.49478	2.70756	DES;ATN1;GNAS;AKR1B1;NCAM1;IGF1;SYP;SLC16A2;ESR1
Crizotinib	0.164032	0.306548	1.59346	2.88049	CDKL2;BLK;RET;SRPK3;INSR;LIMK1;AAK1
Salicylate, sodium BOSS	0.165331	0.306548	2.21994	3.99546	SGCD;AKR1B1;ESR1
catechol CTD 00001636	0.165331	0.306548	2.21994	3.99546	SULT1A1;CCL5;ESR1
Erlotinib CTD 00003738	0.165331	0.306548	2.21994	3.99546	KCNH2;AR;TGFB1
felodipine	0.165852	0.306548	2.89103	5.1942	ESR1;CTSB
DACTINOMYCIN	0.165852	0.306548	2.89103	5.1942	AR;ESR1
Pregabalin	0.165852	0.306548	2.89103	5.1942	CACNA1A;ESR1
Carfilzomib	0.165852	0.306548	2.89103	5.1942	AR;ESR1
DEMECLOCYCLINE HYDROCHLORIDE	0.165852	0.306548	2.89103	5.1942	UBE2I;ESR1
Go 7874 MRC	0.165852	0.306548	2.89103	5.1942	AKT1;PRKACA
LY-294002 MCF7 DOWN	0.165852	0.306548	2.89103	5.1942	CXCL12;JMJD6
celecoxib MCF7 UP	0.165852	0.306548	2.89103	5.1942	EGR1;JUN
ritodrine HL60 UP	0.165852	0.306548	2.89103	5.1942	NR4A3;THBS1
tolazamide MCF7 UP	0.165852	0.306548	2.89103	5.1942	ESR1;MED18
Adenylyl sulfate BOSS	0.165852	0.306548	2.89103	5.1942	HAMP;APRT
paroxetine BOSS	0.165852	0.306548	2.89103	5.1942	AR;HTR2A
6-Thioguanine BOSS	0.165852	0.306548	2.89103	5.1942	AR;ESR1
Chlormethine hydrochloride BOSS	0.165852	0.306548	2.89103	5.1942	AR;ESR1
lindane BOSS	0.165852	0.306548	2.89103	5.1942	PALLD;ESR1
carbon monoxide CTD 00005586	0.165852	0.306548	2.89103	5.1942	NFKBIA;AKT1
MLS003115428 CTD 00005749	0.165852	0.306548	2.89103	5.1942	AR;ESR1
ETYA CTD 00007037	0.165852	0.306548	2.89103	5.1942	UBE2I;DUSP1
fipronil CTD 00002993	0.165852	0.306548	2.89103	5.1942	AR;ESR1
fenbendazole CTD 00005958	0.165852	0.306548	2.89103	5.1942	AR;ESR1
Clopidogrelum [Latin] CTD 00002343	0.165852	0.306548	2.89103	5.1942	CCL5;THBS1
4-Nitrophenol CTD 00001160	0.165852	0.306548	2.89103	5.1942	SULT1A1;AR
Arsenic(III) chloride CTD 00002191	0.165852	0.306548	2.89103	5.1942	GADD45A;AKT1
Perfluoroheptanoic acid CTD 00003374	0.165852	0.306548	2.89103	5.1942	CPT1A;TXNIP
HEXANE CTD 00001239	0.165852	0.306548	2.89103	5.1942	CCL5;AKR1B1
NORGESTIMATE CTD 00000907	0.165852	0.306548	2.89103	5.1942	AR;ESR1
Tozasertib CTD 00004298	0.165852	0.306548	2.89103	5.1942	RET;KCNH2
S-1,2-Dichlorovinyl-N-acetylcysteine CTD 00002159	0.165852	0.306548	2.89103	5.1942	CXCL12;APOE
Sulfuretin TTD 00011132	0.165852	0.306548	2.89103	5.1942	GAA;GFER
AST-487 Kinome Scan	0.167986	0.31033	1.58208	2.82223	CDKL2;BLK;RET;MAPK11;LIMK1;MAP2K7;FGFR1
Demecolcine CTD 00005762	0.169788	0.313496	1.21438	2.15335	IGHM;BTG2;CDKN1A;BTG1;RRAD;CITED2;MVP;PBXIP1;CSF2RB;LDLRAD4;SOCS3;DUSP10;PABPN1;CALD1;CCL5;LMNA;TRA2A;IDS;RAB11FIP3;EGR1;JUN;PRMT2;GADD45A;CYP4F2;TSC22D3;MR1;NFKBIA;P2RX5;ID2;MT1F;TXNIP;RGL1
Pentadecafluorooctanoic acid CTD 00001078	0.170144	0.313988	1.47922	2.61986	NFKBIA;CPT1A;ALPP;GPX3;TXNIP;APOE;EFCC1;CRAT;ESR1
cycloheximide BOSS	0.170345	0.314195	1.64773	2.91638	AR;PRDX2;AKR1B1;NR2F2;ESR1;NFKB2
Perfluorooctanesulfonic acid CTD 00002876	0.171753	0.316628	1.90042	3.34796	CPT1A;TPO;TXNIP;ESR1
indometacin PC3 UP	0.172868	0.317855	2.16937	3.80773	FABP4;CITED2;RHOB
loxapine PC3 UP	0.172868	0.317855	2.16937	3.80773	CSTF2T;CALR;THBS1
p-benzoquinone CTD 00000148	0.172868	0.317855	2.16937	3.80773	CDKN1A;CXCL12;CCL5
Ursolic acid CTD 00000232	0.172868	0.317855	2.16937	3.80773	CDKN1A;TGFB1;AKT1
Crizotinib CTD 00004714	0.172868	0.317855	2.16937	3.80773	KCNH2;AKT1;FGFR1
3'-Azido-3'-deoxythymidine CTD 00007047	0.173429	0.318719	1.3341	2.33733	CDKN1C;BTG2;CDKN1A;SLC12A4;H6PD;TNC;COX5B;SLC6A2;COX7A1;ESR1;APRT;FABP4;CYP1B1;CCR5;SLC16A2
TAE-684 Kinome Scan	0.173545	0.318768	1.47156	2.57716	RET;BLK;RPS6KA6;MAP2K2;INSR;CAMK2A;AAK1;FGFR2;FGFR1
dimethyl sulfoxide BOSS	0.175353	0.320673	1.50883	2.6268	SOX2;PRDX2;CXCL12;ATN1;AKR1B1;THY1;ESR1;NFKB2
lansoprazole	0.176828	0.320673	2.76519	4.7909	RGS4;GFER
NITAZOXANIDE	0.176828	0.320673	2.76519	4.7909	AR;ESR1
nifuroxazide HL60 DOWN	0.176828	0.320673	2.76519	4.7909	CD300A;CYP1B1
DEMECLOCYCLINE HYDROCHLORIDE BOSS	0.176828	0.320673	2.76519	4.7909	UBE2I;ESR1
benzthiazide BOSS	0.176828	0.320673	2.76519	4.7909	PRDX2;ATN1
FERRIC AMMONIUM CITRATE CTD 00000709	0.176828	0.320673	2.76519	4.7909	CDKN1A;ARHGDIA
Pomalidomide CTD 00004109	0.176828	0.320673	2.76519	4.7909	SPI1;ID2
2,2',4,5,5'-PENTACHLOROBIPHENYL CTD 00000511	0.176828	0.320673	2.76519	4.7909	AR;CDKN1A
FEXOFENADINE HYDROCHLORIDE CTD 00003191	0.176828	0.320673	2.76519	4.7909	KCNH2;CCL5
PERHEXILINE CTD 00006493	0.176828	0.320673	2.76519	4.7909	KCNH2;NUPR1
norethindrone CTD 00006418	0.176828	0.320673	2.76519	4.7909	AR;ESR1
carnosol CTD 00002718	0.176828	0.320673	2.76519	4.7909	NFKBIA;CYP1B1
apicidin CTD 00003381	0.176828	0.320673	2.76519	4.7909	CDKN1A;ESR1
bleomycin CTD 00005517	0.176828	0.320673	2.76519	4.7909	NFKBIA;SOCS1
MAGNESIUM CTD 00006230	0.176828	0.320673	2.76519	4.7909	UROD;THBS1
pentamidine CTD 00006482	0.176828	0.320673	2.76519	4.7909	KCNH2;NUPR1
flecainide CTD 00005972	0.176828	0.320673	2.76519	4.7909	KCNH2;NUPR1
Fludioxonil CTD 00003504	0.176828	0.320673	2.76519	4.7909	AR;ESR1
phosphate CTD 00006536	0.176828	0.320673	2.76519	4.7909	MAP2K2;AKT1
Sphingosine 1-phosphate CTD 00002508	0.176828	0.320673	2.76519	4.7909	AKT1;IGF1
NSC113090 CTD 00000067	0.176828	0.320673	2.76519	4.7909	UBE2I;AKT1
ETHACRYNIC ACID TTD 00007910	0.176828	0.320673	2.76519	4.7909	AR;ESR1
juglone TTD 00008752	0.176828	0.320673	2.76519	4.7909	DUSP1;POLL
scriptaid MCF7 DOWN	0.177014	0.320673	1.23978	2.14671	RET;MED16;USE1;ZFP36L1;HIRIP3;PABPN1;CYP1B1;ZBTB7A;TNPO2;MPDU1;EIF5A;MID1IP1;AIP;TRMT1;ARPC4;NR2F2;ESR1;NFKBIA;P2RX5;CXCL12;EEF1D;MPPED2;RARA;ATF5;COX20
cyclopenthiazide PC3 DOWN	0.177033	0.320673	1.40353	2.4301	TSPYL2;UBE2I;PABPN1;DPYSL3;TRA2A;FOXN3;RGL1;TAF9B;STX2;SMARCA2;CTSB
ascorbic acid CTD 00005445	0.177033	0.320673	1.40353	2.4301	SOX2;SULT1A1;PDIA2;CNN1;CDKN1A;TGFB1;NR4A3;IGFBP5;CXCR5;AKR1B1;ESR1
bucladesine HL60 DOWN	0.177793	0.321721	1.87237	3.23384	BICD1;SMARCA2;RHOQ;TNS1
baicalein CTD 00000302	0.177793	0.321721	1.87237	3.23384	HEY1;AKT1;CYP1B1;SMARCA2
topiramate	0.180501	0.325455	2.12105	3.63128	GRIK5;SCN9A;GABRD
RO-3306 LINCS	0.180501	0.325455	2.12105	3.63128	DAPK3;AAK1;DYRK1B
GSK-690693 Kinome Scan	0.180501	0.325455	2.12105	3.63128	DAPK3;AKT1;PRKACA
pizotifen PC3 UP	0.180501	0.325455	2.12105	3.63128	NFKBIA;CDKN1A;NFKB2
androstenedione BOSS	0.180501	0.325455	2.12105	3.63128	AR;AKR1B1;ESR1
daidzein BOSS	0.180501	0.325455	2.12105	3.63128	AKR1B1;ESR1;NFKB2
carboplatin CTD 00007106	0.180501	0.325455	2.12105	3.63128	NFKBIA;CDKN1A;STX2
33258 Hoechst BOSS	0.185838	0.334047	1.69361	2.85015	SOX2;PRDX2;ATN1;THY1;NFKB2
Calcimycin CTD 00005287	0.185838	0.334047	1.69361	2.85015	RGS4;KCNH2;NFKBIA;CCL5;NFATC4
okadaic acid CTD 00007275	0.185838	0.334047	1.69361	2.85015	JUN;AKT1;CYP1B1;CLU;ESR1
4-aminobutyric acid BOSS	0.186628	0.334047	1.48228	2.48821	PRDX2;SNAP25;CXCL12;AKR1B1;ADCY2;HTR2A;SYP;ARSD
dobutamine	0.187913	0.334047	2.64984	4.42993	ADRA1D;SLC6A2
Mitoxantrone dihydrochloride	0.187913	0.334047	2.64984	4.42993	AR;ESR1
Masoprocol	0.187913	0.334047	2.64984	4.42993	RGS4;AR
XMD-12 LINCS	0.187913	0.334047	2.64984	4.42993	BLK;RET
ILORASERTIB Roche	0.187913	0.334047	2.64984	4.42993	BLK;RET
KIN001-123/WZ-1-84 LINCS	0.187913	0.334047	2.64984	4.42993	BLK;RET
celastrol MCF7 DOWN	0.187913	0.334047	2.64984	4.42993	CYP1B1;TXNIP
ebselen MCF7 UP	0.187913	0.334047	2.64984	4.42993	SLC48A1;EGR1
econazole MCF7 UP	0.187913	0.334047	2.64984	4.42993	EGR1;JUN
lynestrenol PC3 DOWN	0.187913	0.334047	2.64984	4.42993	THBS1;SMARCA2
trihexyphenidyl PC3 UP	0.187913	0.334047	2.64984	4.42993	FICD;TRA2A
albendazole BOSS	0.187913	0.334047	2.64984	4.42993	AR;ESR1
ranitidine BOSS	0.187913	0.334047	2.64984	4.42993	HRH2;AKR1B1
pyrogallol BOSS	0.187913	0.334047	2.64984	4.42993	GFER;ESR1
diphosphate BOSS	0.187913	0.334047	2.64984	4.42993	PRDX2;APRT
Rhodamine 123 BOSS	0.187913	0.334047	2.64984	4.42993	PRDX2;AKR1B1
Salbutamol sulfate BOSS	0.187913	0.334047	2.64984	4.42993	SGCD;PDE4A
carbachol CTD 00005572	0.187913	0.334047	2.64984	4.42993	CHRM2;CHRM4
2,4-DIHYDROXYBENZOPHENONE CTD 00003724	0.187913	0.334047	2.64984	4.42993	CDKN1A;ESR1
androstenedione CTD 00005400	0.187913	0.334047	2.64984	4.42993	AR;ESR1
1-NAPHTHOL CTD 00001379	0.187913	0.334047	2.64984	4.42993	SULT1A1;CYP1B1
Mangostin CTD 00001026	0.187913	0.334047	2.64984	4.42993	AKT1;ESR1
etoposide TTD 00007950	0.187913	0.334047	2.64984	4.42993	AR;ESR1
Tyrphostin 23 TTD 00011605	0.187913	0.334047	2.64984	4.42993	RGS4;GFER
domperidone MCF7 DOWN	0.188223	0.334262	2.07484	3.46524	EIF5A;SDHC;TAF9B
Dasatinib TTD 00007441	0.188223	0.334262	2.07484	3.46524	BLK;AR;NR2F2
valproic acid MCF7 UP	0.188509	0.334601	1.59248	2.65723	CDKN2D;TUBB2A;TXNIP;PDE4A;TOB2;PRPH
chlorzoxazone HL60 DOWN	0.189696	0.336538	1.16266	1.93273	CUEDC2;BTG1;ARL2;COX5B;RASGRP2;TOB2;PSMB10;PQBP1;PRDX2;HHEX;PPP1R7;ERI3;CYP1B1;FLNA;SDF4;RPL38;CD14;MGAT2;RABAC1;EIF5A;MAP2K2;KLF13;TAF10;TRMT1;ARPC4;FOXN3;WIPI2;SMARCA2;COMMD4;THOC6;APRT;LSM7;NDUFS8;UBE2S;ABHD17A;LAMTOR2;CALM3;TAX1BP3;PRPF31;KCTD12;PNPLA6;CALM1;BCAT2;UBE2M;COX20
glyburide BOSS	0.190082	0.336548	1.81869	3.01956	PRDX2;KCNJ8;INSR;AKR1B1
carbachol BOSS	0.190082	0.336548	1.81869	3.01956	PRDX2;PALLD;CHRM4;PDE4A
rottlerin CTD 00003057	0.190082	0.336548	1.81869	3.01956	RGS4;CDKN1A;JUN;AKT1
dipyridamole CTD 00005856	0.190082	0.336548	1.81869	3.01956	TGFB1;INSR;APOE;MCOLN1
parthenolide HL60 DOWN	0.190454	0.337038	1.47363	2.44379	BTG2;UBE2I;KLF13;CITED2;TRAC;CYP1B1;PTPN6;CD14
ETHYL METHANESULFONATE CTD 00005938	0.190988	0.337671	1.12206	1.85762	IGHM;BTG2;CDKN1A;BTG1;CSF1;TRAC;TNC;LDLRAD4;WDR45;HTR6;CYSLTR1;HHEX;DUSP10;ARHGDIA;PEA15;PDE4A;CIR1;PRKACA;ZNF324;CCR5;IER2;HLA-DPA1;GAMT;TLE4;EIF5A;DESI1;CD300A;TSC22D3;SIRT4;FLT3LG;ANK2;ANK1;MR1;PGF;MLF2;APRT;RASA3;TXNIP;TAX1BP3;NUPR1;MFGE8;CEBPB;LIN37;NTM;MVP;PBXIP1;FAM149A;ZFP36L1;SULT1A1;DNAJB2;IGKC;DNAJB5;GNG7;LMNA;PDE6D;MYH11;MAP4;KLHL29;EGR1;JUN;PPP1R14B;GADD45B;GADD45A;CYP4F2;MID1IP1;NR2…
JNJ-28312141 Kinome Scan	0.191098	0.337671	1.6757	2.77323	BLK;RET;MAP2K2;INSR;AAK1
[truncated: 1,535 more rows]

## Sheet: Drug-targets_PRKACA_low_GC
Term	P-value	Adjusted P-value	Odds Ratio	Combined Score	Genes
0175029-0000 PC3 DOWN	4.35303e-231	1.58059e-227	10.4582	5547.29	C5ORF22;POP1;ZNF292;SMC3;SMC4;GPATCH8;ZFYVE26;TBK1;NAMPT;DDX18;ZNF165;WSB1;NGDN;REV1;DICER1;ZNF12;ARMC8;GTPBP2;CLPX;ARMC1;MTAP;ZFYVE16;DDX39B;PSME4;NUP98;MCM3AP-AS1;SLBP;CDCA8;NCAPG;BCL10;SLC5A3;NCAPH;ZNF26;ANAPC10;HMGXB4;ZNF148;CEP76;EDEM3;PLK4;CCZ1B;PMM2;PLK1;EIF2AK3;PRRC2C;CDC7;LARP4;ZNF35;SETX;VANGL1;SQLE;EIF5;TDP1;WDR5B;AVL9;EZH2;CEP57;PHF3;TRMU;WDR47;WDR48;ADM;ZNF45;JRKL;OSBPL11;LRRC1;MED17…
irinotecan MCF7 DOWN	2.85555e-221	5.18425e-218	14.6762	7452.87	TMEM41B;ZNF292;SMC3;MKI67;SMC4;GPATCH8;EPS8;PNN;CHORDC1;NAMPT;CHEK1;LGALS8;TMPO;AGFG1;ZNF165;PRKCI;TIPIN;ARMT1;SFMBT1;SACM1L;NGDN;IFRD1;SLC6A14;REV1;DICER1;ARMC8;ACSL3;CLPX;NIF3L1;ZFYVE16;PSME4;KIF20A;NUP98;KIF20B;SEH1L;PIK3R4;CDCA8;NCAPG;NMD3;NCAPH;MTMR6;ANAPC10;RPAP3;GMCL1;MTDH;FXR1;SNX4;BRIP1;SPAST;RACGAP1;MAP7;ATP6V0A2;CSTF1;GSE1;CEP192;RBM12;ZNF148;ATG5;SRPK2;CDK19;PMM2;PLK1;PRRC2C;CDC7;LARP…
camptothecin PC3 DOWN	5.00466e-211	6.0573e-208	12.7119	6155.54	POP1;ZNF292;SMC3;GPATCH8;GLS;ZFYVE26;TBK1;NAMPT;DDX18;ZNF165;NGDN;REV1;ARMC8;GTPBP2;CLPX;ZFYVE16;PSME4;NUP98;SLBP;CDCA8;NCAPG;BCL10;SLC5A3;NCAPH;ZNF26;ANAPC10;HMGXB4;ZNF148;CEP76;ATG5;PLK4;TIPARP;PMM2;PLK1;EIF2AK3;PRRC2C;CDC7;LARP4;ZNF35;SETX;VANGL1;SQLE;EIF5;WDR5B;AVL9;EZH2;CEP57;PHF3;SETD5;WDR47;ZNF45;OSBPL11;LRRC1;MED17;WDR44;NIPBL;MED13;ZNF365;TEX10;MYOF;RIPK4;NSUN3;PLSCR1;GPRC5A;MTF2;ZNF239;…
alsterpaullone MCF7 DOWN	1.42873e-197	1.29693e-194	11.9773	5428.74	EIF4A1;PANK3;POP1;ZNF292;CCNF;SMC3;MKI67;SMC4;ELK4;PNN;TBK1;GOLGA5;CHORDC1;NAMPT;TRIM27;FBXO5;CCNL1;SLC35A5;TMPO;AGFG1;ZNF165;TIPIN;WSB1;SFMBT1;SACM1L;OXSM;NGDN;IFRD1;REV1;CLPX;ARMC1;NIF3L1;ZFYVE16;PSME4;NUP98;TRIB1;KIF20B;SLBP;STXBP3;DHX9;PIK3R4;ZBTB1;CDCA8;ZBTB5;SLC5A3;NCAPH;ZNF26;ANAPC10;RPAP3;FXR1;BRIP1;HMGXB4;SPAST;ATP6V0A2;CSTF1;RBM12;ZNF148;CEP76;EDEM3;PLK4;SRPK2;EIF2AK3;PRRC2C;CDC7;LARP4;…
camptothecin MCF7 DOWN	1.14983e-193	8.35009e-191	11.551	5131.64	PANK3;POP1;ZNF292;CCNF;SMC3;MKI67;SMC4;GPATCH8;PNN;ZFYVE26;TBK1;GOLGA5;NAMPT;DLEU1;TRIM27;CCNL1;SLC35A5;TMPO;AGFG1;ZNF165;TIPIN;SFMBT1;SACM1L;NGDN;IFRD1;REV1;DICER1;ARMC8;ACSL3;GTPBP2;CLPX;NEIL3;NIF3L1;ZFYVE16;PSME4;DNA2;KIF20B;SLBP;STXBP3;CSTF3;PIK3R4;ZBTB1;CDCA8;NCAPG;ZBTB5;SLC5A3;NCAPH;ZNF26;ANAPC10;FXR1;BRIP1;HMGXB4;SPAST;ATP6V0A2;CSTF1;GSE1;CEP192;RBM12;ZNF148;CEP76;EDEM3;PLK4;SRPK2;TIPARP;P…
lobeline HL60 DOWN	3.69964e-163	2.2389e-160	9.7882	3660.92	GMFB;MTRR;TMEM41B;GDE1;SMC3;MKI67;GPATCH8;GLS;EFR3A;NAMPT;CHEK1;TRIM27;LGALS8;DDX18;PRKCI;ARMT1;WSB1;ALG6;IFRD1;METTL3;RECQL;ACSL3;GTPBP2;NEIL3;PSME4;YME1L1;KDELR2;FAR2;DHX9;PRKDC;CTR9;PIK3R4;NCAPG;TWF1;IQGAP1;HACD2;RPAP3;GMCL1;MTDH;FXR1;SNX4;HSPH1;HMGXB4;RACGAP1;ZNHIT3;RAD21;HLTF;CSTF1;SSR1;CEP192;RBM12;ZNF148;CEP76;ATG5;CDK19;ERLIN1;EIF2AK3;PRRC2C;CDC7;NMI;PUM1;PUM2;SETX;GLUD2;EIF5;SNW1;STAG2;Z…
dexverapamil MCF7 DOWN	6.39259e-159	3.31593e-156	33.1723	12083.2	C5ORF22;SCARB2;ICE1;ZWILCH;CSE1L;FMR1;UBP1;CCNC;AQP3;SMC4;TOMM20;PNN;EFR3A;HMGN4;CDC23;CDH1;PAPOLA;PLS3;CPNE3;DENR;NBN;KPNA2;MAP3K7;TMPO;AGFG1;TPD52;RAB2A;DDX18;PRKCI;RALBP1;ARMT1;ADAM10;PRPF4B;THOC2;ATP1B1;RC3H2;FBXW2;ARMC1;MSH6;PREPL;MTHFD2;TMX1;HAT1;SRSF2;ADAM9;PKP4;ADNP;SRSF7;ATP6V1A;SLBP;COPA;PSMD12;PRKDC;DHX9;CUL3;ZBTB1;TWF1;HIF1A;MTDH;BRIP1;RAD21;HLTF;MYO6;ADGRG6;UBR5;ORC2;MAP7;GSE1;RBM12;…
0175029-0000 MCF7 DOWN	1.99887e-158	9.07238e-156	9.59792	3485.16	EIF4A1;PANK3;POP1;ZNF292;CCNF;SMC3;GPATCH8;PNN;TBK1;GOLGA5;MYC;CHORDC1;NAMPT;GOLGA1;TRIM27;FBXO5;CCNL1;SLC35A5;TMPO;AGFG1;ZNF165;TIPIN;WSB1;SFMBT1;OXSM;NGDN;IFRD1;REV1;GTPBP8;ZNF12;ACSL3;CLPX;NEIL3;NIF3L1;ZFYVE16;PSME4;TRIB1;MCM3AP-AS1;SEH1L;CSTF3;ZBTB1;CDCA8;BCL10;ZBTB5;SLC5A3;ZNF26;RPAP3;HMGXB4;SPAST;ATP6V0A2;CSTF1;GSE1;RBM12;ZNF148;CEP76;PLK4;TIPARP;PMM2;PLK1;EIF2AK3;CDC7;PUM1;PUM2;SETX;VANGL1…
daunorubicin MCF7 DOWN	7.11526e-153	2.87061e-150	10.0371	3516.32	EIF4A1;PANK3;POP1;ZNF292;CCNF;ZFYVE26;TBK1;MYC;CHEK1;DLEU1;TRIM27;FBXO5;CCNL1;TMPO;ZNF165;TIPIN;WSB1;OXSM;NGDN;IFRD1;SLC6A14;METTL3;REV1;ZNF12;PSME4;NUP98;TRIB1;MCM3AP-AS1;SLBP;SEH1L;ZBTB1;BCL10;ZBTB5;SLC5A3;NCAPH;ZNF26;HMGXB4;CSTF1;ZNF148;CEP76;PLK4;TIPARP;PLK1;EIF2AK3;CDC7;PUM1;PUM2;SETX;VANGL1;EIF5;SNW1;ZZZ3;WDR5B;MPHOSPH10;INTS6;AVL9;RCOR1;PHF3;SETD5;WDR47;USPL1;PAK1IP1;FASTKD3;HILPDA;KIF14;Z…
irinotecan PC3 DOWN	3.12237e-147	1.13373e-144	11.2988	3811.56	ZNF292;SMC3;MKI67;GPATCH8;EPS8;PNN;ZFYVE26;CHORDC1;TMPO;AGFG1;DDX18;SFMBT1;IFRD1;REV1;ACSL3;CLPX;PSME4;NUP98;KIF20B;RIN2;EPHA2;PIK3R4;NCAPG;NCAPH;ZNF26;ANAPC10;RPAP3;MTDH;FXR1;SNX4;SPAST;MAP7;CSTF1;GSE1;CEP192;ZNF148;ATG5;SRPK2;PMM2;EIF2AK3;PRRC2C;LARP4;PUM1;PUM2;SETX;VANGL1;TPX2;STAG1;SNW1;STAG2;ZZZ3;TDP1;WDR5B;INTS7;INTS6;TRMT11;AVL9;RCOR1;EZH2;ATR;CEP57;PHF3;TOP2A;SETD5;FASTKD2;HILPDA;KIF14;ZN…
GW-8510 PC3 DOWN	1.24002e-145	4.09318e-143	9.51348	3174.26	EIF4A1;PANK3;POP1;ZNF292;CCNF;SMC3;MKI67;SMC4;GPATCH8;PNN;ZFYVE26;HOXA9;TBK1;GOLGA5;TRIM27;FBXO5;ZNF165;TIPIN;WSB1;OXSM;NGDN;METTL3;REV1;DICER1;ZNF12;CLPX;NEIL3;NIF3L1;KIF20A;TRIB1;KIF20B;RIN2;SLBP;STXBP3;CSTF3;PIK3R4;ZBTB1;CDCA8;BCL10;ZBTB5;SLC5A3;NCAPH;HMGXB4;CSTF1;GSE1;CEP192;ZNF148;CEP76;PLK4;SRPK2;TIPARP;PLK1;EIF2AK3;PRRC2C;CDC7;ZNF35;PUM1;PUM2;SETX;VANGL1;SQLE;EIF5;SNW1;WDR5B;MPHOSPH10;INTS…
GW-8510 MCF7 DOWN	4.90854e-141	1.48524e-138	9.33155	3014.78	EIF4A1;POP1;ZNF292;CCNF;SMC3;SMC4;PNN;ZFYVE26;TBK1;GOLGA5;MYC;TRIM27;FBXO5;CCNL1;TMPO;ZNF165;TIPIN;WSB1;SFMBT1;OXSM;NGDN;IFRD1;REV1;GTPBP2;CLPX;NEIL3;NIF3L1;DNA2;TRIB1;KIF20B;MCM3AP-AS1;SLBP;STXBP3;CSTF3;ZBTB1;CDCA8;BCL10;ZBTB5;SLC5A3;NCAPH;RPAP3;BRIP1;HMGXB4;CSTF1;CEP192;ZNF148;CEP76;EDEM3;PLK4;SRPK2;PLK1;EIF2AK3;PRRC2C;CDC7;PUM1;PUM2;SETX;VANGL1;SQLE;EIF5;SNW1;ZZZ3;WDR5B;MPHOSPH10;INTS6;RCOR1;C…
ellipticine PC3 DOWN	3.41627e-138	9.54192e-136	22.0297	6973.03	EIF4A1;ERCC6L;CCNT2;PANK3;RIF1;ZBTB24;ZNF292;FBXO28;CCNF;ZSCAN9;HJURP;TSEN2;GPATCH8;PNN;ZFYVE26;TBK1;MYC;TRIM27;CCNL1;ZNF202;ZNF443;ZNF200;MORC3;BORA;ANKRD46;OXSM;NGDN;IFRD1;REV1;ZNF12;LARP4B;CDC25A;DDX39B;ARMCX5;ADNP;DNA2;TRIB1;SRSF7;EPHA2;ZCCHC8;CUL5;GPR87;ZBTB1;CDCA8;BCL10;ZBTB5;SLC5A3;GTF2E1;RLF;ZNF26;NPAT;HMGXB4;BAG5;CSTF1;ATP6V0A2;ZNF148;SOCS6;CEP76;SLC38A2;IP6K2;MCL1;HSPA8;HMGA2;FBXO34;NUP…
harmine MCF7 DOWN	2.4134e-126	6.25933e-124	33.986	9830.26	DCLRE1A;TMEM41B;DSCC1;GEMIN2;YEATS4;TSEN2;ELK4;SMCHD1;TBC1D31;GOLGA1;NAMPT;PAPOLA;SLC35A5;TIPIN;ALG6;SFMBT1;DIMT1;RALGAPA1;IFRD1;GTPBP8;ATP1B1;CLPX;ACAP2;CCNE2;ARMCX5;PLAA;NUP98;SRSF6;SRSF7;PPID;GOLGA8A;SEH1L;STXBP3;ZBTB1;PDS5B;MTMR6;RPAP3;MTDH;ORC5;SNX4;SPAST;UBR5;ATP6V0A2;TASP1;RIPK1;RBM12;FANCL;PMM2;GLMN;GCLC;SON;TDP1;CDC16;MKRN1;WDR5B;RSRP1;UBA2;INTS7;INTS6;TRMT11;BRWD1;FGFR3;ZCCHC2;DYRK2;DDX…
alsterpaullone PC3 DOWN	5.20494e-125	1.25994e-122	8.94732	2560.49	EIF4A1;POP1;CCNF;SMC3;PNN;ZFYVE26;TBK1;CDC23;TRIM27;CCNL1;DDX18;ZNF165;TIPIN;WSB1;OXSM;NGDN;IFRD1;REV1;GTPBP2;CLPX;NEIL3;NIF3L1;PSME4;NUP98;KIF20B;RIN2;ZBTB1;CDCA8;ZBTB5;SLC5A3;NCAPH;ZNF26;ANAPC10;SNX4;HMGXB4;PRRC1;ATP6V0A2;CSTF1;ZNF148;CEP76;PLK4;PMM2;EIF2AK3;CDC7;PUM1;PUM2;SETX;VANGL1;EIF5;SNW1;ZZZ3;WDR5B;MPHOSPH10;INTS7;INTS6;RCOR1;PHF3;WDR47;FASTKD2;HILPDA;ADM;ZNF45;JRKL;OSBPL11;N4BP2L2;LRRC1…
doxorubicin PC3 DOWN	4.07541e-123	9.24864e-121	9.47189	2669.3	EIF4A1;PANK3;ZNF292;GPATCH8;GLS;PNN;ZFYVE26;HOXA9;TBK1;GOLGA5;MYC;TRIM27;FBXO5;CCNL1;TMPO;DDX18;OXSM;NGDN;IFRD1;REV1;ZNF12;CLPX;NEIL3;NUP98;DNA2;TRIB1;SLBP;CSTF3;ZBTB1;CDCA8;BCL10;ZBTB5;ZNF26;ANAPC10;SNX4;HMGXB4;ATP6V0A2;CSTF1;CEP192;ZNF148;CEP76;PLK4;SRPK2;TIPARP;EIF2AK3;CDC7;PUM1;PUM2;SETX;SQLE;EIF5;SNW1;ZZZ3;WDR5B;MPHOSPH10;INTS7;INTS6;AVL9;RCOR1;CEP57;PHF3;SETD5;WDR47;USPL1;FASTKD3;HILPDA;ADM…
H-7 PC3 DOWN	1.17171e-117	2.50263e-115	7.76894	2091.74	EIF4A1;PANK3;POP1;ZNF292;CCNF;SMC4;PNN;ZFYVE26;TBK1;MYC;TRIM27;FBXO5;CCNL1;TMPO;ZNF165;TIPIN;WSB1;OXSM;NGDN;IFRD1;REV1;ZNF12;GTPBP2;CLPX;NEIL3;NIF3L1;DDX39B;DNA2;TRIB1;KIF20B;RIN2;EPHA2;SLBP;ZBTB1;CDCA8;BCL10;ZBTB5;NCAPH;SNX4;HMGXB4;CSTF1;ZNF148;CEP76;PLK4;TIPARP;PLK1;EIF2AK3;CDC7;ZNF35;PUM1;PUM2;SETX;VANGL1;SQLE;EIF5;SNW1;ZZZ3;WDR5B;MPHOSPH10;INTS7;INTS6;AVL9;RCOR1;PHF3;SETD5;WDR47;USPL1;FASTKD2…
chlorzoxazone HL60 DOWN	1.79662e-113	3.62419e-111	7.77108	2017.42	C5ORF22;EIF4A1;GMFB;TMEM41B;GDE1;HNRNPR;SMC3;MKI67;PNN;EFR3A;CDC23;CHEK1;CPNE3;TRIM27;LGALS8;SLC35A5;ALG6;OXSM;METTL3;ACSL3;RC3H2;ARMC1;DDX39B;LACTB2;KDELR2;FAR2;NUP98;SET;DHX9;PRKDC;PIK3R4;CDCA8;NMD3;HACD2;ZNF26;FXR1;SNX4;HSPH1;HMGXB4;ZNHIT3;SSR1;GSE1;RBM12;ZNF148;CEP76;ATP6V1C1;ATG5;SRPK2;CDK19;CCZ1B;ERLIN1;EIF2AK3;PUM1;SQLE;EIF5;SNW1;STAG2;CDC16;RCOR1;ATR;CEP57;PHF3;SETD5;TRAM1;WDR48;GDI2;ADM;…
clindamycin HL60 DOWN	2.32359e-110	4.4405e-108	6.75978	1706.45	EIF4A1;GMFB;TMEM41B;GDE1;MKI67;SMC4;PNN;EFR3A;CDC23;NAMPT;CHEK1;TRIM27;LGALS8;SLC35A5;TMPO;AGFG1;DDX18;PRKCI;ALG6;IFRD1;METTL3;RECQL;ACSL3;ARMC1;DDX39B;PSME4;YME1L1;NUP98;SET;DHX9;PRKDC;CTR9;PIK3R4;NCAPG;IQGAP1;HACD3;SLC5A3;MTDH;FXR1;SNX4;HMGXB4;ZNHIT3;HLTF;CSTF1;SSR1;CEP192;ZNF148;CEP76;ATP6V1C1;ATG5;CDK19;CCZ1B;ERLIN1;PRRC2C;CDC7;NETO2;NMI;PUM2;GLUD2;EIF5;STAG2;CDC16;INTS7;RCOR1;CEP57;TOP2A;SET…
medrysone HL60 DOWN	1.31236e-108	2.38259e-106	10.248	2545.69	EIF4A1;GMFB;MTRR;GDE1;GPATCH8;CDC23;CHORDC1;CHEK1;DLEU1;TRIM27;TMPO;DDX18;ARMT1;ALG6;REV1;ARMC1;PSME4;NUP98;KIF20A;SLC35D1;DHX9;CDCA8;NMD3;BCL10;IQGAP1;HACD3;SLC5A3;GMCL1;RPAP3;FXR1;SSR1;RBM12;CEP76;ATP6V1C1;ATG5;EDEM3;ERLIN1;EIF2AK3;LARP4;GLUD2;STAG1;ZZZ3;RCOR1;ATR;TRAM1;FASTKD2;FASTKD3;IDE;COIL;SYNCRIP;NIPBL;SPTLC1;PBK;TMED2;RIOK2;ARIH1;UBXN4;DLGAP5;NDC1;ATMIN;TEX10;KIF2A;TMEM33;MTF2;AGPS;POT1;…
doxorubicin MCF7 DOWN	7.78838e-106	1.34665e-103	8.41893	2037.56	EIF4A1;CCNF;GPATCH8;ZFYVE26;TBK1;MYC;TRIM27;FBXO5;CCNL1;AGFG1;ZNF165;SFMBT1;OXSM;NGDN;IFRD1;REV1;ZNF12;GTPBP2;NIF3L1;TRIB1;MCM3AP-AS1;SLBP;ZBTB1;BCL10;ZBTB5;ZNF26;HMGXB4;CSTF1;CEP76;PLK4;TIPARP;EIF2AK3;CDC7;PUM1;PUM2;SETX;VANGL1;EIF5;SNW1;ZZZ3;WDR5B;MPHOSPH10;INTS6;RCOR1;PHF3;SETD5;USPL1;FASTKD3;HILPDA;ZNF45;JRKL;OSBPL11;BRCA2;N4BP2L2;MED17;COIL;NIPBL;ZMYM1;MED13;NKRF;RIOK2;ARIH1;ZNF587B;VAV3;CDV…
thioguanosine MCF7 DOWN	1.59967e-102	2.64018e-100	51.7463	12129	PANK3;POP1;BUB1B;SMC3;MKI67;IPO7;SLK;TBC1D31;KPNA4;TMPO;AGFG1;PRPF4B;ATP11B;DICER1;ARMC8;CASD1;MSH6;ACAP2;MSH2;PSME4;PHIP;NUP98;DNA2;IDI1;BLM;CUL3;CSTF3;INSIG1;PIK3R4;PDS5B;HMMR;SLC5A3;NCAPH;FXR1;BRIP1;HSPH1;SPAST;BPTF;DENND4C;PLK1;CDC7;LARP4;NDC80;STAG1;DLG1;EIF5;TUBGCP3;FGFR3;ZCCHC2;RCOR1;TOP2A;TRMU;RBM25;KIF14;KIF11;BRCA1;OSBPL11;BRCA2;WDR44;KIF15;SYNCRIP;MED13;XPO1;SART3;TOPBP1;SPDL1;TNPO1;LB…
LUCANTHONE CTD 00006227	9.95874e-102	1.57218e-99	30.1815	7019.17	ERCC6L;HJURP;BUB1B;MSMO1;ABCA12;MKI67;AQP3;SMC4;SAT1;NUSAP1;NEK2;FBXO5;ESCO2;GTPBP2;CDC25C;DEPDC1B;MELK;DNA2;KIF20A;SPATA18;KIF20B;FLG;IDI1;BLM;CDCA2;NCAPG;HMMR;IQGAP3;NCAPH;RAD51AP1;DPP4;CCNB2;CCNB1;ORC6;RACGAP1;CLCA2;ECT2;PLK4;FANCI;TIPARP;XRCC2;PLK1;DHCR24;ZWINT;NDC80;TPX2;ANLN;DIAPH3;UBE2T;KIF4A;CDK1;EZH2;TOP2A;ARHGAP11A;CXCL8;MCM8;NCAPG2;IL24;KIF14;MCM10;KIF11;BRCA1;BRCA2;FOXM1;KIF15;EXO1;NU…
H-7 MCF7 DOWN	5.69914e-101	8.62233e-99	6.95681	1605.78	EIF4A1;POP1;ZNF292;CCNF;GPATCH8;PNN;ZFYVE26;TBK1;MYC;TRIM27;FBXO5;CCNL1;TMPO;ZNF165;WSB1;OXSM;NGDN;IFRD1;METTL3;REV1;ZNF12;NEIL3;NIF3L1;DDX39B;TRIB1;MCM3AP-AS1;ZBTB1;BCL10;ZBTB5;SLC5A3;ZNF26;HMGXB4;CSTF1;ZNF148;CEP76;PLK4;CCZ1B;TIPARP;XRCC2;EIF2AK3;PRRC2C;CDC7;PUM1;PUM2;SETX;VANGL1;EIF5;SNW1;ZZZ3;WDR5B;MPHOSPH10;INTS6;RCOR1;PHF3;TOP2A;SETD5;WDR47;USPL1;FASTKD3;HILPDA;ZNF45;JRKL;BRCA2;N4BP2L2;MED1…
meclofenoxate HL60 DOWN	2.90145e-98	4.21407e-96	9.80286	2201.61	GMFB;MTRR;POP1;ZBTB24;FMR1;GEMIN2;TSEN2;MKI67;GPATCH8;SMC2;CDC23;PAPOLG;LAMP2;PAPOLA;CPNE3;KPNA1;TMPO;TPD52;DDX18;PRKCI;WSB1;ARMT1;ALG6;RALGAPA1;PRPF4B;DICER1;CASD1;FBXW2;MSH6;TMEM135;PREPL;ADAM9;PKP4;ANAPC5;NUP98;DNA2;SRSF6;PPID;SLC35D1;TNKS;DHX9;ARL1;NMD3;BCL10;IQGAP1;PDS5B;HACD3;LIN7C;HACD2;GMCL1;ORC5;FXR1;HSPH1;HMGXB4;MAN2A1;UBR5;ORC2;CEP192;RBM12;ECT2;CEP76;ATP6V1C1;ATG5;EDEM3;SMAD2;TIA1;API…
sulpiride PC3 DOWN	3.49625e-98	4.88264e-96	10.8114	2426.09	GMFB;TMEM41B;GEMIN2;FBXO28;GDE1;SMC3;BZW1;IPO7;GLS;EPS8;SMCHD1;FNTA;CAPN7;PPIP5K2;LAMP2;PAPOLA;SLC39A8;KPNA4;NEK2;FBXO5;MAP3K7;SLC35A5;TPD52;DDX18;ARMT1;EIF1AX;DIMT1;IFRD1;PRPF4B;SDHD;CASD1;MSH6;ACLY;KCTD9;ACAP2;TMEM135;MSH2;CCNE2;LACTB2;TMX1;ADNP;GOLGA8A;MMADHC;ATP6V1A;SLBP;COPA;PRKDC;ARL1;ZBTB1;NMD3;PSEN1;HACD3;ANAPC10;GMCL1;NUP160;ORC2;PGK1;ATP6V0A2;CEP76;ATP6V1C1;ATG5;MCL1;CD164;API5;ERLIN1;M…
trichostatin A PC3 DOWN	7.63299e-97	1.0265e-94	7.33424	1623.2	HNRNPR;MKI67;TBK1;CHEK1;TRIM27;LGALS8;TMPO;ZNF165;ALG6;SFMBT1;NGDN;METTL3;REV1;GTPBP8;DICER1;CLPX;FAR2;KIF20A;DNA2;RIN2;STXBP3;ZBTB1;CDCA8;NCAPH;ZNF26;ANAPC10;SNX4;HMGXB4;RACGAP1;RAD21;CSTF1;GSE1;ZNF148;PLK4;CCZ1B;PMM2;PLK1;ERLIN1;CDC7;NMI;PUM1;PUM2;TPX2;STAG1;EIF5;SNW1;STAG2;ZZZ3;TDP1;CDC16;INTS7;INTS6;TRMT11;TOP2A;FASTKD2;KIF14;N4BP2L2;KIF15;COIL;SYNCRIP;NIPBL;MED13;XPO1;DHX15;UBXN4;ZNF587B;PAR…
glibenclamide HL60 DOWN	1.03411e-96	1.34102e-94	6.72858	1487.11	EIF4A1;PANK3;TMEM41B;ZNF292;HNRNPR;SMC3;MKI67;SMC4;SMC2;EFR3A;TRIM27;LGALS8;TMPO;DDX18;PRKCI;TIPIN;WSB1;ALG6;OXSM;METTL3;ACSL3;DDX39B;PSME4;YME1L1;KDELR2;FAR2;NUP98;SET;PRKDC;CTR9;CDCA8;IQGAP1;HACD2;MTDH;FXR1;HSPH1;HMGXB4;ZNHIT3;RAD21;SSR1;GSE1;CEP192;ZNF148;CEP76;ATG5;EDEM3;CDK19;ERLIN1;EIF2AK3;PRRC2C;PUM2;SQLE;GLUD2;EIF5;STAG2;INTS6;RCOR1;ATR;CEP57;TRAM1;FASTKD2;GDI2;ZNF45;KIF11;IDE;N4BP2L2;KIF…
8-azaguanine HL60 DOWN	2.42392e-96	3.03491e-94	8.3452	1837.3	POP1;SMC3;MKI67;SMC2;GLS;CDC23;MYC;GOLGA1;TRIM27;SLC35A5;DDX18;WSB1;METTL3;RECQL;DICER1;NEIL3;PSME4;KDELR2;FAR2;KIF20A;SEH1L;CSTF3;CTR9;BRCC3;HACD3;SLC5A3;HACD2;NCAPH;RPAP3;GMCL1;SNX4;HSPH1;SPAST;HLTF;GSE1;RBM12;ATG5;SRPK2;NSUN5P1;CCZ1B;ERLIN1;CDC7;LARP4;CCT6A;SQLE;STAG1;CDC16;INTS7;TRMT11;ATR;MRS2;TOP2A;PAK1IP1;HILPDA;KIF14;ADM;KIF11;BRCA1;BRCA2;TFB1M;N4BP2L2;KIF15;PCMTD2;SYNCRIP;XPO1;ARIH1;DLGA…
staurosporine MCF7 DOWN	4.29279e-96	5.19571e-94	10.244	2249.49	EIF4A1;CCNT2;PANK3;RIF1;ICE1;ZBTB24;POGK;FBXO28;CCNF;HJURP;TSEN2;PNN;TBK1;TBC1D31;FBXO5;TRIM27;ZNF443;ZNF200;ZNF165;MORC3;WSB1;ANKRD46;NGDN;IFRD1;REV1;PRPF4B;ZNF12;ACSL3;ATP1B1;FBXO11;MSH6;NIF3L1;CCNE2;ADNP;TRIB1;MCM3AP-AS1;SRSF7;ZCCHC8;INSIG1;GPR87;ZBTB1;CDCA8;NMD3;BCL10;HMMR;PDS5B;SLC5A3;GTF2E1;HMGXB4;BAG5;CSTF1;CEP76;SLC38A2;MCL1;PLK4;CEP350;PLK1;EIF2AK3;PRRC2C;FBXO34;NUP153;ZBTB11;LARP4;PUM1;…
latamoxef HL60 DOWN	2.34752e-94	2.74962e-92	6.08786	1312.48	C5ORF22;EIF4A1;GMFB;POP1;MKI67;GPATCH8;SMC2;GLS;ELK4;PNN;CDC23;CHEK1;DLEU1;TMPO;DDX18;ALG6;SFMBT1;METTL3;GTPBP8;DICER1;ARMC8;MTAP;NEIL3;LACTB2;PSME4;YME1L1;KDELR2;NUP98;DNA2;SLC35D1;DHX9;CSTF3;ZBTB1;CDCA8;NMD3;HACD3;NCAPH;ZNF26;GMCL1;HMGXB4;SPAST;PRRC1;ATP6V0A2;CSTF1;GSE1;CEP76;ATP6V1C1;ATG5;EDEM3;PLK1;ERLIN1;PRRC2C;CDC7;LARP4;SETX;GLUD2;WDR5B;AVL9;MRS2;WDR48;FASTKD2;ZNF45;BRCA1;IDE;OSBPL11;BRCA2…
thioguanosine PC3 DOWN	3.92731e-94	4.45627e-92	44.2729	9522	GEMIN2;BUB1B;SMC3;IPO7;CDC23;TBC1D31;KIF5B;PAPOLG;NEK2;PRPF4B;CASD1;MSH6;PRPF4;MTAP;NEIL3;ACAP2;KIF16B;PSME4;NUP98;MCM3AP-AS1;STXBP3;SLC35D1;TNKS;CUL3;CUL1;PIK3R4;UBR2;PSEN1;PDS5B;NCAPH;NUP160;RPAP3;SNX4;ATP6V0A2;UTP20;ZC3H14;CEP76;BPTF;FANCL;CDC7;NDC80;SETX;SQLE;TUBGCP3;ZCCHC2;RCOR1;PICALM;CEP57;MRS2;GPSM2;RMND1;KIF11;OSBPL11;TTC27;KIF15;LRRC1;SYNCRIP;UFL1;SART3;PSD3;ARIH1;TNPO1;RFC3;APAF1;CHUK;…
danazol HL60 DOWN	7.21358e-93	7.93712e-91	6.7906	1440.72	C5ORF22;GMFB;PANK3;TMEM41B;POP1;GDE1;HNRNPR;SMC3;MKI67;EFR3A;CHEK1;TRIM27;LGALS8;AGFG1;TIPIN;ALG6;OXSM;METTL3;ACSL3;PSME4;FAR2;SET;PRKDC;CTR9;PIK3R4;IQGAP1;BRCC3;HACD2;MTDH;FXR1;SNX4;HMGXB4;ZNHIT3;HLTF;GSE1;CEP192;ZNF148;CEP76;ATP6V1C1;ATG5;EDEM3;CDK19;PLK1;ERLIN1;PRRC2C;PUM2;SETX;TPX2;STAG2;CDC16;MPHOSPH10;INTS7;INTS6;CEP57;TOP2A;TOP2B;FASTKD2;FASTKD3;ADM;ZNF45;KIF11;IDE;KIF15;COIL;SYNCRIP;NIPBL…
ipratropium bromide HL60 DOWN	6.79128e-91	7.25269e-89	29.4421	6112.75	ZFAND1;BZW1;LAPTM4B;CHEK1;LAMP2;PAPOLA;CHP1;SLC39A8;LGALS8;TPD52;WSB1;RECQL;ADAM10;PRPF4B;CHD1L;NEAT1;MSH6;TMEM135;DMTF1;CCNE2;TMX1;KDELR2;ANAPC5;SRSF6;NSMAF;COPA;SET;ARL1;NMD3;RPAP3;RAD21;CEP76;MCL1;CD164;FANCL;API5;ERLIN1;MOB4;SQLE;DLG1;GLUD2;P4HA1;CAPRIN1;CHMP2B;CDK1;PICALM;CEP57;TRAM1;CXCL8;HSP90AB1;USP34;SLC2A3;NIPBL;PTER;TIMM17A;TMED2;UBXN4;CCT2;RFC3;HMGCS1;ACTR6;ZFR;LRRC40;YWHAZ;TSN;PTBP3;…
ellipticine MCF7 DOWN	3.61576e-89	3.75109e-87	11.2992	2301.03	EIF4A1;ERCC6L;CCNT2;RIF1;ZBTB24;ZNF292;FBXO28;CCNF;ZSCAN9;HJURP;TSEN2;TBK1;MYC;TRIM27;CCNL1;ZNF202;ZNF443;BORA;OXSM;NGDN;IFRD1;REV1;DICER1;LARP4B;CDC25A;ARMCX5;PLAA;ADNP;SRSF7;ZCCHC8;BLM;CUL5;ZBTB1;PDS5B;ZBTB5;SLC5A3;RLF;ZNF26;ORC5;NPAT;BRIP1;HMGXB4;BAG5;CSTF1;ATP6V0A2;SLC38A2;MCL1;HSPA8;FANCL;CEP350;FBXO34;NUP153;PUM1;NDC80;PUM2;VANGL1;SETX;MOB4;EIF5;SON;ZZZ3;CNOT2;WDR5B;MPHOSPH10;BRWD1;ZCCHC2;P…
epivincamine HL60 DOWN	2.36592e-82	2.3863e-80	32.4962	6107.68	CEP57;TRAM1;PANK3;DDX3X;FASTKD3;FBXO28;SLC2A3;ADM;KIF11;BZW1;HS2ST1;SMCHD1;CAPN7;CHP1;TMED2;LGALS8;UBXN4;MAP3K7;DLGAP5;RFC3;ARMT1;ACTR6;UBE4A;ADAM10;LRRC40;PRPF4B;TFB2M;RABGGTB;FBXO11;YWHAZ;PTBP3;ARMC1;MSH6;ACLY;TMEM135;PPM1B;DMTF1;CCNE2;TBL1XR1;WAC;POT1;FAR2;SREK1;CD46;VAMP3;COPA;DHX9;SRSF1;NMD3;PDS5B;NUP160;GMCL1;RPAP3;HSPD1;TMEM168;CAND1;ZNHIT3;KRIT1;SSR1;CEP192;MAP4K5;CEP76;SRSF10;SMNDC1;MCL1…
ethosuximide HL60 DOWN	1.14787e-81	1.12646e-79	25.2174	4699.8	RB1;GMFB;MTRR;HNRNPR;SAT1;SMCHD1;HMGN4;TBC1D31;LAMP2;NEK2;KPNA2;TPD52;ARMT1;SACM1L;RECQL;ACSL3;DICER1;FBXO11;CLPX;FBXW2;KCTD9;TMEM135;ACAP2;CCNE2;MSH2;LACTB2;YME1L1;FAR2;ADNP;MMADHC;PSMD12;STXBP3;CTR9;STK39;ANAPC10;MTDH;RACGAP1;HNRNPDL;MAN2A1;RAD21;UBR5;PGK1;RBM12;ATP6V1C1;SMAD2;CD164;TIA1;DENND4A;FANCL;CBX3;CEP350;EIF2AK3;ZBTB11;HPS5;CCT6A;ZZZ3;STAG2;CNIH1;STK26;UBA3;TUBGCP3;GRSF1;CXCL8;CCDC47;U…
tyrphostin AG-825 MCF7 DOWN	6.68987e-81	6.39234e-79	11.2251	2072.26	ERCC6L;CCNT2;ICE1;ZBTB24;ZNF292;CCNF;HJURP;IPO7;TBK1;ZNF443;AGFG1;BORA;ANKRD46;RALGAPA1;NGDN;REV1;PRPF4B;DICER1;ARMC8;LARP4B;FBXO11;CDC25A;CCNE2;PSME4;PHIP;ADNP;TRIB1;COPA;INSIG1;ZBTB1;PDS5B;ZBTB5;SLC5A3;GTF2E1;RLF;NPAT;BRIP1;HMGXB4;CSTF1;TASP1;ZNF148;CEP76;SLC38A2;MCL1;BPTF;HSPA8;TIPARP;CEP350;EIF2AK3;FBXO34;NUP153;ZBTB11;PUM1;PALB2;PUM2;VANGL1;SETX;SQLE;CNOT2;WDR5B;MPHOSPH10;UBE2O;INTS6;BRWD1;Z…
mitoxantrone MCF7 DOWN	3.44451e-79	3.20693e-77	10.4447	1887.02	EIF4A1;ERCC6L;CCNT2;RIF1;POP1;ZBTB24;CCNF;ZSCAN9;HJURP;TSEN2;MYC;FBXO5;CCNL1;ZNF443;ZNF200;ZNF165;BORA;OXSM;NGDN;IFRD1;REV1;PRPF4B;ZNF12;LARP4B;CDC25A;MSH6;DMTF1;CCNE2;ARMCX5;NUP98;ADNP;TRIB1;SRSF7;ZCCHC8;BLM;CUL5;ZBTB1;BCL10;PDS5B;ZBTB5;SLC5A3;RLF;ZNF26;NPAT;BRIP1;HMGXB4;BAG5;CSTF1;SLC38A2;MCL1;PLK4;HSPA8;TIPARP;CEP350;EIF2AK3;FBXO34;NUP153;PUM1;PALB2;NDC80;PUM2;SETX;EIF5;SON;CNOT2;WDR5B;RSRP1;M…
piroxicam CTD 00006571	1.45982e-78	1.32515e-76	9.67462	1733.92	RB1;ZWILCH;BUB1B;CCNC;MSMO1;SMC3;MKI67;IPO7;SAT1;SMC2;PNN;HOXA9;CAPN7;KPNA2;KPNA1;TMPO;AGFG1;RAB2A;TIPIN;EIF1AX;RECQL;PRPF4B;THOC2;ATP1B1;CDC25A;MSH6;MSH2;TMX1;HAT1;SRSF2;PHIP;KDELR2;KIF20A;SRSF6;SRSF7;IDI1;PSMD12;TXNDC9;DHX9;INSIG1;STK39;PIK3R4;NCAPG;CDCA8;HMMR;BRCC3;SLC5A3;NCAPH;NUP160;RAD51AP1;CCNB2;CCNB1;HSPH1;BAG5;ORC6;RACGAP1;ECT2;PLK4;FANCI;HSPA9;CPSF6;FANCL;HMGA2;NDC80;ZWINT;MOB1A;EIF5;KI…
COUMESTROL CTD 00005717	2.08049e-76	1.84251e-74	4.94309	861.403	ZNF292;CCNF;MKI67;SMC4;AQP3;SMC2;GLS;MYC;CHEK1;DENR;FBXO5;LGALS8;TMPO;TIPIN;ALG6;SLC6A14;RECQL;DICER1;ZNF12;ACSL3;ESCO2;DEPDC1B;NEIL3;DDX39B;KIF20A;DNA2;TRIB1;SLBP;CDCA2;PRKDC;CTR9;ZBTB1;CDCA8;NCAPG;SLC5A3;IQGAP3;NCAPH;RACGAP1;RAD21;MYO6;CSTF1;CEP192;EDEM3;PLK4;PLK1;EIF2AK3;PRRC2C;CDC7;NETO2;ZWINT;ANLN;TPX2;STAG1;TDP1;INTS7;EZH2;CEP57;TOP2A;NCAPG2;KIF14;KIF11;BRCA1;BRCA2;KIF15;SYNCRIP;SPTLC1;PBK;…
azacyclonol HL60 DOWN	1.2025e-75	1.03959e-73	7.98737	1377.9	GMFB;POP1;ZWILCH;CSE1L;SMC3;IPO7;EFR3A;NUSAP1;KPNA4;TRIM27;MAP3K7;KPNA3;SLC35A5;KPNA1;TMPO;AGFG1;RAB2A;TPD52;RALBP1;WSB1;BORA;DIMT1;PRPF4B;DICER1;ZNF12;LARP4B;GTPBP2;FBXO11;MSH6;ACLY;TMEM135;DDX39B;MSH2;DMTF1;TMX1;PKP4;ANAPC5;ADNP;SRSF7;DHX9;CTR9;CUL1;IQGAP1;HACD3;HACD2;FXR1;SNX4;HSPH1;HMGXB4;BAG5;ZNHIT3;CEP192;ATP6V1C1;ATG5;MCL1;FANCI;IVNS1ABP;SMAD2;CDK19;TIA1;CPSF6;NEK4;CEP350;ERLIN1;PRRC2C;PAL…
fisetin PC3 DOWN	1.23773e-74	1.04516e-72	9.36305	1593.38	ERCC6L;PANK3;ICE1;FBXO28;HJURP;BUB1B;SMC3;MKI67;SMC4;PNN;TBC1D31;CAPN7;MYC;TRIM27;KPNA2;ZNF443;WSB1;ANKRD46;ALG6;OXSM;NGDN;PRPF4B;ZNF12;LARP4B;MSH6;PRPF4;NIF3L1;CCNE2;ADNP;TRIB1;SRSF7;RIN2;EPHA2;SLBP;PSMD12;CUL3;CTR9;ZBTB1;CDCA8;BCL10;PSEN1;PDS5B;GTF2E1;ORC5;CCNB1;HMGXB4;BAG5;CSTF1;ZNF148;CEP76;SLC38A2;IP6K2;MCL1;BPTF;HSPA8;TIPARP;PMM2;PRRC2C;NUP153;ZBTB11;PUM1;NDC80;PUM2;VANGL1;MOB4;SQLE;SON;SNW…
azacitidine PC3 DOWN	3.82445e-74	3.15604e-72	8.74031	1477.55	EIF4A1;ERCC6L;POP1;DSCC1;FBXO28;CCNF;ZSCAN9;HJURP;BUB1B;TSEN2;MKI67;GPATCH8;HOXA11;HOXA10;PNN;ZFYVE26;HOXA9;TBK1;CAPN7;DLEU1;TRIM27;KPNA2;BORA;ALG6;OXSM;METTL3;WNT5A;PRPF4B;ARMC8;LARP4B;CASD1;MSH6;PRPF4;NIF3L1;CCNE2;ZNF318;ADNP;SRSF7;SLBP;BLM;PSMD12;CUL3;CUL1;CDCA8;PSEN1;PDS5B;NPAT;SNX4;HMGXB4;CSTF1;ZNF148;CEP76;IP6K2;PLK4;EDEM3;HSPA8;CEP350;HMGA2;CDC7;ZNF35;PUM1;PUM2;VANGL1;MOB4;SQLE;CDK1;RSRP1;…
0179445-0000 MCF7 DOWN	5.15486e-74	4.1594e-72	6.74962	1139.01	RB1;GEMIN2;FBXO28;CCNF;BUB1B;TSEN2;SMC3;MKI67;GLS;PNN;ZFYVE26;SMCHD1;GOLGA5;TBC1D31;PPIP5K2;CHORDC1;NAMPT;GOLGA1;SLC35A5;ZNF200;KPNA1;TMPO;AGFG1;ZNF165;ANKRD46;SFMBT1;RALGAPA1;SLC6A14;PRPF4B;ARMC8;ACSL3;CDC25C;GTPBP2;MSH6;ACAP2;ZFYVE16;MELK;MSH2;CCNE2;LACTB2;KIF16B;ARMCX5;PSME4;ZNF318;NUP98;DNA2;KIF20B;MCM3AP-AS1;SRSF7;GOLGA8A;BLM;STXBP3;CSTF3;CUL1;UBR2;PDS5B;HMMR;SLC5A3;ORC5;NPAT;BRIP1;SPAST;UBR…
neostigmine bromide PC3 DOWN	8.5776e-74	6.77071e-72	8.22635	1384.02	EIF4A1;ZWILCH;ZNF292;SMC3;SMC4;GPATCH8;HOXA10;KIF5B;PAPOLA;NUSAP1;NEK2;CPNE3;NBN;KPNA3;AGFG1;PRKCI;RALBP1;RECQL;PRPF4B;DICER1;ZNF12;THOC2;ATP1B1;RC3H2;PRPF4;CCNE2;PSME4;PKP4;ANAPC5;SRSF7;GOLGA8A;ATP6V1A;COPA;SLC35D1;DHX9;TWF1;IQGAP1;BRCC3;HACD3;SLC5A3;MTDH;FXR1;NPAT;HSPH1;HMGXB4;BAG5;PRRC1;RAD21;MYO6;PMAIP1;ZNF148;CEP76;BPTF;EDEM3;SRPK2;OSBPL8;CDK19;CEP350;XRCC2;ERLIN1;PRRC2C;HPS5;SYNJ2;PUM1;SETX…
daunorubicin PC3 DOWN	1.43213e-71	1.1064e-69	11.6409	1898.91	ERCC6L;GMFB;TMEM41B;GEMIN2;POGK;CCNF;BUB1B;SMC3;TSEN2;PNN;SLK;FNTA;CAPN7;NBN;TPD52;DDX18;TIPIN;BORA;DIMT1;RALGAPA1;REV1;TMEM135;MSH2;KIF16B;NUP98;FAR2;SREK1;ADNP;SRSF6;RIN2;MMADHC;SLBP;BLM;PRKDC;UBA6;GPR87;NMD3;HMMR;MTMR6;ANAPC10;CCNB1;HNRNPDL;UBR5;GSE1;CEP192;ATG5;PLK1;HMGA2;CDC7;SYNJ2;NDC80;PUM2;SQLE;STAG1;TFCP2;SON;UBA2;TUBGCP3;TRMT11;BCL2L1;TOP2A;GPSM2;DDX3X;GDI2;KIF14;KIF11;CDC73;HK2;KIF15;L…
acetaminophen CTD 00005295	4.57861e-71	3.46353e-69	3.6364	588.959	RB1;GMFB;SMC3;SMC4;SMC2;GLS;EPS8;MYC;DDX18;WSB1;DICER1;ZNF12;CLPX;MTAP;ZFYVE16;DDX39B;MTHFD2;NUP98;SLBP;CDCA2;SEH1L;PRKDC;CDCA8;NCAPG;HACD3;SLC5A3;IQGAP3;NCAPH;MTDH;HSPH1;MYO6;CEP76;EDEM3;PLK4;CDK19;TIPARP;PRRC2C;NETO2;LARP4;SQLE;TDP1;EZH2;WDR47;NCAPG2;ADM;NUF2;RIOK2;CEP55;NDC1;HELLS;RIPK4;LRRC40;CIT;PLSCR1;GPRC5A;AGPS;TCP1;EXOC5;GART;ZNF473;TMF1;MIEF1;CENPA;HSPA13;PAPSS2;BCLAF1;GGA3;MFN1;LDLR;MB…
atovaquone MCF7 DOWN	2.47093e-70	1.83101e-68	12.1348	1944.92	PANK3;TMEM41B;FMR1;FBXO28;GDE1;IPO7;EPS8;HMGN4;PPIP5K2;NAMPT;SLC39A8;MAP3K7;KPNA1;TPD52;MORC3;WSB1;EIF1AX;IFRD1;SLC6A14;SDHD;FBXW2;TMEM135;ACAP2;LACTB2;SLBP;STXBP3;TWF1;LIN7C;NUP160;RAD51AP1;BRIP1;CEP76;ATG5;TIA1;CCZ1B;NEK4;GFPT1;CCZ1;LARP4;PUM1;SETX;MOB4;SQLE;CNIH1;CPD;WDR5B;CDK1;UBA2;TRMT11;RCOR1;PICALM;CEP57;MRS2;CREBZF;DDX3X;NCAPG2;GDI2;SNAP23;KIF11;WDR44;HS2ST1;PCMTD2;UFL1;PTER;DHX15;PBK;LYP…
chlortetracycline HL60 DOWN	4.1354e-68	3.00313e-66	5.89536	914.701	C5ORF22;GMFB;ICE1;ZWILCH;CSE1L;DSCC1;FBXO28;MSMO1;SAT1;SMC4;IPO7;GPATCH8;EFR3A;CDC23;LAMP2;NUSAP1;SLC39A8;TRIM27;LGALS8;MAP3K7;KPNA3;KPNA1;RAB2A;TIPIN;BORA;ALG6;EIF1AX;METTL3;ACSL3;FBXO11;FBXW2;MSH6;ARMC1;ACLY;PRPF4;TMEM135;MSH2;SLC9A6;ARMCX5;PSME4;PLAA;ANAPC5;FAR2;NUP98;SREK1;ADNP;DNA2;SRSF6;TRIB1;SRSF7;IDI1;PSMD12;PRKDC;CUL3;CTR9;ARL1;PIK3R4;CUL1;CDCA8;IQGAP1;PDS5B;PSEN1;MTDH;ORC5;SNX4;CCNB1;HS…
captopril PC3 DOWN	5.20187e-67	3.70353e-65	6.50027	992.099	EIF4A1;ZWILCH;ZNF292;HNRNPR;SMC3;SMC4;GPATCH8;HOXA11;HOXA10;KIF5B;NUSAP1;CPNE3;NBN;KPNA3;AGFG1;RAB2A;DDX18;PRKCI;RALBP1;WSB1;EIF1AX;RECQL;GTPBP8;DICER1;ZNF12;LARP4B;THOC2;ACSL3;ATP1B1;RC3H2;PRPF4;DDX39B;PSME4;PKP4;ANAPC5;MCM3AP-AS1;SRSF7;GOLGA8A;ATP6V1A;COPA;SET;CUL5;SLC35D1;DHX9;TWF1;IQGAP1;BRCC3;HTATSF1;SLC5A3;MTDH;ORC5;FXR1;NPAT;HSPH1;HMGXB4;BAG5;PRRC1;MAN2A1;RAD21;MYO6;PMAIP1;UTP20;ZNF148;CEP…
digitoxigenin PC3 DOWN	8.77688e-67	6.12862e-65	7.31766	1113.02	RB1;POP1;ZBTB24;FMR1;GEMIN2;POGK;TSEN2;HOXA11;HOXA10;HOXA9;SLK;GOLGA5;PAPOLG;TRIM27;MAP3K7;ZNF200;KPNA1;RAB2A;BORA;ANKRD46;ALG6;OXSM;METTL3;WNT5A;DICER1;ARMC8;ACSL3;FBXO11;RC3H2;FBXW2;MSH6;MTAP;NIF3L1;CCNE2;PSME4;ZNF318;PKP4;DNA2;MCM3AP-AS1;SRSF7;RIN2;TXNDC9;STXBP3;TNKS;DHX9;CUL3;GLT8D1;PIK3R4;TWF1;UBR2;HTATSF1;GTF2E1;BAG5;PRRC1;HNRNPDL;PGK1;RBM12;ZC3H14;ATG5;EDEM3;IVNS1ABP;HSPA8;CDK19;TIA1;FANCL…
cimetidine PC3 DOWN	7.27943e-66	4.9871e-64	6.0583	908.657	PANK3;ZWILCH;GDE1;SMC3;SMC2;EFR3A;CDC23;TBC1D31;NAMPT;LAMP2;NUSAP1;FBXO5;NBN;LGALS8;CCNL1;MAP3K7;KPNA3;TPD52;RAB2A;BORA;EIF1AX;DIMT1;OXSM;METTL3;FBXW2;PRPF4;NEIL3;TMEM135;DMTF1;MSH2;ANAPC5;NUP98;ADNP;TRIB1;IDI1;BLM;SET;PRKDC;CUL3;PIK3R4;CUL1;CDCA8;PSEN1;ZNF26;NUP160;RPAP3;MTDH;ORC5;FXR1;NPAT;ZNHIT3;MAN2A1;MYO6;ADGRG6;UBR5;CEP192;UTP20;ZNF148;ATP6V1C1;BPTF;CD164;CDK19;CPSF6;NEK4;FANCL;GFPT1;CDC7;S…
deptropine HL60 DOWN	3.37746e-62	2.27103e-60	9.36197	1325.12	IL1RN;GDE1;SMC3;BZW1;CAPN7;CHP1;SLC39A8;NEK2;LGALS8;MAP3K7;KPNA1;TMPO;TPD52;WSB1;ADAM10;PRPF4B;CHD1L;NEAT1;MSH6;MTAP;CCNE2;ANAPC5;GOLGA8A;ATP6V1A;COPA;UBA6;NMD3;BRCC3;HACD3;NUP160;BRIP1;SPAST;PGK1;RAB6A;ATP6V1C1;ATG5;MCL1;SRPK2;CD164;HSPA8;API5;ERLIN1;SQLE;GLUD2;DLG1;EIF5;TFCP2;CPD;CAPRIN1;CDK1;TUBGCP3;PICALM;TRAM1;HSP90AB1;CXCL8;DDX3X;SNAP23;GDI2;USP34;NIPBL;SPTLC1;TMED2;UBXN4;SCYL2;RFC5;SS18;CD…
digoxigenin HL60 DOWN	5.4035e-62	3.56729e-60	7.12112	1004.6	SCARB2;DCLRE1A;POP1;ZBTB24;DSCC1;GEMIN2;POGK;ZFAND1;TSEN2;SMCHD1;SLK;MYC;NAMPT;NBN;TRIM27;ZNF200;PRKCI;ANKRD46;DIMT1;OXSM;METTL3;DICER1;ARMC8;NEAT1;FBXO11;FBXW2;MSH6;NIF3L1;PREPL;MSH2;CCNE2;ARMCX5;ZNF318;NUP98;FAR2;MCM3AP-AS1;SRSF7;SEH1L;CUL5;GLT8D1;UBR2;NMD3;BRCC3;SLC5A3;GTF2E1;ORC5;BRIP1;HNRNPDL;ZNHIT3;HLTF;CEP76;ZC3H14;IVNS1ABP;HSPA8;NSUN5P1;TIA1;FANCL;RPP40;HMGA2;CDC7;NETO2;SYNJ2;NMI;PALB2;SE…
METHYL METHANESULFONATE CTD 00006307	1.00599e-61	6.52279e-60	3.39278	476.522	C5ORF22;RB1;EIF4A1;PANK3;ZNF292;GDE1;HNRNPR;ABCA12;MKI67;SMC4;SMC2;GLS;ELK4;EPS8;TBK1;MYC;GOLGA1;DENR;TRIM27;FBXO5;CCNL1;TMPO;AGFG1;DDX18;ZNF165;TIPIN;WSB1;SFMBT1;SACM1L;IFRD1;METTL3;REV1;RECQL;DICER1;ARMC8;ACSL3;ESCO2;RC3H2;MTAP;DEPDC1B;NEIL3;NIF3L1;ZFYVE16;PSME4;KDELR2;FAR2;KIF20A;TRIB1;SPATA18;RIN2;SLBP;SEH1L;SLC35D1;STXBP3;NCAPG;TWF1;BCL10;HACD3;ZBTB5;IQGAP3;HIF1A;NCAPH;ANAPC10;RPAP3;MTDH;BRI…
Copper sulfate CTD 00007279	4.03749e-61	2.57195e-59	3.15555	438.818	GMFB;POP1;GLS;EPS8;TBK1;NAMPT;DLEU1;ZNF165;PRKCI;WSB1;NGDN;DICER1;ZNF12;ARMC8;ARMC1;DEPDC1B;MTHFD2;PSME4;YME1L1;CDCA2;SEH1L;CDCA8;NCAPG;BCL10;NCAPH;ZNF26;MTDH;HSPH1;SSR1;ZNF148;EDEM3;CDK19;TIPARP;PLK1;ERLIN1;EIF2AK3;PRRC2C;LARP4;ZNF35;SETX;VANGL1;SQLE;GLUD2;EIF5;TDP1;WDR5B;SETD5;WDR47;ADM;JRKL;MED17;WDR44;TRIM2;NUF2;PBK;RIOK2;DLGAP5;CEP55;LYPLA1;SERPINB2;ANXA3;TEX10;MYOF;LRRC40;PAWR;SRP9;DUSP7;PL…
strophanthidin PC3 DOWN	6.31442e-60	3.95304e-58	20.8427	2841.11	ARHGAP11A;ERCC6L;ICE1;ZBTB24;GEMIN2;POGK;DSCC1;FASTKD3;WDR3;HILPDA;BRCA1;JRKL;TSEN2;TFB1M;HK2;HOXA11;HOXA10;DUSP11;HOXA9;SLK;GOLGA5;TRIM27;PAAF1;ZNF365;CCDC51;MKKS;RFC4;PARP4;ATMIN;PARP2;OXSM;WNT5A;METTL3;DICER1;FBXW2;DUSP7;MSH6;CCNA2;NIF3L1;ZNF318;ZNF239;UMPS;RIN2;ZNF232;TXNDC9;GLT8D1;PIK3R4;GTF2E1;RAD54B;EXOSC7;PRRC1;BAG5;LRRC8D;HEATR6;ZC3H14;SF3A3;MBD4;POLQ;TIA1;NSUN5P1;FANCL;TRAPPC10;RPP40;HM…
mitoxantrone PC3 DOWN	7.73249e-60	4.75876e-58	8.6936	1183.28	EIF4A1;ERCC6L;ZBTB24;ZNF292;ZSCAN9;HJURP;SMC4;HOXA11;HOXA10;HOXA9;MYC;FBXO5;CCNL1;ZNF443;ZNF200;BORA;OXSM;NGDN;PRPF4B;ZNF12;LARP4B;CCNE2;PSME4;TRIB1;SRSF7;GOLGA8A;CUL5;GPR87;ZBTB1;ZBTB5;GTF2E1;RLF;NPAT;BRIP1;HMGXB4;BAG5;CSTF1;SLC38A2;IP6K2;MCL1;PLK4;HSPA8;TIPARP;EIF2AK3;HMGA2;CDC7;FBXO34;NUP153;PUM1;PUM2;SETX;DLG1;SON;WDR5B;RSRP1;MPHOSPH10;INTS6;BCL2L1;PLEKHF2;CREBZF;RBM25;USPL1;SNAP23;HILPDA;ZNF…
formaldehyde CTD 00006001	2.64092e-57	1.59819e-55	3.4122	444.528	PANK3;ZNF292;CCNF;GDE1;HNRNPR;ABCA12;GLS;ELK4;EPS8;TBK1;MYC;CPNE3;DENR;CCNL1;TMPO;DDX18;WSB1;SACM1L;OXSM;NGDN;IFRD1;REV1;DICER1;ZNF12;ARMC8;ACSL3;MTAP;DEPDC1B;NIF3L1;ZFYVE16;PSME4;YME1L1;KDELR2;FAR2;NUP98;TRIB1;RIN2;SEH1L;SLC35D1;STXBP3;ZBTB1;BRCC3;BCL10;ZBTB5;HACD2;NCAPH;MTDH;SNX4;HMGXB4;MYO6;CSTF1;RBM12;ZNF148;CEP76;ATP6V1C1;TIPARP;EIF2AK3;ZNF35;PUM1;PUM2;VANGL1;ANLN;SQLE;EIF5;TDP1;WDR5B;INTS7;…
7646-79-9 CTD 00000928	7.77451e-57	4.62775e-55	3.42597	442.624	EIF4A1;IL1RN;PANK3;ZNF292;CCNF;HNRNPR;MKI67;AQP3;SMC2;PNN;HOXA9;MYC;CHORDC1;CHEK1;GOLGA1;DENR;FBXO5;LGALS8;TMPO;PRKCI;WSB1;IFRD1;ACSL3;ESCO2;NEIL3;FAR2;KIF20A;NUP98;TRIB1;RIN2;SET;CDCA2;SEH1L;DHX9;PRKDC;ZBTB1;CDCA8;TWF1;BCL10;HIF1A;NCAPH;MTDH;FXR1;SNX4;HSPH1;SPAST;MYO6;MAP7;SSR1;RBM12;CEP76;CDK19;TIPARP;PLK1;NETO2;LARP4;ZWINT;ANLN;SQLE;TPX2;STAG1;EIF5;MPHOSPH10;EZH2;CEP57;TOP2A;WDR47;PAK1IP1;NCAP…
quercetin CTD 00006679	2.66131e-56	1.55858e-54	3.3886	433.625	RB1;EIF4A1;TMEM41B;CCNF;SMC3;ABCA12;MKI67;AQP3;SMC2;GLS;ELK4;EPS8;EFR3A;TBK1;MYC;CHORDC1;DENR;FBXO5;LGALS8;ZNF165;PRKCI;TIPIN;WSB1;ALG6;RECQL;GTPBP8;CLPX;DEPDC1B;NIF3L1;ZFYVE16;LACTB2;PSME4;KIF20A;SPATA18;KIF20B;RIN2;EPHA2;SLC35D1;ZBTB1;NCAPG;IQGAP1;SLC5A3;HACD2;HIF1A;ANAPC10;HSPH1;SPAST;MYO6;HLTF;GSE1;RBM12;ATP6V1C1;PLK1;CDC7;NETO2;NMI;VANGL1;ANLN;SQLE;GLUD2;STAG1;TDP1;CDC16;WDR5B;TRMT11;EZH2;AT…
amantadine HL60 DOWN	3.39764e-56	1.95823e-54	34.4398	4398.71	IL1RN;TRAM1;CXCL8;DDX3X;USP34;SNAP23;GDI2;PAPOLA;TMED2;UBXN4;MAP3K7;KPNA3;SCYL2;TMPO;TPD52;CDV3;CCT2;WSB1;HMGCS1;ADAM10;PRPF4B;YWHAZ;CREB1;CCNE2;TMX1;PSME4;WAC;MCM4;MTFR1;EXOC5;CD46;GART;VAMP3;ATP6V1A;COPA;FH;DHX9;USP10;SRSF1;BRCC3;IQGAP1;HACD3;LMAN1;BRIP1;MAT2A;RAD21;MCL1;MAP3K2;RANBP2;RRM1;API5;RIOK3;ERLIN1;CDC5L;XPO7;PTPN12;MOB1A;PSAT1;CCNG2;ATP13A3;PICALM
ouabain HL60 DOWN	2.32514e-55	1.31915e-53	7.33574	922.825	DCLRE1A;POP1;ZBTB24;GEMIN2;POGK;ZFAND1;TSEN2;HMGN4;SLK;GOLGA5;MYC;TRIM27;SLC35A5;TMPO;RAB2A;ANKRD46;DIMT1;OXSM;METTL3;DICER1;ARMC8;FBXW2;MSH6;NIF3L1;MSH2;CCNE2;ARMCX5;PSME4;ZNF318;YME1L1;NUP98;FAR2;SRSF7;CUL5;GLT8D1;NMD3;HMMR;SLC5A3;GTF2E1;ORC5;SNX4;ZNHIT3;HLTF;ZC3H14;PDZD8;IVNS1ABP;HSPA8;NSUN5P1;TIA1;CCZ1B;FANCL;RPP40;ERLIN1;CCZ1;NETO2;SYNJ2;NMI;PALB2;WDR5B;GRSF1;PICALM;ARHGAP11A;MRS2;GPSM2;WDR3…
8-azaguanine PC3 DOWN	2.74676e-55	1.53438e-53	15.1831	1907.48	TOP2A;GPSM2;DYRK2;FASTKD1;GEMIN2;CCNF;HILPDA;KIF14;HJURP;BUB1B;MCM10;KIF11;MKI67;WDR44;KIF15;HOXA11;HOXA10;SENP6;ZFYVE26;HOXA9;TBK1;MED13;SART3;TBC1D31;TRIM27;TOPBP1;SPDL1;KPNA2;NGDN;METTL3;WNT5A;CKAP2;CDC25C;MSH6;CCNA2;ASPM;KIF2A;CCNE2;KIF2C;DNA2;KIF20A;BLM;GPR87;PIK3R4;CDCA8;TTK;PDS5B;CENPA;LRP8;AKAP1;RAD54B;CENPC;AURKA;POLD3;CCNB1;MAT2A;KRIT1;GSE1;CEP76;BUB1;MAP4K3;BPTF;E2F8;PLK4;MBD4;HSPA8;CE…
anisomycin HL60 UP	9.47813e-53	5.21441e-51	4.7791	572.479	IL1RN;GMFB;CCNT2;MTRR;RIF1;FBXO28;ZSCAN9;SAT1;BZW1;GLS;SMCHD1;TBK1;CHORDC1;NAMPT;PAPOLA;KPNA4;CCNL1;MAP3K7;ZNF200;KPNA1;AGFG1;MORC3;RALGAPA1;NGDN;IFRD1;ADAM10;PRPF4B;LARP4B;NEAT1;RC3H2;CLPX;PRPF4;TMEM135;ZFYVE16;DMTF1;PSME4;YME1L1;PHIP;NUP98;SREK1;SRSF6;TRIB1;KIF20B;ATP6V1A;IDI1;PSMD12;UBA6;TWF1;UBR2;NMD3;PSEN1;LIN7C;HIF1A;MTMR6;ANAPC10;SPAST;UBR5;CSTF1;PMAIP1;CEP76;ATG5;IP6K2;MCL1;BPTF;SRPK2;TIA…
ouabain MCF7 DOWN	6.41829e-52	3.47833e-50	7.54563	889.443	DCLRE1A;ERCC6L;POP1;ZBTB24;DSCC1;GEMIN2;POGK;CCNF;TSEN2;PNN;HMGN4;SLK;GOLGA5;TBC1D31;NAMPT;GOLGA1;NBN;TRIM27;MAP3K7;ANKRD46;OXSM;IFRD1;METTL3;ARMC8;LARP4B;FBXW2;CCNE2;KIF16B;ARMCX5;ZNF318;PLAA;NUP98;MCM3AP-AS1;SRSF7;SEH1L;CUL5;UBR2;GTF2E1;ORC5;HNRNPDL;ZC3H14;IVNS1ABP;HSPA8;TIA1;FANCL;RPP40;ERLIN1;CDC7;NMI;PALB2;VANGL1;SETX;SQLE;EIF5;CDC16;WDR5B;GRSF1;ZCCHC2;MRS2;RBM25;WDR3;FASTKD3;PAK1IP1;JRKL;KI…
niclosamide HL60 DOWN	1.28492e-51	6.86109e-50	11.4686	1343.9	GPSM2;ZBTB24;FASTKD3;DSCC1;CSE1L;WDR3;CCDC47;HILPDA;HNRNPR;ADM;KIF11;BRCA1;MKI67;TSEN2;N4BP2L2;SMC2;HS2ST1;SYNCRIP;LAPTM4B;EFR3A;CPT2;MYC;DHX15;PBK;TOPBP1;ZNF587B;TMPO;ZNF200;RFC5;HELLS;RFC3;ALG6;URB2;TFB2M;MSH6;CCNA2;ASPM;IMPACT;RCN2;CCNE2;MSH2;TMX1;ARMCX5;UMPS;DTL;PSMD12;SEH1L;MYCBP;PCNA;TXNDC9;SLC20A1;CUL3;SRSF1;MIEF1;NPAT;TMEM168;BCLAF1;BAG5;MAT2A;HLTF;RBM12;CEP76;E2F8;GINS1;CD164;RRM1;SLC16A…
cyclosporin A CTD 00007121	3.84501e-51	2.02337e-49	2.93007	340.137	SMC3;ABCA12;SMC4;SMC2;GLS;EPS8;MYC;NAMPT;DLEU1;DDX18;ZNF165;WSB1;DICER1;GTPBP2;DEPDC1B;MTHFD2;PSME4;YME1L1;SLBP;CDCA2;CDCA8;NCAPG;IQGAP1;BCL10;HACD3;HACD2;HIF1A;NCAPH;ZNF26;MTDH;HSPH1;SSR1;EDEM3;PLK4;TIPARP;PLK1;EIF2AK3;CDC7;SETX;SQLE;GLUD2;EIF5;TDP1;WDR5B;AVL9;EZH2;CEP57;SETD5;WDR47;NCAPG2;ADM;JRKL;OSBPL11;MED17;PCMTD2;TRIM2;NUF2;PBK;RIOK2;DLGAP5;NDC1;HELLS;ANXA3;TEX10;MYOF;RIPK4;NSUN3;LRRC40;PA…
lanatoside C MCF7 DOWN	2.11291e-50	1.096e-48	6.18841	707.837	DCLRE1A;ERCC6L;POP1;ZBTB24;DSCC1;GEMIN2;POGK;CCNF;ZSCAN9;TSEN2;PNN;HMGN4;GOLGA5;TBC1D31;MYC;GOLGA1;TRIM27;MAP3K7;ZNF200;ANKRD46;OXSM;IFRD1;METTL3;ARMC8;LARP4B;FBXW2;PRPF4;CCNE2;ARMCX5;PSME4;ZNF318;FAR2;MCM3AP-AS1;SRSF7;PPID;BLM;SEH1L;GLT8D1;STK39;PIK3R4;PDS5B;GTF2E1;ORC5;HNRNPDL;ZC3H14;ATG5;IVNS1ABP;NSUN5P1;TIA1;FANCL;GLMN;RPP40;ERLIN1;CDC7;NMI;PALB2;VANGL1;SETX;SQLE;EIF5;TDP1;CDC16;WDR5B;GRSF1;Z…
etifenin PC3 DOWN	5.42236e-50	2.77304e-48	6.40385	726.445	EIF4A1;ZWILCH;ZNF292;SMC3;SMC4;GPATCH8;HOXA11;KIF5B;NUSAP1;CPNE3;NBN;KPNA3;AGFG1;RAB2A;DDX18;PRKCI;RALBP1;WSB1;EIF1AX;GTPBP8;DICER1;ZNF12;THOC2;ACSL3;ATP1B1;RC3H2;PRPF4;CCNE2;PSME4;PKP4;ANAPC5;SRSF7;GOLGA8A;ATP6V1A;CUL5;DHX9;TWF1;IQGAP1;BRCC3;HTATSF1;SLC5A3;MTDH;FXR1;HSPH1;HMGXB4;BAG5;MAN2A1;RAD21;MYO6;PMAIP1;ZNF148;BPTF;EDEM3;SRPK2;OSBPL8;CEP350;XRCC2;PRRC2C;SYNJ2;PUM1;SQLE;MOB1A;UBE2W;DLG1;EIF5…
resveratrol CTD 00002483	6.60885e-50	3.33288e-48	3.99203	452.061	RB1;ZNF292;MKI67;SMC4;AQP3;SMC2;GLS;MYC;CHEK1;FBXO5;TMPO;PRKCI;TIPIN;WSB1;IFRD1;SLC6A14;NEIL3;KIF20A;DNA2;SLBP;CDCA2;CTR9;CDCA8;NCAPG;HIF1A;NCAPH;RACGAP1;ZNF148;ATG5;PLK4;XRCC2;PLK1;CDC7;ZWINT;ANLN;SQLE;TPX2;EIF5;TDP1;INTS7;EZH2;ATR;CEP57;TOP2A;NCAPG2;KIF14;ADM;KIF11;BRCA1;BRCA2;PBK;DLGAP5;CEP55;NDC1;VAV3;HELLS;CDV3;ANXA3;PARP2;IL18;KIF23;CIT;GPRC5A;DEPDC1;KIF2C;PRIM2;PCNA;PRIM1;CENPA;RAD54B;PERP…
Enterolactone CTD 00001393	8.35668e-50	4.15659e-48	4.98089	562.872	SCARB2;DCLRE1A;ERCC6L;ICE1;ZWILCH;ZNF292;CSE1L;GEMIN2;DSCC1;CCNF;HJURP;BUB1B;MKI67;SAT1;SMC4;AQP3;SMC2;CHEK1;NUSAP1;KPNA4;SLC39A8;FBXO5;TMPO;TPD52;RAB2A;TIPIN;ALG6;SLC6A14;NEAT1;CDC25C;ATP1B1;CDC25A;MSH6;ACLY;PRPF4;NEIL3;MELK;DDX39B;CCNE2;KIF20A;TRIB1;SLBP;BLM;CDCA2;PRKDC;INSIG1;CTR9;CDCA8;NCAPG;HMMR;IQGAP3;RAD51AP1;CCNB2;CCNB1;ORC6;RACGAP1;RAD21;MYO6;ECT2;IP6K2;PLK4;FANCI;SMAD2;FANCL;PLK1;PRRC2C…
sanguinarine HL60 DOWN	1.17764e-48	5.77838e-47	7.75855	856.238	ERCC6L;PANK3;ICE1;ZNF292;DSCC1;POGK;IPO7;TOMM20;SMC2;SLK;CDC23;LAMP2;SLC39A8;MAP3K7;RAB2A;DDX18;EIF1AX;DIMT1;OXSM;ATP11B;CHD1L;FBXW2;MSH6;KCTD9;PREPL;MSH2;CCNE2;TBL1XR1;PKP4;FAR2;DNA2;IDI1;SET;SEH1L;SLC35D1;PRKDC;TNKS;INSIG1;STK39;GMCL1;NUP160;NPAT;BRIP1;SPAST;UBR5;HLTF;GSE1;RBM12;SMAD2;TIA1;CPSF6;ERLIN1;HMGA2;CDC7;DHCR24;SYNJ2;PALB2;SQLE;STAG2;INTS7;GRSF1;ARHGAP11A;MRS2;WDR3;AMD1;HILPDA;SLC2A3;N…
digitoxigenin HL60 DOWN	3.65612e-48	1.77005e-46	5.67153	619.488	DCLRE1A;POP1;ZBTB24;DSCC1;GEMIN2;POGK;ZFAND1;TSEN2;PNN;SLK;GOLGA5;TBC1D31;MYC;NBN;TRIM27;LGALS8;MAP3K7;SLC35A5;TMPO;ANKRD46;DIMT1;OXSM;METTL3;DICER1;ARMC8;ACSL3;NEAT1;FBXW2;MSH6;NIF3L1;MSH2;CCNE2;LACTB2;ARMCX5;PSME4;NUP98;SRSF7;SEH1L;CUL5;CUL3;GLT8D1;NMD3;HMMR;BRCC3;PDS5B;SLC5A3;GTF2E1;ORC5;SNX4;ZNHIT3;HLTF;MAP7;RBM12;ZC3H14;IVNS1ABP;HSPA8;NSUN5P1;TIA1;FANCL;RPP40;CDC7;NETO2;SYNJ2;NMI;PALB2;CDC16…
cefadroxil HL60 DOWN	5.14883e-48	2.45992e-46	18.5481	2019.62	TRAM1;CXCL8;DDX3X;USP34;SNAP23;GDI2;NIPBL;SPTLC1;PAPOLA;TMED2;UBXN4;MAP3K7;TPD52;SS18;CDV3;CCT2;RFC3;HMGCS1;ADAM10;PRPF4B;NEAT1;YWHAZ;TSN;MSH6;TMEM135;CCNE2;TBL1XR1;HNRNPH1;CANX;MCM4;ANAPC5;EXOC5;CD46;MAPRE1;GOLGA8A;VAMP3;ATP6V1A;COPA;FH;UBA6;SRSF1;NMD3;HACD3;RNFT1;HSPD1;LMAN1;BRIP1;MAT2A;ARFGEF1;RRM1;API5;RIOK3;ERLIN1;RANBP9;XPO7;VEGFA;SQLE;DLG1;GLUD2;PSAT1;CAPRIN1;CCNG2;PICALM;CUL4B
lanatoside C HL60 DOWN	2.22917e-47	1.05118e-45	6.45462	693.355	DCLRE1A;POP1;ZWILCH;DSCC1;GEMIN2;POGK;ZFAND1;TSEN2;SLK;MYC;TRIM27;LGALS8;ZNF200;TMPO;WSB1;ANKRD46;DIMT1;OXSM;METTL3;DICER1;ARMC8;NEAT1;FBXW2;MSH6;MTAP;MSH2;CCNE2;ARMCX5;PSME4;YME1L1;NUP98;MCM3AP-AS1;SRSF7;COPA;GLT8D1;NMD3;BRCC3;PDS5B;SLC5A3;GTF2E1;ORC5;BRIP1;HNRNPDL;HLTF;RBM12;ZC3H14;IVNS1ABP;HSPA8;NSUN5P1;TIA1;FANCL;RPP40;ERLIN1;CDC7;NETO2;SYNJ2;NMI;PALB2;SQLE;CDC16;WDR5B;GRSF1;MRS2;WDR3;PAK1IP1…
Dasatinib CTD 00004330	5.89074e-47	2.74221e-45	6.86758	731.041	ZWILCH;HJURP;BUB1B;MKI67;SMC4;SMC2;MYC;NUSAP1;FBXO5;KPNA2;TMPO;TIPIN;BORA;CDC25C;CDC25A;DEPDC1B;MELK;MSH2;DNA2;KIF20B;EPHA2;CDCA2;NCAPG;CDCA8;HMMR;IQGAP3;NCAPH;DPP4;ORC6;RACGAP1;ECT2;MCL1;PLK4;FANCI;CD164;HSPA8;XRCC2;PLK1;HMGA2;CDC7;NDC80;ZWINT;TPX2;ANLN;DIAPH3;TDP1;UBE2T;KIF4A;CDK1;EZH2;BCL2L1;ARHGAP11A;TOP2A;CXCL8;MCM8;NCAPG2;MCM10;BRCA1;FOXM1;BRCA2;CASP7;EXO1;CASP3;PBK;DLGAP5;NDC1;RFC5;HELLS;R…
proscillaridin HL60 DOWN	1.03212e-46	4.74381e-45	6.04682	640.281	POP1;DSCC1;GEMIN2;POGK;ZFAND1;TSEN2;SLK;GOLGA5;TBC1D31;MYC;NAMPT;GOLGA1;NBN;TRIM27;LGALS8;WSB1;ANKRD46;DIMT1;OXSM;METTL3;DICER1;ARMC8;NEAT1;FBXO11;FBXW2;MSH6;CCNE2;ARMCX5;PSME4;ZNF318;NUP98;MCM3AP-AS1;SRSF7;TNKS;GLT8D1;PDS5B;SLC5A3;GTF2E1;ORC5;HNRNPDL;HLTF;MAP7;ZC3H14;PDZD8;IVNS1ABP;HSPA8;NSUN5P1;TIA1;FANCL;RPP40;CDC7;NETO2;SYNJ2;NMI;PALB2;CDC16;WDR5B;GRSF1;ZCCHC2;MRS2;WDR3;PAK1IP1;RMND1;HILPDA;U…
primaquine PC3 DOWN	1.62984e-46	7.39746e-45	6.56554	692.208	RB1;EIF4A1;ZBTB24;MKI67;HOXA11;HOXA10;SLK;KIF5B;FBXO5;ZNF200;KPNA1;IFRD1;METTL3;WNT5A;PRPF4B;ARMC8;CASD1;RC3H2;NEIL3;PREPL;CCNE2;DNA2;SLC35D1;CUL3;TWF1;UBR2;SLC5A3;NPAT;BRIP1;SPAST;PGK1;ATP6V0A2;MAP7;CEP192;CEP76;ZC3H14;ATG5;EDEM3;IVNS1ABP;CDK19;TIA1;API5;CEP350;PRRC2C;CDC7;SETX;DLG1;EIF5;CPD;WDR5B;INTS6;GRSF1;ZCCHC2;PICALM;ARHGAP11A;MRS2;GPSM2;HILPDA;USP34;MCM10;ZNF45;JRKL;OSBPL11;MTO1;PHTF1;HS2…
picrotoxinin HL60 DOWN	2.24551e-46	1.0066e-44	25.2669	2655.8	DDX3X;SNAP23;GDI2;SPTLC1;CAPN7;PAPOLA;TMED2;SLC39A8;UBXN4;MAP3K7;KPNA1;RFC5;CDV3;RFC3;ADAM10;PRPF4B;CHD1L;YWHAZ;TSN;MSH6;CREB1;CCNE2;HNRNPH1;MCM4;MTFR1;EXOC5;SRSF6;CD46;GART;VAMP3;ATP6V1A;COPA;FH;UBA6;SRSF1;NMD3;RNF6;HSPA13;NUP160;AKAP1;LMAN1;MAT2A;BUB1;MCL1;HSPA8;RRM1;DENND4A;API5;ERLIN1;XPO7;GLUD2;PSAT1;CAPRIN1;ATP13A3;PICALM
dorzolamide HL60 DOWN	2.02761e-44	8.97837e-43	10.9908	1105.75	TRAM1;DDX3X;HSP90AB1;GDI2;USP34;SNAP23;GDE1;BZW1;SPTLC1;CAPN7;PAPOLA;TMED2;CHP1;UBXN4;TMPO;KPNA1;CDV3;CCT2;WSB1;HMGCS1;ADAM10;PRPF4B;CHD1L;NEAT1;YWHAZ;CDC25A;PTBP3;ACLY;PRPF4;CREB1;CCNE2;HNRNPH1;WAC;MCM4;EXOC5;CD46;MAPRE1;GART;VAMP3;ATP6V1A;PRIM2;FH;COPA;RRN3;PRKDC;DHX9;SRSF1;BRCC3;RNFT1;ORC5;LMAN1;MAT2A;MAN2A1;LDLR;BUB1;MCL1;HSPA8;RRM1;RNGTT;STAT1;RIOK3;API5;ERLIN1;XPO7;MAPK14;VEGFA;SQLE;GLUD2;D…
piperlongumine HL60 DOWN	4.14728e-44	1.81431e-42	7.69825	768.988	PHF3;CREBZF;IL1RN;CXCL8;RIF1;ZNF292;POGK;HILPDA;USP34;HNRNPR;SLC2A3;IPO7;N4BP2L2;HK2;SMC2;KIF15;SYNCRIP;EFR3A;MYC;CHEK1;PBK;PAPOLA;NBN;TRIM27;SLC35A5;TMPO;DDX18;RFC3;WSB1;SERPINB2;PARP4;DIMT1;MYOF;ADAM10;PLA2G4A;PRPF4B;CTPS1;CASD1;NEAT1;MSL1;MSH6;NIF3L1;NEIL3;MSH2;KIF2A;CCNE2;LACTB2;ARMCX5;RASA1;ZNF318;MCM4;SREK1;ADNP;SRSF6;UMPS;STAU2;SRSF1;ARL1;ZBTB1;NMD3;NR2C1;CENPC;SCAF8;TMEM168;BCLAF1;HMGXB4;…
digoxin HL60 DOWN	5.55623e-44	2.40175e-42	6.98424	695.622	DCLRE1A;POP1;ZBTB24;GEMIN2;POGK;ZFAND1;TSEN2;SLK;GOLGA5;MYC;TRIM27;LGALS8;SLC35A5;ZNF200;TMPO;ANKRD46;DIMT1;OXSM;NEAT1;FBXO11;FBXW2;MSH6;CCNE2;ARMCX5;NUP98;MCM3AP-AS1;SRSF7;CUL5;GLT8D1;NMD3;PDS5B;SLC5A3;GTF2E1;ORC5;ZNHIT3;RBM12;ZC3H14;IVNS1ABP;HSPA8;NSUN5P1;TIA1;CCZ1B;FANCL;RPP40;ERLIN1;CCZ1;CDC7;NETO2;SYNJ2;NMI;PALB2;WDR5B;MRS2;WDR3;RMND1;ADM;SLC2A3;ZNF45;JRKL;TFB1M;N4BP2L2;PCMTD2;DUSP11;UFL1;TM…
resveratrol MCF7 DOWN	6.85315e-44	2.9275e-42	23.812	2366.65	TOP2A;ARHGAP11A;RBM25;CCNF;HJURP;KIF14;BUB1B;KIF11;MKI67;KIF15;ELK4;PNN;SYNCRIP;CHORDC1;NUSAP1;KPNA2;DLGAP5;USP46;VAV3;BORA;SLC6A14;PRPF4B;KIF23;UTP18;CCNA2;ASPM;PPM1B;ESPL1;DEPDC1;FASTKD5;KIF20A;MCM3AP-AS1;CDCA8;TTK;HMMR;CENPA;AURKA;CCNB1;RACGAP1;HNRNPDL;MAT2A;BUB1;SMNDC1;E2F8;GINS1;PLK1;NDC80;TPX2;CENPE;CENPF;PRC1;ZCCHC2;SPC25
anisomycin PC3 DOWN	8.72642e-44	3.68438e-42	6.14109	608.873	SCARB2;ERCC6L;PANK3;DSCC1;POGK;CCNF;HJURP;TSEN2;MKI67;HOXA11;HOXA10;ZFYVE26;HOXA9;LAMP2;TRIM27;TMPO;BORA;ALG6;SFMBT1;METTL3;WNT5A;FBXW2;MSH6;NIF3L1;NEIL3;SLC9A6;CCNE2;TBL1XR1;TMX1;ZNF318;PKP4;RIN2;BLM;PRKDC;GLT8D1;SLC5A3;HACD2;MTDH;PRRC1;SSR1;ZNF148;PDZD8;ATP6V1C1;HSPA8;CDK19;TIA1;XRCC2;PLK1;CDC7;VANGL1;SQLE;KIF18B;GRSF1;BCL2L1;ARHGAP11A;TOP2A;CREBZF;GPSM2;FASTKD3;HILPDA;FOXM1;PHTF1;SPTLC2;TRIM2;…
hesperetin PC3 DOWN	1.5823e-43	6.60383e-42	10.8328	1067.59	SCARB2;EIF4A1;TRAM1;MTRR;CXCL8;DDX3X;HSP90AB1;GDI2;SNAP23;COIL;SPTLC1;CAPN7;NUSAP1;PAPOLA;TLK2;TMED2;UBXN4;MAP3K7;SCYL2;TMPO;KPNA1;RFC5;SS18;RFC3;DIMT1;PRPF4B;YWHAZ;TSN;MSH6;PRPF4;TMEM135;CCNE2;TMX1;CANX;BIRC5;MCM4;ANAPC5;EXOC5;CD46;SRSF6;SSX2IP;ATP6V1A;FH;COPA;PRKDC;DHX9;UBA6;SRSF1;TWF1;NMD3;BRCC3;PSEN1;FXR1;LMAN1;BCLAF1;MAT2A;RAD21;UBR5;MFN1;KRIT1;BUB1;ARFGEF1;RRM1;SLC16A1;RIOK3;ERLIN1;XPO7;CDC…
harmine PC3 DOWN	5.20733e-43	2.14862e-41	17.8044	1733.46	DDX3X;FASTKD1;FASTKD2;DSCC1;HILPDA;N4BP2L2;KIF15;NIPBL;TBC1D31;NBN;TRIM27;ZNF587B;USP46;ZNF165;TIPIN;DIMT1;RALGAPA1;IFRD1;CTPS1;PEX2;CLPX;MSL1;PPM1B;ARMCX5;RASA1;PLAA;KIF2C;NUP98;SRSF7;SLC35D1;GPR87;NOL8;ANAPC10;ORC5;SCAF8;RBM12;SLC35A1;WTAP;FANCL;TIPARP;SMAGP;NOC3L;PNRC2;KLHL9;CENPE;MPHOSPH9;EIF5;SON;POLR3C;CENPI;POLE2;CDC16;ALMS1;INTS6;TRMT11;ZCCHC2;SPC25;BET1
MS-275 PC3 DOWN	7.69212e-43	3.13821e-41	9.10528	882.948	ARHGAP11A;TRMU;RBM25;WDR48;CCNF;GDI2;MCM10;MKI67;HOXA10;ZFYVE26;NIPBL;SART3;CAPN7;CASP3;PAPOLA;TLK2;TMED2;NEK2;UBXN4;MAP3K7;RBM5;SCYL2;TMPO;RFC3;PARP2;NGDN;PRPF4B;CDC25C;CDC25A;MSH6;CCNA2;PRPF4;PPM1B;CCNE2;DEPDC1;WAC;MCM4;KIF2C;KIF20A;EXOC5;SRSF7;VAMP3;ZCCHC8;ATP6V1A;FH;SLC35D1;USP10;CDCA8;PSEN1;CENPA;LRP8;ZNF26;AURKA;ATAD2B;ORC5;BRIP1;HMGXB4;GGA3;RAD21;NRIP1;UTP20;ZNF148;CEP76;BUB1;E2F8;ARFGEF1;…
dirithromycin HL60 DOWN	2.2548e-42	9.09686e-41	6.01681	576.985	TMEM41B;ZWILCH;FMR1;SMC3;IPO7;EFR3A;TBC1D31;CHEK1;NBN;TRIM27;LGALS8;MAP3K7;SLC35A5;TPD52;OXSM;METTL3;ACSL3;FBXO11;MSH6;TMEM135;SLC9A6;CCNE2;PHIP;ANAPC5;ADNP;SRSF6;PSMD12;PRKDC;CUL3;NCAPG;ORC5;BAG5;ZNHIT3;HLTF;CSTF1;ZNF148;CEP76;ATG5;BPTF;FANCI;SMAD2;HSPA9;OSBPL8;TIA1;CPSF6;PRRC2C;PALB2;PUM2;MOB1A;EIF5;CPD;CDC16;CHMP2B;RCOR1;EZH2;CEP57;KIF11;NIPBL;CPT2;TLK2;SPDL1;RBM5;NDC1;RFC5;EED;HAUS3;CTPS1;PEX…
flunixin HL60 DOWN	2.3749e-42	9.4761e-41	10.5438	1010.56	CREBZF;TRAM1;GMFB;DDX3X;FASTKD2;GEMIN2;CCDC47;GDE1;IDE;TSEN2;TTC27;HS2ST1;NIPBL;PAPOLA;UBXN4;CEP55;TMPO;KPNA1;TPD52;RFC3;ALG6;CHUK;PRPF4B;LARP4B;CASD1;RABGGTB;TSN;TMEM135;PREPL;KIF2A;CCNE2;TBL1XR1;NUP50;MTF2;POT1;MCM4;PKP4;ANAPC5;MTFR1;NUP98;EXOC5;CD46;ATP6V1A;GTF3C3;RRN3;USP10;SRSF1;ARL1;HACD3;CLCN3;CENPA;NCAPH;GMCL1;FXR1;LMAN1;CCNB1;HSPH1;MAT2A;KRIT1;VPS54;CEP76;SRSF10;ATG5;ATF7IP;SPEN;API5;ERL…
puromycin PC3 DOWN	2.48361e-42	9.80214e-41	5.21505	499.596	EIF4A1;ERCC6L;ZWILCH;CCNF;HJURP;HNRNPR;SMC3;MKI67;CAPN7;DLEU1;NUSAP1;NEK2;FBXO5;TRIM27;KPNA2;MAP3K7;KPNA1;TMPO;BORA;DIMT1;METTL3;PRPF4B;CHD1L;FBXW2;MSH6;ACLY;PRPF4;CCNE2;TMX1;PSME4;SRSF2;PKP4;ANAPC5;KIF20A;SRSF6;SRSF7;ATP6V1A;COPA;PRKDC;DHX9;CUL3;CDCA8;PSEN1;DPP4;HNRNPDL;UBR5;PGK1;RBM12;PLK4;CD164;PLK1;GFPT1;ERLIN1;HMGA2;VANGL1;SQLE;DLG1;TFCP2;TDP1;CDK1;BCL2L1;TOP2A;GPSM2;TRAM1;DDX3X;AMD1;HILPDA;…
mesalazine MCF7 DOWN	3.3478e-42	1.30708e-40	32.6958	3122.46	TOP2B;DDX3X;SET;ICE1;CUL5;PRKDC;BUB1B;HNRNPR;RNF6;HTATSF1;IPO7;SMC2;MTDH;EPS8;SYNCRIP;PERP;PBK;PAPOLA;PLS3;KPNA2;RBM12;PAK2;BUB1;DLGAP5;ACTR3;GALNT7;RANBP2;CD164;ARMT1;GCH1;EED;DICER1;ZBTB11;U2SURP;ARMC1;DLG1;GCLC;RCN2;PSMC6;SUCLA2;SLC9A6;HAT1;ABI1;YME1L1;ADNP;BIRC2
hydrogen peroxide CTD 00006118	8.98296e-42	3.46991e-40	3.03557	286.901	RB1;MTRR;POP1;ZNF292;SMC4;GPATCH8;GLS;EPS8;MYC;CHEK1;DLEU1;DENR;TMPO;IFRD1;SLC6A14;ARMC8;YME1L1;KIF20A;TRIB1;KIF20B;EPHA2;SLBP;CDCA2;SEH1L;DHX9;PRKDC;CSTF3;CTR9;NMD3;BCL10;HTATSF1;SLC5A3;HIF1A;ZNF26;GMCL1;FXR1;SPAST;RAD21;ZNF148;EDEM3;TIPARP;PLK1;ERLIN1;EIF2AK3;CDC7;NMI;LARP4;CCT6A;ANLN;SQLE;STAG1;EIF5;CDC16;AVL9;EZH2;CEP57;TOP2A;FASTKD1;PAK1IP1;HILPDA;ADM;ZNF45;JRKL;BRCA1;N4BP2L2;KIF15;PCMTD2;SY…
digoxin MCF7 DOWN	9.69706e-42	3.70632e-40	6.75294	637.726	DCLRE1A;POP1;ZBTB24;DSCC1;GEMIN2;POGK;CCNF;ZSCAN9;TSEN2;PNN;SLK;GOLGA5;TBC1D31;GOLGA1;TRIM27;MAP3K7;ZNF200;ANKRD46;OXSM;IFRD1;METTL3;ARMC8;LARP4B;FBXW2;CCNE2;LACTB2;ARMCX5;SRSF7;PPID;SEH1L;CUL5;GTF2E1;ORC5;HNRNPDL;ZC3H14;IVNS1ABP;NSUN5P1;TIA1;FANCL;RPP40;CDC7;NMI;PALB2;SETX;EIF5;TDP1;CDC16;WDR5B;ZCCHC2;CEP57;MRS2;WDR3;FASTKD3;JRKL;BRCA1;TFB1M;PHTF1;HK2;UFL1;CPT2;PAAF1;ZNF587B;CCDC51;VAV3;CDV3;MKK…
VALPROIC ACID CTD 00006977	1.13611e-41	4.2971e-40	2.56457	241.783	C5ORF22;RB1;ZNF292;HNRNPR;SMC2;GLS;ELK4;EPS8;MYC;NAMPT;DLEU1;ZNF165;WSB1;REV1;GTPBP8;DICER1;ZNF12;ARMC8;RC3H2;CLPX;MTAP;ZFYVE16;DDX39B;MTHFD2;PSME4;YME1L1;FAR2;NUP98;MCM3AP-AS1;SET;CDCA2;SEH1L;NCAPG;IQGAP1;SLC5A3;HACD2;NCAPH;MTMR6;ANAPC10;MTDH;HSPH1;HMGXB4;RAD21;MYO6;SSR1;ZNF148;CEP76;ATG5;EDEM3;PLK4;CDK19;CCZ1B;TIPARP;PMM2;PLK1;CDC7;NETO2;LARP4;ZNF35;VANGL1;SQLE;GLUD2;EIF5;TDP1;AVL9;CEP57;PHF3;S…
canavanine MCF7 DOWN	2.03149e-41	7.60446e-40	32.9793	3090.07	DDX3X;STXBP3;DOCK9;GEMIN2;GDI2;FBXO28;GDE1;TWF1;IL1RAP;RCHY1;ANAPC10;RNFT1;PCMTD2;EPS8;BRIP1;PTER;FNTA;UBR5;PBK;DHX15;CD58;MAP3K7;PDZD8;ATG5;TPD52;CASP8AP2;CCZ1B;WTAP;NEK4;DIMT1;EIF1AX;IFRD1;CCZ1;SDHD;PTPN12;YWHAZ;MOB4;TMEM135;LMBRD1;MSH2;DPY19L4;ETNK1;ADAM9;CD46;PIGF
troglitazone CTD 00002415	2.29332e-41	8.49699e-40	5.42653	507.793	RB1;CCNF;BUB1B;MKI67;SMC4;BZW1;GLS;SMC2;CDH1;MYC;NAMPT;CHEK1;NUSAP1;NEK2;IFRD1;WNT5A;CDC25C;CDC25A;NEIL3;MELK;HAT1;ADAM9;KIF20A;KIF20B;SLBP;BLM;CSTF3;NCAPG;HIF1A;IQGAP3;RAD51AP1;CCNB2;CCNB1;HSPH1;ORC6;HNRNPDL;PLK4;SMAD2;FANCL;XRCC2;PLK1;CDC7;NDC80;ZWINT;TPX2;ANLN;DLG1;GCLC;DIAPH3;TDP1;KIF4A;CDK1;EZH2;BCL2L1;TOP2A;HSP90AB1;CXCL8;HILPDA;IL24;KIF14;ADM;SLC2A3;KIF11;BRCA1;FOXM1;KIF15;CASP7;EXO1;CASP3…
azacitidine MCF7 DOWN	2.67022e-41	9.79351e-40	6.42257	600.021	EIF4A1;POGK;TSEN2;MKI67;PNN;SLK;DLEU1;TRIM27;KPNA2;MAP3K7;TMPO;METTL3;PRPF4B;LARP4B;MSH6;PRPF4;NIF3L1;TMEM135;MSH2;CCNE2;TBL1XR1;MCM3AP-AS1;SRSF7;SLBP;BLM;CUL3;CUL1;CDCA8;PSEN1;PDS5B;SLC5A3;FXR1;BRIP1;CSTF1;ZNF148;RBM12;CEP76;MCL1;HSPA8;PLK1;ERLIN1;SYNJ2;VANGL1;SQLE;DLG1;CDK1;RSRP1;TRMU;DYRK2;DDX3X;AMD1;ATP2A2;MCM10;KIF11;BRCA2;NIPBL;SART3;SPTLC2;EXO1;RBM5;NCK1;USP46;ATMIN;ACTR5;PEX2;CCNA2;ASPM;C…
levonorgestrel HL60 DOWN	3.6733e-41	1.33378e-39	8.6927	809.333	GMFB;DDX3X;POP1;FASTKD3;GEMIN2;CCDC47;FBXO28;AMD1;ZNF45;TSEN2;IPO7;HS2ST1;NIPBL;CDC23;PAPOLA;UBXN4;TMPO;KPNA1;TPD52;RFC5;RFC3;ZFR;PRPF4B;URB2;ARMC8;CLPX;TSN;MSH6;TMEM135;CREB1;KIF2A;TMEM33;AGPS;POT1;MCM4;PKP4;ANAPC5;NUP98;DNA2;CD46;SRSF6;VAMP3;ATP6V1A;COPA;MYCBP;USP10;SRSF1;C10ORF88;NMD3;PDS5B;HACD3;RCHY1;CLCN3;GMCL1;ZNF26;FXR1;PRRC1;MAT2A;MAN2A1;CSTF1;METTL4;CEP76;ATG5;RANBP2;SPEN;TIA1;STAT1;RIO…
etoposide MCF7 DOWN	5.39846e-41	1.93319e-39	75.777	7026.04	ARHGAP11A;GPSM2;CCNF;KIF14;BUB1B;CDCA8;NCAPG;KIF11;HMMR;MKI67;CENPA;AURKB;AURKA;KIF15;CCNB1;BUB1;CEP55;DLGAP5;E2F8;ZNF165;BORA;PLK1;KIF23;NDC80;CCNA2;ASPM;CENPE;TPX2;CENPF;KIF18B;ESPL1;PRC1;KIF4A;DEPDC1;BIRC5;KIF2C;KIF20A
chlorhexidine PC3 DOWN	5.43062e-41	1.93319e-39	6.0192	558.064	TMEM41B;ZWILCH;SMC4;IPO7;CAPN7;MAP3K7;KPNA1;RAB2A;TPD52;DDX18;EIF1AX;DIMT1;OXSM;NGDN;METTL3;FBXW2;CCNE2;ARMCX5;PSME4;ANAPC5;ADNP;SRSF7;IDI1;PRKDC;CTR9;PIK3R4;TWF1;BCL10;PSEN1;ZNF26;ORC5;FXR1;HMGXB4;BAG5;ZNHIT3;SSR1;UTP20;ZNF148;CDK19;API5;MOB1A;STAG2;KIF4A;INTS7;CEP57;FASTKD2;CCDC47;FOXM1;MTO1;KIF15;DUSP11;NIPBL;CPT2;DHX15;TNPO1;PAAF1;NDC1;RFC5;RFC3;MYOF;CTPS1;RABGGTB;TSN;DUSP7;CCNA2;ESPL1;NUP50;…
(-)-Epigallocatechin gallate CTD 00002033	2.24767e-40	7.9236e-39	3.21156	293.195	RB1;POP1;CCNF;AQP3;SMC2;GLS;EPS8;PNN;EFR3A;MYC;GOLGA1;DENR;CCNL1;SLC35A5;ALG6;SFMBT1;SACM1L;OXSM;RECQL;ZNF12;GTPBP2;ARMC1;NEIL3;NIF3L1;ZFYVE16;LACTB2;FAR2;NUP98;DNA2;TRIB1;KIF20B;STXBP3;BRCC3;SLC5A3;HIF1A;NCAPH;ANAPC10;SNX4;BRIP1;SPAST;MYO6;HLTF;ATG5;EDEM3;SRPK2;NMI;VANGL1;SQLE;STAG1;STAG2;TDP1;ATR;TOP2A;TOP2B;FASTKD1;FASTKD2;KIF14;ADM;BRCA1;IDE;BRCA2;TFB1M;KIF15;WDR44;XPO1;SPTLC2;NUF2;DLGAP5;PAR…
helveticoside HL60 DOWN	3.26584e-40	1.14022e-38	5.94106	540.161	DCLRE1A;POP1;ZBTB24;GEMIN2;POGK;ZFAND1;TSEN2;SLK;TBC1D31;MYC;NBN;TRIM27;LGALS8;ZNF200;ANKRD46;OXSM;ARMC8;ACSL3;FBXO11;FBXW2;MSH2;CCNE2;LACTB2;ARMCX5;NUP98;MCM3AP-AS1;SRSF7;SEH1L;CUL5;GLT8D1;BRCC3;PDS5B;SLC5A3;GTF2E1;ORC5;HLTF;RBM12;CEP76;ZC3H14;IVNS1ABP;HSPA8;NSUN5P1;FANCL;RPP40;CDC7;NETO2;SYNJ2;PALB2;CDC16;WDR5B;INTS7;GRSF1;PICALM;MRS2;WDR3;PAK1IP1;RMND1;HILPDA;USP34;ADM;ZNF45;JRKL;BRCA1;TFB1M;N…
proscillaridin MCF7 DOWN	6.14966e-40	2.12661e-38	6.78562	612.654	CEP57;MRS2;DCLRE1A;ERCC6L;POP1;ZBTB24;WDR3;FASTKD3;PAK1IP1;DSCC1;GEMIN2;POGK;CCNF;ZSCAN9;KIF11;BRCA1;TSEN2;TFB1M;PNN;UFL1;GOLGA5;TBC1D31;CPT2;MYC;GOLGA1;TRIM27;MAP3K7;PAAF1;ZNF200;CCDC51;VAV3;MKKS;RFC4;PARP4;ANKRD46;ATMIN;OXSM;IFRD1;METTL3;URB2;ARMC8;LARP4B;FBXW2;DUSP7;CCNA2;CCNE2;NFX1;ARMCX5;ZNF239;MCM3AP-AS1;SRSF7;BLM;SEH1L;NUFIP1;PRIM1;NOL8;GTF2E1;RAD54B;ZNF7;ORC5;POLD3;HNRNPDL;ASTE1;MAT2A;EMC…
emetine HL60 DOWN	1.10275e-39	3.77744e-38	6.64045	595.668	CREBZF;EIF4A1;TRAM1;HSP90AB1;PANK3;DDX3X;DSCC1;POGK;HILPDA;ATP2A2;HNRNPR;ADM;MSMO1;SLC2A3;TSEN2;IPO7;TOMM20;HK2;LAPTM4B;SYNCRIP;MYC;PBK;TMED2;SLC39A8;USP46;HELLS;CDV3;HMGCS1;SFMBT1;CTPS1;URB2;CDC25A;TSN;MSH6;ACLY;RCN2;MSH2;CCNE2;MTHFD2;TMX1;HAT1;CANX;MCM4;PKP4;EXOC5;CD46;MCM3AP-AS1;VAMP3;SLBP;IDI1;COPA;SET;PRKDC;CUL3;INSIG1;SRSF1;DERL1;HMGCR;SLC5A3;SLC7A1;HSPA13;LRP8;AKAP1;LMAN1;MAT2A;HLTF;RBM12;…
helveticoside MCF7 DOWN	2.29503e-39	7.78808e-38	5.73061	509.853	DCLRE1A;ERCC6L;POP1;ZBTB24;DSCC1;GEMIN2;POGK;CCNF;ZSCAN9;TSEN2;PNN;SLK;GOLGA5;TBC1D31;GOLGA1;TRIM27;MAP3K7;ZNF200;ANKRD46;OXSM;IFRD1;ARMC8;LARP4B;FBXW2;KIF16B;ARMCX5;PSME4;ZNF318;FAR2;MCM3AP-AS1;SRSF7;BLM;SEH1L;CUL5;UBR2;GTF2E1;ORC5;HNRNPDL;ZC3H14;IVNS1ABP;TIA1;FANCL;GLMN;RPP40;ERLIN1;CDC7;NMI;PALB2;SETX;EIF5;TDP1;CDC16;WDR5B;GRSF1;ZCCHC2;CEP57;MRS2;WDR3;FASTKD3;PAK1IP1;JRKL;BRCA1;TFB1M;BRCA2;PHT…
apigenin MCF7 DOWN	3.35852e-39	1.12915e-37	25.5067	2259.62	WDR48;KIF11;N4BP2L2;NR2C1;PHTF1;ELK4;RAD51AP1;ORC5;SYNCRIP;CASP7;HNRNPDL;CHORDC1;NAMPT;BBS7;CD58;EPS15;SRSF10;CD55;AGFG1;VAV3;ZNF165;RRM2;IFRD1;SLC6A14;PRPF4B;ATP1B1;UTP18;TTC17;DLG1;SEC23IP;ZFYVE16;CCNE2;CENPI;ARMCX5;POLE2;NEDD4;ALMS1;INTS7;NUP98;INTS6;TRMT11;SRSF6;BRWD1;SRSF7;FGFR3;SPC25
calcitriol CTD 00005558	4.50412e-38	1.50041e-36	3.19828	275.03	RB1;EIF4A1;IL1RN;CCNF;CCNC;ABCA12;MKI67;SMC4;SMC2;GLS;MYC;NAMPT;FBXO5;LGALS8;TMPO;ZNF165;WSB1;ACSL3;ESCO2;DEPDC1B;NEIL3;NIF3L1;LACTB2;FAR2;KIF20A;DNA2;TRIB1;KIF20B;RIN2;FLG;SET;CDCA2;CDCA8;NCAPG;BCL10;SLC5A3;IQGAP3;NCAPH;BRIP1;RACGAP1;ATG5;PLK4;TIPARP;XRCC2;PLK1;ZWINT;ANLN;SQLE;TPX2;GLUD2;TDP1;EZH2;TOP2A;PAK1IP1;NCAPG2;KIF14;KIF11;BRCA1;BRCA2;KIF15;XPO1;SPTLC2;TRIM2;NUF2;PBK;DLGAP5;CEP55;VAV3;HEL…
POTASSIUM CHROMATE CTD 00001284	1.24798e-37	4.11946e-36	3.21402	273.108	POP1;CCNF;SMC2;GLS;EPS8;PNN;EFR3A;GOLGA1;DENR;CCNL1;SLC35A5;ALG6;SFMBT1;SACM1L;OXSM;ZNF12;GTPBP2;ARMC1;NEIL3;NIF3L1;ZFYVE16;LACTB2;FAR2;NUP98;DNA2;TRIB1;KIF20B;STXBP3;SLC5A3;HIF1A;NCAPH;ANAPC10;SNX4;BRIP1;SPAST;MYO6;HLTF;ATG5;EDEM3;SRPK2;NMI;VANGL1;SQLE;STAG1;STAG2;TDP1;ATR;FASTKD1;FASTKD2;KIF14;BRCA1;IDE;BRCA2;TFB1M;KIF15;WDR44;XPO1;SPTLC2;NUF2;DLGAP5;PARP4;LRRC40;PPRC1;DUSP7;HNRNPH1;NFX1;AGPS;P…
metronidazole PC3 DOWN	2.23797e-37	7.32077e-36	4.74604	400.518	GMFB;MTRR;ZWILCH;CCNF;IPO7;SAT1;HOXA10;SMCHD1;HMGN4;CDC23;FNTA;CDH1;NAMPT;CPNE3;NBN;TRIM27;LGALS8;KPNA3;RAB2A;TPD52;DDX18;RALBP1;ARMT1;ALG6;EIF1AX;DIMT1;GTPBP8;LARP4B;MSH2;YME1L1;FAR2;ADNP;SRSF6;SRSF7;RIN2;BLM;SET;TXNDC9;CTR9;CDCA8;UBR2;PSEN1;ZNF26;MTDH;SNX4;HMGXB4;BAG5;HNRNPDL;UBR5;PGK1;SSR1;ATP6V1C1;IP6K2;SMAD2;CD164;TIA1;CDC7;NETO2;ZBTB11;DLG1;EIF5;CNIH1;SON;STAG2;P4HA1;CEP57;WDR48;CXCL8;ADM;I…
2-Methylcholine CTD 00002006	1.48035e-36	4.79925e-35	3.31584	273.559	RB1;RIF1;ZWILCH;CCNF;ZSCAN9;HJURP;CCNC;MSMO1;SMC4;IPO7;ZFYVE26;HMGN4;TBC1D31;CHEK1;PLS3;DENR;FBXO5;KPNA2;CCNL1;DDX18;ANKRD46;DIMT1;METTL3;SDHD;THOC2;LARP4B;ATP1B1;ARMC1;MTAP;NIF3L1;PREPL;MTHFD2;TMX1;PSME4;HAT1;PKP4;KDELR2;PHIP;SREK1;SRSF6;SRSF7;ZCCHC8;TXNDC9;DHX9;UBA6;INSIG1;CSTF3;NCAPG;NMD3;HMMR;HACD2;GTF2E1;MTMR6;ANAPC10;RPAP3;GMCL1;MTDH;ORC5;FXR1;HSPH1;SPAST;RAD21;HLTF;ORC2;ATP6V0A2;PMAIP1;RBM…
metoprolol HL60 DOWN	1.73683e-36	5.58093e-35	18.5223	1525.15	EIF4A1;GTF3C3;DDX3X;RRN3;MYCBP;KDM3B;ZWILCH;UBA6;USP10;ARL1;IDE;GMCL1;GLS;FXR1;MAT2A;PAPOLA;ARIH1;CEP76;KPNA1;TMPO;RAB2A;TPD52;ATF7IP;DDX18;RRM1;ALG6;ANKRD46;API5;NSUN3;ERLIN1;PRRC2C;XPO7;PRPF4B;NEAT1;TSN;PREPL;TFCP2;ERCC3;TMEM33;AGPS;TSR1;PKP4;NUP98;DNA2;ATP13A3;SRSF6;CD46;LGR4
trichostatin A MCF7 DOWN	3.00418e-36	9.56857e-35	5.26022	430.25	RIF1;POGK;ELK4;PNN;MYC;NBN;TRIM27;ZNF202;ZNF443;TMPO;SFMBT1;SLC6A14;REV1;GTPBP8;DICER1;TBL1XR1;ARMCX5;PHIP;SREK1;ADNP;SRSF6;TRIB1;SRSF7;NSMAF;CUL5;SLC35D1;CUL1;ZBTB1;NMD3;PDS5B;HMGXB4;RAD21;GSE1;UTP20;ZNF148;SOCS6;BPTF;FANCL;PLK1;ERLIN1;CDC7;NETO2;NMI;PUM2;VANGL1;STAG1;EIF5;SON;ZZZ3;STAG2;SNW1;CNOT2;CAPRIN1;TUBGCP3;INTS6;BRWD1;FASTKD2;KIF15;COIL;SENP6;SYNCRIP;XPO1;TLK2;COA7;RBM5;VAV3;USP46;CDV3;P…
minoxidil PC3 DOWN	3.63271e-36	1.14699e-34	8.78859	717.176	CREBZF;ZBTB24;ZNF45;OSBPL11;N4BP2L2;MTO1;HS2ST1;UFL1;NIPBL;SLK;PTER;CAPN7;CDH1;PAPOLG;NEK2;ZNF200;RAB2A;USP46;DICER1;ARMC8;LARP4B;UTP18;RC3H2;PTBP3;PPM1B;SLTM;CCNE2;PKP4;ANAPC5;DNA2;SSX2IP;COPA;SLC35D1;TNKS;SATB2;CUL3;INSIG1;TWF1;C10ORF88;HMGCR;LIN7C;RCHY1;CLCN3;AKAP1;RNFT1;NPAT;TMEM168;MAT2A;RBM12;FNIP1;CEP76;ZC3H14;EDEM3;SMAD2;SPEN;CASP8AP2;RNGTT;ZNF184;API5;CEP350;PRRC2C;PSAT1;ETNK1;ALMS1;CCDC…
PHA-00665752 MCF7 DOWN	4.86093e-36	1.52156e-34	8.21187	667.722	DDX3X;HSP90AB1;ZWILCH;POGK;GDI2;GDE1;LAPTM4B;PTER;CAPN7;DHX15;TMED2;SLC39A8;MAP3K7;RBM5;KPNA1;NCK1;VAV3;TPD52;RFC5;CDV3;CCT2;RFC3;DIMT1;YWHAZ;MSH6;ACLY;PRPF4;TMEM135;CREB1;CCNE2;MSH2;TBL1XR1;TMX1;WAC;MCM4;CD46;GART;VAMP3;ATP6V1A;FH;PRKDC;SRSF1;TUBD1;NMD3;BRCC3;PSEN1;AKAP1;RNFT1;HSPD1;BRIP1;MAT2A;PGK1;CD58;ZNF148;LDLR;ATP6V1C1;ATG5;ARFGEF1;HSPA8;RRM1;CCZ1B;PLK1;ATAD2;CCZ1;RANBP9;XPO7;PTPN12;SQLE;G…
sanguinarine MCF7 DOWN	6.60778e-36	2.05067e-34	6.76009	547.6	MRS2;EIF4A1;PANK3;USP34;MKI67;BRCA2;PIK3C2A;GLS;SMC2;WDR44;HS2ST1;UFL1;NIPBL;SMCHD1;MED13;CAPN7;PPIP5K2;TRIM2;GOLGA1;PSD3;KPNA4;BBS7;TNPO1;MAP3K7;KPNA1;RALGAPA1;SLC6A14;ADAM10;ATP11B;DDX52;CASD1;ASPM;PREPL;ZFYVE16;GPRC5A;CCNE2;NFX1;TBL1XR1;NUP50;MTF2;ZNF318;ARHGEF7;SSX2IP;DCP2;TMF1;SLC35D1;PRKDC;TNKS;ROCK2;SATB2;MIEF1;CLCN3;ATAD2B;NPAT;SERTAD2;UBR5;NRIP1;PLAGL2;FNIP1;BPTF;EDEM3;RANBP2;ARFGEF1;SPA…
scriptaid MCF7 DOWN	8.03715e-36	2.47313e-34	4.87682	394.091	EIF4A1;POGK;MKI67;ELK4;MYC;NBN;TRIM27;ZNF202;KPNA1;TMPO;RAB2A;SFMBT1;SLC6A14;REV1;GTPBP8;DICER1;FBXO11;CDC25A;ARMCX5;PHIP;SREK1;ADNP;SRSF6;TRIB1;SRSF7;NSMAF;ZCCHC8;CUL5;SLC35D1;DHX9;CUL1;ZBTB1;PDS5B;HMGXB4;ORC2;GSE1;UTP20;BPTF;PLK1;CDC7;NMI;VANGL1;STAG1;ZZZ3;STAG2;SNW1;CNOT2;CAPRIN1;TUBGCP3;INTS6;BRWD1;DYRK2;DDX3X;FASTKD2;BRCA2;TTC27;KIF15;COIL;SENP6;SYNCRIP;NIPBL;SART3;XPO1;TLK2;COA7;ZNF587B;RBM…
testosterone CTD 00006844	1.50692e-34	4.59801e-33	3.59745	280.161	ERCC6L;ZWILCH;CSE1L;GEMIN2;DSCC1;CCNF;HJURP;BUB1B;MSMO1;ABCA12;MKI67;SMC4;SMC2;HOXA10;MYC;NAMPT;NUSAP1;NEK2;FBXO5;KPNA2;TMPO;ZNF165;WSB1;ACSL3;ESCO2;CDC25C;ATP1B1;DEPDC1B;NEIL3;NIF3L1;MELK;CCNE2;PKP4;FAR2;KIF20A;DNA2;KIF20B;RIN2;BLM;CDCA2;INSIG1;CDCA8;NCAPG;BCL10;HMMR;IQGAP3;NCAPH;RAD51AP1;CCNB2;BRIP1;CCNB1;ORC6;RACGAP1;ECT2;PLK4;FANCI;TIPARP;XRCC2;CEP350;PLK1;NDC80;ZWINT;ANLN;TPX2;GLUD2;KIF18B;D…
menadione PC3 DOWN	5.30739e-33	1.60593e-31	10.7832	801.368	CREBZF;MRS2;PANK3;IPO7;WDR44;HS2ST1;SLK;PTER;PSD3;ARIH1;MAP3K7;AGFG1;HELLS;RALGAPA1;PRPF4B;DICER1;ZNF318;PSME4;PKP4;DNA2;SSX2IP;SLC35D1;TNKS;CUL3;SATB2;MIEF1;GMCL1;NPAT;TMEM168;MAT2A;KRIT1;SRSF10;BPTF;EDEM3;RANBP2;SPEN;CASP8AP2;TCF7L2;CDK19;CEP350;HMGA2;RANBP6;SORL1;U2SURP;MPHOSPH9;SEC23IP;CPD;ABI1;ALMS1;WDR5B;GRSF1;AVL9;TAF4;EIF3A;TRIM33;PICALM
monobenzone PC3 DOWN	5.70304e-33	1.71138e-31	9.58131	711.358	TOP2A;CXCL8;DDX3X;HSP90AB1;GDI2;SNAP23;KIF14;HJURP;MKI67;SPTLC1;TMED2;NEK2;KPNA2;MAP3K7;DLGAP5;KPNA1;BORA;DIMT1;KIF23;YWHAZ;TSN;CCNA2;PRPF4;TMEM135;DEPDC1;BIRC5;KIF2C;ANAPC5;KIF20A;EXOC5;ATP6V1A;FH;COPA;DHX9;SRSF1;CDCA8;PSEN1;HMMR;CENPA;AURKA;LMAN1;CCNB1;MAT2A;RAD21;CSTF1;MFN1;KRIT1;E2F5;BUB1;ATP6V1C1;SPAG9;PLK1;ERLIN1;XPO7;TPX2;CENPE;CENPF;CCNG2;CAPRIN1;PICALM
vorinostat PC3 DOWN	7.51875e-33	2.23775e-31	6.57319	486.205	CCNT2;FASTKD2;POGK;KIF14;N4BP2L2;KIF15;COIL;HOXA10;SENP6;UFL1;NBN;RBM7;COA7;RBM5;TMPO;CCDC51;USP46;ZNF165;PARP4;PARP2;WNT5A;CTPS1;PPRC1;CASD1;CLPX;MSL1;SLTM;ARMCX5;NUP50;DEPDC1;ZNF239;KIF20A;SREK1;ADNP;UMPS;SRSF6;RIN2;ZCCHC8;TMF1;KDM3B;STXBP3;CUL5;ZBTB1;CUL1;RNF6;RCHY1;CENPA;AURKA;CCNB2;SCAF8;TMEM168;HMGXB4;NRIP1;METTL4;CD58;BUB3;SOCS6;BPTF;E2F8;ATF7IP;SMAGP;PLK1;GLMN;HMGA2;CDC7;NMI;PUM1;NDC80;PU…
benzbromarone HL60 UP	1.07873e-32	3.18445e-31	47.7687	3516.1	FH;COPA;DDX3X;RRN3;SNAP23;SRSF1;RNFT1;GNA13;LMAN1;MAT2A;TMED2;CHP1;UBXN4;MCL1;CDV3;RNGTT;API5;ERLIN1;ADAM10;YWHAZ;TSN;PTBP3;GLUD2;PSAT1;CAPRIN1;CCNG2;MCM4;EXOC5;ATP13A3;CD46;PICALM;VAMP3
bisacodyl MCF7 DOWN	4.35543e-32	1.27537e-30	6.27462	453.098	CEP57;DCLRE1A;ERCC6L;POP1;ZBTB24;FASTKD3;PAK1IP1;GEMIN2;POGK;WDR3;CCNF;KIF11;BRCA1;JRKL;TFB1M;TSEN2;PNN;UFL1;GOLGA5;TBC1D31;CPT2;TRIM27;MAP3K7;PAAF1;ZNF200;CCDC51;VAV3;MKKS;ATMIN;ANKRD46;OXSM;IFRD1;ARMC8;FBXW2;NFX1;ARMCX5;ZNF239;SRSF7;BLM;SEH1L;NUFIP1;CUL5;PRIM1;GLT8D1;NOL8;MIEF1;GTF2E1;ZNF7;EXOSC7;ORC5;ASTE1;MAT2A;EMC2;KRIT1;LRRC8D;HEATR6;ZC3H14;RANBP2;IVNS1ABP;TIA1;ZNF184;FANCL;RPP40;CDC7;NMI;P…
apigenin HL60 DOWN	9.36241e-32	2.71959e-30	6.01279	429.59	ZWILCH;HILPDA;TSEN2;N4BP2L2;TTC27;PHTF1;HK2;GLS;EPS8;PNN;SYNCRIP;SLK;MYC;CHORDC1;PAPOLA;VAV3;RFC3;TIPIN;SERPINB2;ALG6;ACTR6;DIMT1;PLA2G4A;GTPBP8;PRPF4B;CTPS1;CASD1;FBXO11;UTP18;NEIL3;MSH2;ARMCX5;PSME4;MTFR1;NUP98;SRSF7;SSX2IP;SLC29A2;SEH1L;SLC35D1;STAU2;SRSF1;GLT8D1;ZBTB1;SLC5A3;HACD2;AKAP1;HNRNPDL;MAT2A;CD58;RBM12;EPS15;RANBP2;IVNS1ABP;SLC35A1;SLC16A1;RRM2;WTAP;TIPARP;FANCL;AGL;MOCOS;RPP40;NETO2…
digitoxigenin MCF7 DOWN	9.49869e-32	2.73728e-30	6.18908	442.096	CEP57;DCLRE1A;POP1;ZBTB24;FASTKD3;PAK1IP1;DSCC1;POGK;WDR3;CCNF;ZSCAN9;BRCA1;ZNF45;TFB1M;TSEN2;PNN;UFL1;GOLGA5;SLK;TBC1D31;CPT2;GOLGA1;TRIM27;MAP3K7;ZNF587B;PAAF1;CCDC51;MKKS;RFC4;ATMIN;ANKRD46;APAF1;OXSM;IFRD1;ARMC8;LARP4B;FBXW2;NFX1;ARMCX5;ZNF318;ZNF239;POT1;MCM3AP-AS1;SRSF7;BLM;SEH1L;NUFIP1;CUL5;PRIM1;NOL8;MIEF1;GTF2E1;ORC5;ASTE1;MAT2A;EMC2;KRIT1;LRRC8D;HEATR6;ZC3H14;IVNS1ABP;MBD4;TIA1;ZNF184;F…
5-Fluorouracil CTD 00005987	1.94272e-31	5.55435e-30	3.47253	245.564	RB1;CSE1L;CCNF;BUB1B;CCNC;MKI67;SAT1;SMCHD1;CDH1;MYC;CHEK1;NEK2;FBXO5;NBN;KPNA2;LGALS8;KPNA3;PRKCI;BORA;DIMT1;REV1;ADAM10;DICER1;LARP4B;CDC25C;CDC25A;MTAP;PREPL;MELK;DDX39B;MSH2;CCNE2;PHIP;SRSF6;GOLGA8A;EPHA2;IDI1;CUL5;PRKDC;INSIG1;CSTF3;CDCA8;NCAPG;HMMR;HIF1A;CCNB2;CCNB1;ORC6;MYO6;ADGRG6;PMAIP1;ECT2;MCL1;FANCI;HSPA8;NEK4;PLK1;NETO2;PUM1;ANLN;SQLE;DLG1;EIF5;TDP1;UBE2T;CPD;CDK1;PIR;BCL2L1;TOP2A;SE…
tacrine HL60 UP	5.00819e-31	1.42068e-29	58.8377	4105.05	COPA;CXCL8;DDX3X;HSPA13;GNA13;LMAN1;MAT2A;KCTD20;TMED2;NEK2;UBXN4;RAB6A;CDV3;RRM1;HMGCS1;API5;ERLIN1;ADAM10;MAPK14;YWHAZ;CCNE2;PSAT1;TMX1;CPD;MCM4;EXOC5;ATP13A3;CD46;VAMP3
verapamil MCF7 DOWN	5.93362e-31	1.67015e-29	33.6144	2339.55	SLBP;SET;USP16;CCDC47;UBP1;MTO1;CDC73;SENP6;CDC23;TDG;NRIP1;MAP7;DENR;RBM12;MAP3K7;ACTR3;GALNT7;IVNS1ABP;SPEN;HELLS;TMEM30B;STAT1;GTF2H1;ACSL3;NOC3L;RAP2C;SUCLA2;SLTM;DPY19L4;NUP50;SRSF7;PPID;RAN
sulfaguanidine PC3 DOWN	6.00021e-31	1.67591e-29	4.78324	332.858	RB1;ZBTB24;CCNF;SLK;PAPOLG;KIF5B;ZNF200;KPNA1;RAB2A;ANKRD46;RALGAPA1;REV1;DICER1;ARMC8;RC3H2;KCTD9;CCNE2;PSME4;PKP4;NUP98;DNA2;SLC35D1;TWF1;LIN7C;NPAT;SPAST;MYO6;PGK1;MAP7;TASP1;CEP76;ZC3H14;ATG5;EDEM3;SMAD2;OSBPL8;CDK19;API5;CEP350;EIF2AK3;PRRC2C;ZBTB11;PALB2;UBE2W;CPD;INTS6;AVL9;GRSF1;PICALM;ARHGAP11A;MRS2;CREBZF;GPSM2;WDR48;MCM10;OSBPL11;MTO1;HS2ST1;PTER;C3ORF52;USP46;HAUS3;RABGGTB;PTBP3;RAP2C…
vorinostat MCF7 DOWN	1.37959e-30	3.7956e-29	5.19149	356.945	FASTKD2;POGK;TSEN2;TTC27;KIF15;ELK4;COIL;SENP6;PNN;SYNCRIP;XPO1;MYC;TLK2;NBN;COA7;RBM5;TMPO;VAV3;USP46;SFMBT1;PARP2;SLC6A14;REV1;GTPBP8;CTPS1;DICER1;CASD1;PPRC1;MSL1;CCNA2;SLTM;TBL1XR1;ARMCX5;NUP50;ZNF239;PHIP;SREK1;ADNP;SRSF6;TRIB1;UMPS;SLC29A2;NSMAF;TMF1;USP16;KDM3B;CUL5;SLC35D1;GPR87;CUL1;ZBTB1;PDS5B;RCHY1;SLC7A1;LRP8;AURKA;ATAD2B;SCAF8;BCLAF1;HMGXB4;ASTE1;EXOSC8;NRIP1;VPS54;LRRC8D;GSE1;UTP20;…
zalcitabine PC3 DOWN	1.37984e-30	3.7956e-29	4.26244	293.067	RB1;EIF4A1;ZBTB24;HOXA11;SLK;PAPOLG;KIF5B;NEK2;ZNF200;KPNA1;RAB2A;METTL3;PRPF4B;ARMC8;CHD1L;NEAT1;RC3H2;PREPL;CCNE2;PSME4;NUP98;DNA2;COPA;SLC35D1;TNKS;DHX9;CUL3;TWF1;LIN7C;ZBTB5;ZNF26;GMCL1;SNX4;HMGXB4;MYO6;CSTF1;CEP76;ZC3H14;ATG5;EDEM3;SMAD2;CDK19;CEP350;GFPT1;PRRC2C;PALB2;CPD;RSRP1;INTS6;AVL9;GRSF1;PICALM;MRS2;CREBZF;GPSM2;WDR48;ZNF45;OSBPL11;MTO1;N4BP2L2;HS2ST1;NIPBL;PTER;C3ORF52;ARIH1;NCK1;IQ…
scriptaid PC3 DOWN	6.90658e-30	1.88555e-28	4.30252	288.893	POGK;TSEN2;MKI67;HOXA10;CHEK1;NBN;TRIM27;ZNF202;TMPO;ZNF165;SFMBT1;METTL3;CASD1;CDC25C;CLPX;DDX39B;TBL1XR1;ARMCX5;PHIP;SREK1;ADNP;KIF20A;SRSF6;RIN2;NSMAF;CUL5;GPR87;CUL1;ZBTB1;HMMR;PDS5B;CCNB2;HMGXB4;RAD21;UBR5;ZNF148;BPTF;PLK4;TIA1;PLK1;HMGA2;CDC7;NMI;PUM1;PALB2;NDC80;PUM2;TPX2;STAG1;EIF5;TFCP2;ZZZ3;STAG2;SNW1;CNOT2;TUBGCP3;BCL2L1;HSP90AB1;FASTKD2;GDI2;HK2;KIF15;COIL;SENP6;SYNCRIP;XPO1;TLK2;COA7…
vincristine CTD 00006988	9.41133e-30	2.55019e-28	3.32835	222.452	EIF4A1;GMFB;RIF1;ZBTB24;HNRNPR;ABCA12;MKI67;SAT1;SMC2;CDH1;MYC;NAMPT;CPNE3;FBXO5;KPNA2;CCNL1;MAP3K7;ZNF443;TPD52;WSB1;IFRD1;METTL3;REV1;PRPF4B;ARMC8;CHD1L;ESCO2;ZFYVE16;CCNE2;LACTB2;PSME4;ANAPC5;SREK1;DNA2;TRIB1;SRSF7;GOLGA8A;BLM;CDCA2;PRKDC;UBR2;PDS5B;HMMR;DPP4;SNX4;CCNB2;BRIP1;CCNB1;HNRNPDL;MAN2A1;CSTF1;UTP20;RBM12;MCL1;IVNS1ABP;FANCI;SMAD2;CDK19;CPSF6;CBX3;HMGA2;NUP153;GCLC;STAG1;SON;P4HA1;TDP…
nocodazole HL60 UP	1.01739e-29	2.7364e-28	5.95226	397.36	RB1;TOP2A;CREBZF;IL1RN;CXCL8;DDX3X;FMR1;KIF14;SLC2A3;MKI67;OSBPL11;N4BP2L2;SAT1;NAMPT;KPNA4;NEK2;LGALS8;KPNA2;CEP55;AGFG1;ACTR3;MORC3;ARMT1;CHUK;IFRD1;RECQL;PRPF4B;DDX52;YWHAZ;PTBP3;RAP2C;KCTD9;ASPM;PLSCR1;ACAP2;LMBRD1;PPM1B;CCNE2;DMTF1;TRIB1;DCP2;CHMP5;STXBP3;USP12;NCAPG;TWF1;IQGAP1;PSEN1;HIF1A;RACGAP1;RAD21;CD58;ECT2;SLC38A2;MAP4K3;CD55;MCL1;E2F8;PLK4;EDEM3;SPAG9;SEC24A;TMEM30A;GFPT1;SHCBP1;NDC…
ampyrone HL60 DOWN	1.35889e-29	3.62804e-28	4.04213	268.674	GMFB;TMEM41B;ICE1;ZWILCH;CSE1L;GDE1;IPO7;CHEK1;TRIM27;LGALS8;KPNA3;AGFG1;RAB2A;TIPIN;RALBP1;EIF1AX;OXSM;NGDN;METTL3;UBE4A;LARP4B;GTPBP2;FBXW2;MSH6;SLC9A6;ANAPC5;FAR2;NUP98;ADNP;SRSF7;ATP6V1A;BLM;PSMD12;INSIG1;CDCA8;IQGAP1;BCL10;ORC5;CCNB1;BAG5;ZNHIT3;UBR5;CEP192;ZNF148;ATG5;MCL1;BPTF;SRPK2;CDK19;CPSF6;API5;KIF4A;CNOT2;CPD;GRSF1;RCOR1;CEP57;FASTKD1;CCDC47;ADM;KIF11;MTO1;TTC27;KIF15;SART3;CPT2;TNPO…
strophanthidin HL60 DOWN	3.21503e-29	8.521e-28	6.20453	407.061	DCLRE1A;POP1;POGK;WDR3;HILPDA;USP34;ATP2A2;ADM;BRCA1;JRKL;ZFAND1;TFB1M;TSEN2;N4BP2L2;SYNCRIP;UFL1;SLK;MYC;TRIM27;NBN;SPDL1;ZNF587B;PAAF1;CCDC51;MKKS;ATMIN;ANKRD46;OXSM;METTL3;URB2;DICER1;ARMC8;FBXW2;DUSP7;MSH6;CCNE2;NFX1;ARMCX5;MCM3AP-AS1;SRSF7;PRIM1;SRSF1;GLT8D1;CLCN3;SLC5A3;GTF2E1;ZNF7;EXOSC7;HNRNPDL;MAT2A;HLTF;EMC2;LRRC8D;CD58;ZC3H14;TEFM;IVNS1ABP;HSPA8;NSUN5P1;TIA1;FANCL;RPP40;TAF11;CDC7;NETO…
methotrexate MCF7 DOWN	5.00078e-29	1.31578e-27	33.0051	2150.79	TOP2A;GPSM2;EIF4A1;AMD1;CCNF;KIF14;CDCA8;KIF11;HMMR;MKI67;CENPA;AURKA;CCNB1;LDLR;BUB1;DLGAP5;ZNF165;BORA;PLK1;KIF23;CDC25C;NDC80;CCNA2;ASPM;CENPE;TPX2;CENPF;DEPDC1;KIF2C;NUP98;KIF20A
pregnenolone PC3 DOWN	5.43e-29	1.41844e-27	6.35246	413.437	CREBZF;RIF1;ZBTB24;ZNF45;OSBPL11;MTO1;HS2ST1;NIPBL;PTER;KIF5B;PAPOLG;C3ORF52;VCPKMT;ZNF200;RAB2A;PRPF4B;ARMC8;RABGGTB;FBXO11;UTP18;RC3H2;MTAP;PPM1B;PSME4;NUP98;DNA2;SSX2IP;MYCBP;SLC35D1;DHX9;TNKS;USP10;SATB2;CUL3;TWF1;PDS5B;HMGCR;LIN7C;GMCL1;ZNF26;EXOSC7;HMGXB4;SPAST;MAT2A;ATP6V0A2;MAP7;TASP1;FNIP1;CEP76;E2F6;RANBP2;SMAD2;SPEN;ZNF184;API5;AGL;CEP350;PRRC2C;PALB2;TTC17;SEC23IP;ETNK1;CPD;ALMS1;ABI1…
Tetradioxin CTD 00006848	7.59632e-29	1.97016e-27	2.35142	152.248	RB1;IL1RN;GMFB;ZNF292;CCNC;SMC3;ABCA12;AQP3;SMC2;GLS;EPS8;PNN;MYC;NAMPT;CHEK1;DENR;FBXO5;LGALS8;CCNL1;SLC35A5;WSB1;SFMBT1;SLC6A14;ACSL3;ESCO2;CLPX;DEPDC1B;NEIL3;MTHFD2;LACTB2;FAR2;KIF20A;DNA2;TRIB1;KIF20B;RIN2;EPHA2;FLG;SLBP;ZBTB1;NCAPG;IQGAP1;HACD3;HTATSF1;HIF1A;NCAPH;MTMR6;FXR1;BRIP1;HSPH1;HLTF;GSE1;CEP192;ATP6V1C1;CDK19;TIPARP;CDC7;NMI;ZWINT;GLUD2;EIF5;SNW1;INTS7;TRMT11;EZH2;TOP2A;WDR47;PAK1IP…
TERT-BUTYL HYDROPEROXIDE CTD 00007349	8.78285e-29	2.26174e-27	3.18188	205.557	SCARB2;RB1;GDE1;SAT1;SMC4;BZW1;CAPN7;CHORDC1;CHEK1;PAPOLA;NUSAP1;LGALS8;MAP3K7;TMPO;BORA;DIMT1;SLC6A14;RECQL;ACSL3;CDC25C;MSH6;PREPL;ZFYVE16;CCNE2;TBL1XR1;PLAA;ADAM9;ANAPC5;PKP4;TRIB1;NSMAF;ATP6V1A;PSMD12;COPA;DHX9;INSIG1;NMD3;ZBTB5;HIF1A;DPP4;SNX4;HSPH1;HNRNPDL;ADGRG6;PMAIP1;CEP192;SOCS6;RBM12;ATP6V1C1;ATG5;MCL1;FANCI;SRPK2;TIA1;TIPARP;PLK1;SYNJ2;NDC80;PUM2;SQLE;MOB1A;GCLC;STAG1;DLG1;EIF5;TFCP2;…
pyrvinium MCF7 DOWN	1.04515e-28	2.6725e-27	16.5801	1068.23	ERCC6L;BLM;POP1;AMD1;CCNF;KIF14;BUB1B;ATP2A2;CDCA8;MCM10;KIF11;MKI67;PNN;SYNCRIP;SLK;MAT2A;HNRNPDL;FBXO5;E2F8;IVNS1ABP;POLQ;BORA;RRM2;EIF1AX;PLK1;KIF23;CDC25A;NDC80;U2SURP;MSH6;CCNA2;CENPE;ESPL1;CCNE2;POLE2;KIF20A;SRSF7;DTL;FGFR3
captopril HL60 DOWN	1.18392e-27	3.00616e-26	9.47854	587.679	CXCL8;HSP90AB1;ZWILCH;POGK;GDI2;GDE1;SMC3;DHX15;TMED2;TRIM27;ARIH1;MAP3K7;RFC5;CCT2;RFC3;DIMT1;PRPF4B;YWHAZ;MSH6;ACLY;PRPF4;TMX1;WAC;MCM4;ANAPC5;KIF2C;GOLGA8A;FH;PRKDC;DHX9;SRSF1;HSPD1;HSPH1;MAN2A1;RAD21;PGK1;ZNF148;CD164;HSPA8;RRM1;CCZ1B;WTAP;RIOK3;ERLIN1;CCZ1;PRRC2C;RANBP9;GLUD2;PSAT1;CAPRIN1
Phytoestrogens CTD 00007437	1.78323e-27	4.49646e-26	34.0497	2097.17	TOP2A;PRIM1;MCM10;TTK;MKI67;FOXM1;NCAPH;AURKB;KIF15;NUF2;PBK;NUSAP1;DLGAP5;CENPU;RRM2;ATAD2;MND1;SHCBP1;NDC80;CCNA2;ANLN;ASPM;RAD51;ESPL1;CENPK;CDK1;BIRC5;KIF2C;SPC25
hycanthone MCF7 DOWN	3.65045e-27	9.10779e-26	42.9343	2613.62	AMD1;KIF14;HJURP;TSEN2;LRP8;SPTLC2;MAT2A;MYC;DLEU1;E2F8;ZNF165;TIPIN;BORA;FANCL;PLK1;ERLIN1;NDC80;CCNA2;CENPE;CENPF;MPHOSPH9;CENPI;DEPDC1;ZNF239;NUP98;MCM3AP-AS1;SLC29A2
PNU-0293363 MCF7 UP	3.66218e-27	9.10779e-26	7.05641	429.536	HSP90AB1;POGK;GDI2;GDE1;LAPTM4B;FNTA;CAPN7;DHX15;PAPOLA;TMED2;SLC39A8;MAP3K7;RBM5;NCK1;TPD52;USP46;RFC3;DIMT1;EIF1AX;PAWR;PRPF4B;YWHAZ;MSH6;ACLY;PRPF4;TMEM135;CCNE2;MSH2;HNRNPH1;MCM4;GOLGA8A;VAMP3;ATP6V1A;FH;PRKDC;SRSF1;DERL1;CUL1;TUBD1;NMD3;AKAP1;RNFT1;HSPD1;ORC5;BRIP1;PGK1;ZNF148;ATP6V1C1;ATG5;HSPA8;RRM1;CCZ1B;CCZ1;RANBP9;PTPN12;SQLE;GLUD2;DLG1;CAPRIN1;PICALM
midecamycin HL60 DOWN	2.80309e-26	6.92381e-25	7.20126	423.697	MRS2;GMFB;MTRR;GDE1;SAT1;MED17;LAPTM4B;TBK1;TBC1D31;FNTA;LAMP2;TMED2;TPD52;DDX18;ARMT1;ALG6;IFRD1;SRP9;CIT;RAP2C;TAX1BP1;SRSF2;FAR2;SRSF6;ZCCHC8;GTF3C3;PRKDC;HSPA14;MTDH;SNX4;HMGXB4;HNRNPDL;RAD21;BUB3;LDLR;SLC38A2;IP6K2;SMAD2;SPEN;CD164;ARFGEF2;RNGTT;API5;CBX3;RANBP9;DHCR24;NMI;PTPN12;RANBP6;ASXL1;SQLE;NUDT21;SON;POLR3C;RAB3GAP2;TUBGCP3;MAD2L1
fulvestrant MCF7 DOWN	3.15621e-26	7.74338e-25	8.16691	479.543	TOP2A;EIF4A1;RBM25;DYRK2;ZNF292;SMC3;COIL;SART3;MYC;KIF5B;UBXN4;TNPO1;KPNA3;DDX18;HELLS;RALBP1;DICER1;ZNF12;THOC2;RC3H2;TMX1;PSME4;MTF2;MCM3AP-AS1;ATP6V1A;USP10;IQGAP1;SLC5A3;SLC7A1;MTDH;AKAP1;BCLAF1;HMGXB4;BAG5;MYO6;NRIP1;PMAIP1;ZNF148;MAP4K5;BPTF;SRPK2;SPEN;XRCC2;CEP350;PRRC2C;HIPK1;KTN1;SQLE;STAG2;SON;PKN2;NAA15
trichostatin A ssMCF7 DOWN	6.61152e-26	1.61117e-24	9.34815	541.99	EIF4A1;SET;DDX3X;ZBTB1;RNF6;RCHY1;COIL;SENP6;PNN;SCAF8;BCLAF1;HMGXB4;SRP72;MYC;RAD21;EXOSC8;NRIP1;KRIT1;NBN;TOPBP1;ECT2;MAP4K5;SMNDC1;TMPO;SMAD2;ARMT1;SLC6A14;ZFR;PRPF4B;DICER1;NETO2;NMI;PUM2;MSL1;CCNA2;NIF3L1;STAG1;ZZZ3;STAG2;SNW1;EIF5;SLTM;CNOT2;PHIP;SREK1;ADNP;NSMAF
ciclopirox MCF7 DOWN	8.26712e-26	2.00119e-24	20.4508	1181.14	TOP2A;ARHGAP11A;TRMU;CCNF;KIF14;HJURP;BUB1B;NCAPG;CDCA8;TTK;HMMR;MKI67;CENPA;AURKA;CCNB1;BUB1;DLGAP5;ATF7IP;ZNF165;BORA;PLK1;KIF23;CDC25C;NDC80;ASPM;CENPE;TPX2;CENPF;KIF18B;DEPDC1;KIF2C;KIF20A
digoxin PC3 DOWN	1.93706e-25	4.65794e-24	8.49388	483.331	DCLRE1A;POP1;GEMIN2;POGK;WDR3;HILPDA;BRCA1;JRKL;TSEN2;TFB1M;HK2;HOXA11;GOLGA5;TRIM27;PAAF1;ZNF365;CCDC51;MKKS;RFC4;ATMIN;OXSM;WNT5A;FBXW2;DUSP7;MSH6;CCNE2;ZNF318;ZNF239;RIN2;MCM3AP-AS1;ZNF232;GLT8D1;RAD54B;ASTE1;LRRC8D;ZC3H14;SF3A3;NSUN5P1;FANCL;RPP40;HMGA2;CDC7;SYNJ2;NMI;PALB2;CDC16;WDR5B;AGGF1;INTS7
digoxigenin MCF7 DOWN	2.0997e-25	5.01579e-24	6.30015	357.992	DCLRE1A;POP1;ZBTB24;DSCC1;POGK;WDR3;CCNF;BRCA1;JRKL;TFB1M;TSEN2;PNN;GOLGA5;TBC1D31;CPT2;GOLGA1;TRIM27;MAP3K7;PAAF1;ZNF200;VAV3;MKKS;ATMIN;ANKRD46;OXSM;METTL3;ARMC8;LARP4B;FBXW2;NFX1;ARMCX5;ZNF318;ZNF239;SRSF7;NUFIP1;PRIM1;GTF2E1;RAD54B;HNRNPDL;MAT2A;EMC2;KRIT1;LRRC8D;HEATR6;ZC3H14;RANBP2;FANCL;RPP40;NMI;PUS7L;PALB2;U2SURP;SETX;EIF5;POLR3B;CENPI;CDC16;WDR5B;AGGF1;EIF3A;SPC25
0297417-0002B MCF7 DOWN	5.97824e-25	1.41876e-23	13.4084	747.875	DSCC1;MCM10;HSPA14;BRIP1;HSPH1;CDC45;MAT2A;EXO1;RBM12;SRSF10;RFC5;GINS1;HSPA8;HELLS;POLQ;TIPIN;RFC3;RRM2;FANCL;MOCOS;CTPS1;CDC25A;MSH6;DNAJA1;CCNE2;ARMCX5;POLE2;SRSF2;SPAG1;MCM4;NUP98;SRSF6;SRSF7;FGFR3;DTL;PPID;SPC25
scopolamine PC3 DOWN	8.06055e-25	1.90051e-23	5.32127	295.211	CREBZF;ZBTB24;ZNF45;OSBPL11;N4BP2L2;MTO1;HS2ST1;NIPBL;PTER;C3ORF52;RAB2A;USP46;IQCB1;NSUN3;ARMC8;RABGGTB;UTP18;YWHAZ;RC3H2;PTBP3;PREPL;LMBRD1;CCNE2;PSME4;PKP4;NUP98;DNA2;SSX2IP;MYCBP;SLC35D1;DHX9;TNKS;ROCK2;SATB2;CUL3;INSIG1;TWF1;HMGCR;LIN7C;CLCN3;SNX4;SPAST;MAT2A;MYO6;ATP6V0A2;MAP7;PGK1;TASP1;FNIP1;CEP76;ATG5;EDEM3;SPEN;CASP8AP2;ZNF184;CEP350;PALB2;TTC17;SEC23IP;PSAT1;ETNK1;CPD;ALMS1;ABI1;AGGF1;…
hesperidin HL60 UP	8.44521e-25	1.97836e-23	39.6615	2198.48	FH;COPA;CXCL8;DDX3X;HSPA13;GNA13;LMAN1;MAT2A;TMED2;UBXN4;SCYL2;CDV3;API5;ERLIN1;ADAM10;YWHAZ;CCNE2;PSAT1;CAPRIN1;CCNG2;MCM4;EXOC5;ATP13A3;CD46;VAMP3
0173570-0000 PC3 DOWN	8.94029e-25	2.08091e-23	34.0032	1882.89	INSIG1;KIF11;HMMR;MKI67;CENPA;AURKA;CCNB2;CCNB1;HNRNPDL;NEK2;BUB1;LDLR;DLGAP5;PLK1;KIF23;NDC80;CCNA2;ASPM;CENPE;TPX2;CENPF;DEPDC1;KIF2C;NUP98;KIF20A;SPC25
COPPER CTD 00005706	9.22944e-25	2.13453e-23	2.7342	151.317	RB1;EIF4A1;POP1;CSE1L;DSCC1;CCNF;HJURP;BUB1B;TSEN2;MKI67;SAT1;AQP3;LAPTM4B;MYC;LAMP2;CHEK1;NUSAP1;NEK2;FBXO5;LGALS8;TMPO;TPD52;TIPIN;WSB1;EIF1AX;IFRD1;ACSL3;NEAT1;GTPBP2;CDC25A;MSH6;MTAP;PREPL;MSH2;TBL1XR1;ARMCX5;SRSF2;YME1L1;FAR2;KIF20A;SRSF7;BLM;DHX9;INSIG1;CSTF3;ZBTB1;NCAPG;PSEN1;HMMR;HIF1A;NCAPH;RAD51AP1;CCNB2;CCNB1;RACGAP1;PGK1;RBM12;ATP6V1C1;HSPA8;TIA1;CDK19;CPSF6;GFPT1;PLK1;CDC7;DHCR24;NDC…
Demecolcine CTD 00005762	1.14823e-24	2.63875e-23	3.48021	191.842	GMFB;RIF1;ZBTB24;ABCA12;SMC3;SAT1;GLS;SMCHD1;CDH1;NAMPT;NUSAP1;FBXO5;MAP3K7;ZNF443;TMPO;WSB1;METTL3;REV1;ARMC8;ESCO2;MSH6;NEIL3;ZFYVE16;CCNE2;LACTB2;PSME4;ANAPC5;DNA2;BLM;CDCA2;PRKDC;ZBTB1;UBR2;PDS5B;NCAPH;SNX4;BRIP1;CCNB1;HNRNPDL;MAN2A1;PMAIP1;RBM12;MCL1;CPSF6;CBX3;HMGA2;NUP153;P4HA1;CDK1;TOP2A;CREBZF;SETD5;RBM25;DYRK2;CXCL8;USP34;SLC2A3;BRCA2;PIK3C2A;N4BP2L2;MED17;WDR44;HS2ST1;SYNCRIP;EXO1;CASP…
luteolin HL60 DOWN	1.48656e-24	3.39478e-23	6.0254	330.587	RBM28;GEMIN2;HILPDA;N4BP2L2;TTC27;PHTF1;HK2;SYNCRIP;MYC;CHORDC1;PAPOLA;BBS7;VAV3;USP46;SERPINB2;SFMBT1;DIMT1;PLA2G4A;PRPF4B;CTPS1;URB2;ARMC8;CASD1;NEAT1;FBXO11;UTP18;TMEM135;ARMCX5;RASA1;SRSF2;PKP4;NUP98;MCM3AP-AS1;SRSF7;SLC29A2;NUFIP1;SLC35D1;STAU2;STK39;SLC5A3;AKAP1;HNRNPDL;UBR5;ATP6V0A2;RBM12;EPS15;GINS1;SLC16A1;RRM2;WTAP;AGL;RPP40;KLHL9;GCLC;CENPI;ALMS1;INTS6;TRMT11;LGR4;EIF3A;SPC25
67526-95-8 CTD 00007263	3.13187e-24	7.10739e-23	3.33097	180.273	ERCC6L;POP1;DSCC1;CCNF;BUB1B;MSMO1;ZFAND1;MKI67;SAT1;GLS;GOLGA5;MYC;CHEK1;NUSAP1;PLS3;DEPDC1B;MELK;MTHFD2;SRSF2;KDELR2;KIF20A;SPATA18;KIF20B;SRSF7;COPA;SET;TXNDC9;INSIG1;ARL1;NCAPG;CCNB1;PGK1;PMAIP1;RBM12;MCL1;PLK4;FANCI;HSPA9;HSPA8;GFPT1;PLK1;EIF2AK3;CDC7;DHCR24;NETO2;SQLE;UBE2T;KIF4A;CDK1;GPSM2;TRAM1;CXCL8;ATP2A2;MCM10;ADM;KIF11;BRCA1;BRCA2;N4BP2L2;HK2;KIF15;SYNCRIP;UFL1;CASP7;EXO1;CASP3;TIMM17…
doxorubicin CTD 00005874	5.31119e-24	1.19782e-22	3.6655	196.442	RB1;CSE1L;DSCC1;BUB1B;MKI67;SAT1;TOMM20;MYC;CHEK1;NUSAP1;NBN;TMPO;PRKCI;RALBP1;EIF1AX;CDC25C;MSH6;MELK;KIF20A;NSMAF;EPHA2;PRKDC;STK39;NCAPG;HMMR;HIF1A;DPP4;CCNB2;CCNB1;ORC6;RACGAP1;PMAIP1;SLC38A2;MCL1;FANCI;SMAD2;HSPA9;HSPA8;TIA1;FANCL;API5;PLK1;HMGA2;CDC7;NDC80;ZWINT;SQLE;GCLC;STK26;KIF4A;PIR;CDK1;EZH2;BCL2L1;TOP2A;TOP2B;GPSM2;CXCL8;HILPDA;BRCA1;BRCA2;HK2;KIF15;CASP7;TRIM2;CASP3;RFC5;RFC3;SERPIN…
ellipticine HL60 DOWN	5.53156e-24	1.23982e-22	8.77417	469.871	EIF4A1;CXCL8;SLC20A1;HILPDA;NOL8;MSMO1;ADM;KIF11;HMGCR;N4BP2L2;SLC7A1;HK2;PNN;SYNCRIP;SCAF8;MAT2A;MYC;EMC2;LRRC8D;NBN;SLC38A2;ZNF587B;MBD4;TIPIN;WSB1;RRM2;WTAP;DIMT1;PEX2;NETO2;RABGGTB;U2SURP;MSL1;NEIL3;CREB1;DDX39B;XPOT;MTHFD2;DPY19L4;MKRN1;ANAPC5;NUP98;ADNP;SRSF6;RAN
ETHYL METHANESULFONATE CTD 00005938	7.87975e-24	1.7553e-22	2.44638	130.142	RB1;EIF4A1;PANK3;HNRNPR;ABCA12;ELK4;EPS8;TBK1;MYC;DENR;TMPO;AGFG1;DDX18;TIPIN;SACM1L;IFRD1;DICER1;ACSL3;GTPBP2;MTAP;DEPDC1B;NEIL3;NIF3L1;ZFYVE16;PSME4;FAR2;KIF20A;TRIB1;RIN2;SLBP;SEH1L;SLC35D1;STXBP3;DHX9;TWF1;BCL10;ZBTB5;IQGAP3;NCAPH;MTDH;BRIP1;MYO6;RBM12;CEP76;CDK19;PMM2;CCT6A;SQLE;TDP1;CEP57;WDR47;PAK1IP1;FASTKD3;ZNF45;N4BP2L2;COIL;SYNCRIP;ZMYM1;ARIH1;BBS7;NDC1;CDV3;TFB2M;PPRC1;AGPS;GART;SLC29…
ajmaline HL60 DOWN	1.6717e-23	3.70119e-22	4.39492	230.494	GPSM2;MTRR;ICE1;CSE1L;CCDC47;GDE1;ADM;KIF11;IPO7;MTO1;SYNCRIP;SART3;TRIM27;ARIH1;TNPO1;LGALS8;MAP3K7;SLC35A5;CCDC51;NDC1;RAB2A;TPD52;RFC5;RALBP1;EIF1AX;DIMT1;NGDN;METTL3;TFB2M;CLPX;FBXW2;SLC9A6;CCNE2;GORASP2;ARMCX5;MTF2;ANAPC5;NUP98;FAR2;ADNP;MAPRE1;GART;SRSF7;PRIM2;MYCBP;CTR9;RCHY1;LRP8;NR2C1;AURKB;ORC5;SNX4;BAG5;ZNHIT3;SERTAD2;VPS54;CEP192;LDLR;PAK2;ATP6V1C1;BPTF;SMAD2;SPEN;CPSF6;NEK4;SPAG5;EIF…
cephaeline PC3 DOWN	2.75998e-23	6.07363e-22	6.66371	346.142	EIF4A1;PANK3;DDX3X;POP1;USP34;ATP2A2;SYNCRIP;SPTLC2;KIF5B;LAMP2;PSD3;TMED2;TNPO1;LBR;RAB2A;USP46;HELLS;EIF1AX;METTL3;PRPF4B;DICER1;FBXW2;CCNE2;SLC9A6;TBL1XR1;CANX;EXOC5;CD46;DCP2;SLC35D1;PRKDC;CUL3;DERL1;SLC5A3;HACD2;SLC7A1;MTDH;MAT2A;LDLR;SLC38A2;PDZD8;HSPA8;POLQ;CDK19;TIA1;SLC16A1;TMEM30A;HMGA2;NETO2;KIAA0232;DPY19L1;PSAT1;CPD
anisomycin HL60 DOWN	3.14899e-23	6.88794e-22	3.15748	163.596	ERCC6L;POP1;ZBTB24;ZNF292;DSCC1;POGK;CCNF;HJURP;BUB1B;MSMO1;HNRNPR;TSEN2;MKI67;TOMM20;LAPTM4B;SLK;MYC;DLEU1;TRIM27;FBXO5;ZNF443;TPD52;OXSM;DICER1;FBXW2;MSH6;NEIL3;MSH2;CCNE2;ZNF318;YME1L1;PKP4;KDELR2;MCM3AP-AS1;GOLGA8A;BLM;SET;PRKDC;STK39;GLT8D1;SLC5A3;GMCL1;PRRC1;HNRNPDL;HLTF;GSE1;ZC3H14;IVNS1ABP;FANCI;HSPA8;NSUN5P1;XRCC2;RPP40;PLK1;HMGA2;CDC7;DHCR24;PALB2;SQLE;KIF18B;CDC16;TOP2A;GPSM2;TRAM1;DYR…
cicloheximide HL60 DOWN	5.20647e-23	1.13202e-21	3.73128	191.45	MRS2;CREBZF;EIF4A1;TRAM1;PANK3;POP1;DSCC1;POGK;HILPDA;ATP2A2;HNRNPR;ADM;MSMO1;SLC2A3;TSEN2;TOMM20;PHTF1;HK2;ELK4;LAPTM4B;EFR3A;PPIP5K2;MYC;KIF5B;SLC39A8;TRIM27;ZNF202;NDC1;USP46;HELLS;HMGCS1;SFMBT1;METTL3;URB2;NEAT1;TSN;MSH6;CCNE2;MTHFD2;TBL1XR1;MCM4;PKP4;MTFR1;CD46;MCM3AP-AS1;SSX2IP;GOLGA8A;SLC29A2;IDI1;COPA;SLC20A1;INSIG1;SRSF1;DERL1;MIEF1;HMGCR;SLC5A3;SLC7A1;HSPA13;LRP8;GMCL1;AKAP1;RAD54B;MAT2…
fulvestrant PC3 DOWN	5.26569e-23	1.13808e-21	9.10738	467.192	ATP6V1A;COPA;TRAM1;FH;CXCL8;DDX3X;DHX9;GDI2;SRSF1;TWF1;PSEN1;HSPA13;RNFT1;GNA13;LMAN1;PAPOLA;TMED2;NEK2;BUB1;SCYL2;TPD52;CD164;RFC3;RRM1;API5;STAT1;ERLIN1;XPO7;PRPF4B;PTPN12;YWHAZ;VEGFA;CCNE2;PSAT1;CAPRIN1;MCM4;ANAPC5;EXOC5;CD46;GART;PICALM;VAMP3
5109870 MCF7 DOWN	5.30059e-23	1.13832e-21	17.615	903.5	TOP2A;CCNF;KIF14;BUB1B;CDCA8;TTK;HMMR;MKI67;CENPA;AURKA;CCNB1;NUSAP1;BUB1;DLGAP5;E2F8;ATF7IP;ZNF165;PLK1;KIF23;CDC25C;NDC80;ASPM;CENPE;TPX2;CENPF;KIF18B;ESPL1;KIF2C;KIF20A;SPC25
succinylsulfathiazole HL60 DOWN	5.3295e-23	1.13832e-21	48.7034	2497.81	ATP6V1A;CDV3;COPA;DDX3X;DHX9;ERLIN1;ADAM10;XPO7;CHD1L;LMAN1;NUDT21;SPTLC1;CCNE2;PSAT1;CAPRIN1;PAPOLA;MCM4;NEK2;EXOC5;ATP13A3;BUB1;PICALM
cefalexin HL60 DOWN	8.92439e-23	1.895e-21	58.0508	2947.28	CDV3;FH;RRM1;CXCL8;DDX3X;UBA6;API5;ERLIN1;ADAM10;YWHAZ;LMAN1;BRIP1;SPTLC1;CCNE2;PSAT1;TMX1;CAPRIN1;TMED2;UBXN4;CD46;VAMP3
hesperidin PC3 DOWN	1.47602e-22	3.11594e-21	12.0679	606.622	SCARB2;ATP6V1A;FH;DDX3X;PRKDC;DHX9;SNAP23;GDI2;SRSF1;PSEN1;SPTLC1;MAT2A;KRIT1;TMED2;MAP3K7;BUB1;ATP6V1C1;KPNA1;ATG5;SPAG9;SS18;CDV3;ERLIN1;XPO7;PRPF4B;TSN;MSH6;PRPF4;TMEM135;CCNE2;NUP50;BIRC5;MTFR1;EXOC5;CD46
ouabain PC3 DOWN	2.67437e-22	5.61308e-21	8.96669	445.404	MRS2;TXNDC9;POP1;GEMIN2;POGK;DSCC1;HILPDA;PIK3R4;JRKL;TFB1M;HK2;HOXA11;PCMTD2;GOLGA5;LRRC8D;PAAF1;ZNF365;CCDC51;TIA1;MKKS;RFC4;ANKRD46;ATMIN;FANCL;OXSM;WNT5A;METTL3;RPP40;HMGA2;CDC7;NMI;PALB2;FBXW2;DUSP7;MSH6;CCNE2;ZNF318;WDR5B;ZNF239;AGGF1;RIN2
lycorine HL60 UP	4.98841e-22	1.04097e-20	3.30442	162.081	IL1RN;GMFB;CCNT2;FBXO28;ZSCAN9;SAT1;BZW1;KIF5B;NAMPT;KPNA4;LGALS8;ZNF200;TMPO;AGFG1;NGDN;IFRD1;LARP4B;NEAT1;RC3H2;ZFYVE16;ARMCX5;PSME4;YME1L1;SRSF6;TRIB1;PSMD12;TWF1;UBR2;PSEN1;LIN7C;HIF1A;RLF;MTMR6;PMAIP1;SOCS6;MCL1;PLK4;TIPARP;HPS5;LARP4;ZNF35;MOB4;UBE2W;MOB1A;STAG1;EIF5;SNW1;INTS7;INTS6;AVL9;BRWD1;PICALM;RBM25;DDX3X;WDR48;CXCL8;FASTKD2;IL24;OSBPL11;CHD1;CDC73;COIL;NIPBL;MED13;TLK2;RIOK2;ARIH1;…
digitoxigenin HL60 UP	5.13904e-22	1.06628e-20	4.59154	225.078	WDR47;RBM25;WDR48;CCNT2;PANK3;CXCL8;DDX3X;AMD1;MKI67;SMC4;SAT1;N4BP2L2;CHD1;GLS;MED17;COIL;KPNA4;ARIH1;CCNL1;RBM5;KDM6A;RAB2A;MORC3;SERPINB2;RBM15;HMGCS1;EED;PRPF4B;DDX52;ATP1B1;RC3H2;CREB1;DDX39B;MTF2;NUP98;INSIG1;TWF1;PSEN1;AURKA;BCLAF1;HMGXB4;PMAIP1;LDLR;IP6K2;MCL1;BPTF;PLK4;SPAG9;ATF7IP;MBD4;SEC24A;GCH1;NFYA;TIPARP;TRAPPC10;CEP350;ZBTB11;PUM1;SETX;DNAJA1;RIT1;SON;NECAP1;ETNK1;CPD;RSRP1;TRIP11…
zuclopenthixol PC3 DOWN	8.22622e-22	1.69712e-20	5.96478	289.587	MRS2;ZBTB24;GEMIN2;MCM10;ZNF45;OSBPL11;SMC2;HS2ST1;NIPBL;SART3;PTER;KIF5B;ZNF200;KPNA1;RAB2A;USP46;HAUS3;ARMC8;RABGGTB;RC3H2;CCNE2;NUP98;DNA2;SSX2IP;MYCBP;NUFIP1;SLC35D1;SATB2;TWF1;C10ORF88;LIN7C;ATAD2B;SPAST;MAT2A;PGK1;FNIP1;CEP76;ATG5;RANBP2;SMAD2;SPEN;CASP8AP2;POLQ;API5;CEP350;PALB2;TTC17;PSAT1;ETNK1;ALMS1;ABI1;INTS7;GRSF1;PICALM
disopyramide MCF7 DOWN	4.4477e-21	9.12407e-20	22.1977	1040.23	ATP6V1A;COPA;DDX3X;RRN3;DHX9;SRSF1;RNFT1;GNA13;BRIP1;MAT2A;CDH1;TMED2;BUB1;MCL1;CDV3;RFC3;RRM1;ERLIN1;PRPF4B;CAPRIN1;MCM4;EXOC5;CD46;VAMP3;PICALM
valproic acid HL60 UP	4.73922e-21	9.66748e-20	5.47426	256.187	GPSM2;WDR47;TMEM41B;ZWILCH;SNAP23;GDE1;SLC2A3;OSBPL11;PIK3C2A;SAT1;WDR44;CASP7;CPNE3;NEK2;MAP3K7;CEP55;AGFG1;PRKCI;ARMT1;ATMIN;ANKRD46;APAF1;CHUK;ACTR6;RECQL;LRRC40;UBE4A;PLA2G4A;ACSL3;ATP1B1;RC3H2;PREPL;SLC9A6;CHMP5;ATP6V1A;CTR9;PIK3R4;CLCN3;HSPA13;RPAP3;NPAT;HLTF;EMC2;MFN1;PMAIP1;CEP76;ATP6V1C1;SRPK2;SPAG9;CDK19;SEC24B;GCH1;NEK4;TIPARP;GFPT1;CCNG2
Fulvestrant CTD 00002740	5.58592e-21	1.1331e-19	5.24968	244.814	TOP2A;TOP2B;CXCL8;HSP90AB1;IL24;BUB1B;BRCA1;FOXM1;GOLGA5;XPO1;CDH1;MYC;NEK2;FBXO5;KPNA2;TNPO1;TMPO;RAB2A;SERPINB2;IFRD1;CCNA2;CCNE2;ESPL1;HNRNPH1;PSME4;BIRC5;KIF20A;BLM;PCNA;PRKDC;DHX9;SRSF1;STK39;TTK;IQGAP1;CENPA;NCAPH;AURKB;AURKA;HSPD1;CCNB2;CCNB1;RACGAP1;BUB1;HSPA8;RRM1;STAT1;PLK1;ZWINT;NDC80;VEGFA;DNAJA1;EIF5;SON;RAD51;STK26;CDK1;MAD2L1
dihydroergotamine HL60 DOWN	9.40384e-21	1.89696e-19	5.38073	248.122	ZBTB24;PAK1IP1;WDR3;AMD1;TSEN2;TTC27;SYNCRIP;MYC;CHORDC1;DENR;ZNF587B;IDH3A;TPD52;DDX18;HMGCS1;DIMT1;EIF1AX;CTPS1;URB2;TFB2M;RABGGTB;UTP18;DUSP7;ACLY;MTHFD2;NUP98;FAR2;GART;SRSF7;SLC29A2;SEH1L;NOL8;SLC7A1;LRP8;NUP160;AKAP1;EXOSC7;SRP72;MAT2A;TDG;EXOSC8;SLC16A1;ERLIN1;NOC3L;U2SURP;DNAJA1;SQLE;XPOT;PSAT1;SERBP1;POLR3E;UBAP2;TRMT11;NAA15;LGR4;ATR
vinblastine CTD 00006986	1.16935e-20	2.34581e-19	6.23564	286.186	TOP2A;GPSM2;CXCL8;DSCC1;KIF11;KIF15;LRRC1;MYC;TRIM2;CASP3;NUSAP1;KPNA2;TMPO;RFC5;SERPINB2;CKAP2;KIF23;MELK;PSME4;KIF20A;BIRC2;NSMAF;MYCBP;NCAPG;CDCA8;TTK;HMMR;CENPA;NCAPH;AURKB;CCNB2;CCNB1;ORC6;RACGAP1;EXOSC9;TDG;BUB1;RRM2;FANCL;ZWINT;NDC80;SUCLA2;PRC1;TDP1;KIF4A;STK26;PIR;CDK1;MAD2L1
cephaeline HL60 DOWN	1.24168e-20	2.47723e-19	4.46941	204.857	CREBZF;EIF4A1;PANK3;DDX3X;DSCC1;HILPDA;USP34;ATP2A2;ADM;MSMO1;PIK3C2A;IPO7;TOMM20;HK2;LAPTM4B;MYC;USP46;HELLS;HMGCS1;EIF1AX;URB2;DICER1;TSN;RCN2;DDX39B;CCNE2;RASA1;MCM3AP-AS1;SET;PRKDC;CUL3;INSIG1;SRSF1;DERL1;HMGCR;SLC5A3;HACD2;SLC7A1;HSPA13;LRP8;MTDH;AKAP1;MAT2A;HLTF;RBM12;LDLR;PDZD8;SPEN;HSPA8;POLQ;CDK19;SLC16A1;RNGTT;TMEM30A;RRM2;CCZ1B;XRCC2;ATAD2;HMGA2;DHCR24;NETO2;PALB2;SORL1;SQLE;MPHOSPH9;D…
digitoxigenin MCF7 UP	1.93085e-20	3.83111e-19	5.00425	227.162	DDX3X;ZNF292;AMD1;ADM;N4BP2L2;SAT1;SMCHD1;VCPKMT;KPNA4;ARIH1;CCNL1;RBM5;KDM6A;MORC3;RBM15;HMGCS1;EED;ATP1B1;NEAT1;RABGGTB;PPM1B;GPRC5A;DDX39B;NUP50;MTF2;WAC;MCM4;EPHA2;ATP6V1A;INSIG1;PDS5B;HSPA13;RLF;NUP160;SERTAD2;PLAGL2;FNIP1;LDLR;SLC38A2;CD55;IP6K2;MCL1;ATF7IP;SPEN;ARFGEF2;TCF7L2;SEC24A;NFYA;TIPARP;RIOK3;ATAD2;EIF2AK3;ZBTB11;PUM1;RIT1;SON;CCNG2;ETNK1;BRWD1
Bisphenol A CTD 00000312	1.94491e-20	3.83803e-19	2.76264	125.386	RB1;CCNF;GDE1;BUB1B;IL1RAP;ABCA12;SMC4;TOMM20;SMC2;GLS;HOXA10;TBC1D31;MYC;CHEK1;SLC39A8;FBXO5;KPNA2;MAP3K7;TMPO;IFRD1;SLC6A14;WNT5A;GTPBP2;ATP1B1;DEPDC1B;MELK;CCNE2;KIF20A;NUP98;BLM;CUL5;PRKDC;INSIG1;CDCA8;NCAPG;BRCC3;SLC5A3;HACD2;HIF1A;RAD51AP1;CCNB2;CCNB1;RACGAP1;PMAIP1;ECT2;ATG5;MCL1;PLK4;FANCI;CPSF6;EIF2AK3;HPS5;NDC80;ZWINT;SQLE;GCLC;UBE2T;KIF4A;CDK1;PIR;FGFR3;EZH2;PICALM;BCL2L1;ARHGAP11A;CEP…
naringin HL60 DOWN	3.13833e-20	6.15961e-19	28.6385	1286.1	ATP6V1A;COPA;RFC3;DDX3X;ERLIN1;ADAM10;NMD3;HACD3;NEAT1;TSN;TFCP2;MAT2A;CCNE2;CCNG2;MFN1;TMED2;MCM4;MTFR1;CD46;CEP76;PICALM;VAMP3
Tamibarotene CTD 00002527	3.36583e-20	6.57061e-19	3.80522	170.619	TOP2A;TOP2B;HSP90AB1;PANK3;RIF1;ICE1;AMD1;CCNF;BRCA1;BRCA2;SMC4;SAT1;N4BP2L2;PNN;MYC;PAPOLA;TIMM17A;TNPO1;NCK1;TMPO;RFC5;VAV3;DDX18;SS18;PRKCI;SERPINB2;HMGCS1;RABGGTB;YWHAZ;CDC25A;MSH6;PLSCR1;CREB1;KIF2A;AGPS;PKP4;TRIB1;GOLGA8A;ATP6V1A;PCNA;PRKDC;CUL1;MTMR6;TM9SF4;BCLAF1;MAT2A;ORC2;ATP6V0A2;SSR1;UTP20;ZNF148;RAB6A;SRSF10;PAK2;BPTF;PLK4;SMAD2;SLC16A1;RRM2;STAT1;CBX3;GFPT1;PRRC2C;HIPK1;PUM1;MAPK14;…
strophanthidin HL60 UP	4.46948e-20	8.67843e-19	4.82228	214.854	CREBZF;IL1RN;GMFB;CCNT2;CXCL8;DDX3X;FASTKD2;AMD1;IL1RAP;MKI67;SMC4;SAT1;CHD1;COIL;NIPBL;VCPKMT;KPNA4;ARIH1;CCNL1;RBM5;KPNA1;KDM6A;RAB2A;MORC3;RBM15;RC3H2;PPM1B;CREB1;DDX39B;MTF2;DEPDC1;WAC;TRIB1;TWF1;PSEN1;PDS5B;LIN7C;HIF1A;SCAF8;PMAIP1;LDLR;CD55;IP6K2;MCL1;ATF7IP;MBD4;SEC24A;YTHDF3;NFYA;TIPARP;TRAPPC10;CEP350;ZBTB11;PUM1;RIT1;NECAP1;RFWD3;ETNK1;CPD;AVL9
verteporfin HL60 DOWN	5.09732e-20	9.84488e-19	5.35917	238.07	CCDC47;ATP2A2;SLC2A3;HS2ST1;LAPTM4B;SPTLC1;LAMP2;SLC35A5;LBR;NDC1;ADAM10;ATP11B;ACSL3;ATP1B1;LMBRD1;SLC9A6;TMEM33;TMX1;CANX;ADAM9;CD46;TMF1;SLC35D1;DERL1;PSEN1;HMGCR;CLCN3;SLC5A3;HACD2;SLC7A1;HSPA13;MTDH;AKAP1;LMAN1;MAN2A1;SSR1;LRRC8D;LDLR;SLC38A2;GALNT7;CD164;SLC16A1;TMEM30A;GALNT1;ERLIN1;DHCR24;SORL1;KTN1;TM9SF2;SQLE;DPY19L1;CPD;ATP13A3;LGR4
Irinotecan hydrochloride CTD 00002224	6.50197e-20	1.24914e-18	3.75704	165.984	RB1;TOP2A;SETD5;DCLRE1A;DYRK2;CXCL8;TMEM41B;CCNF;KIF14;TSEN2;SAT1;CHD1;SENP6;SMCHD1;MED13;CASP3;CHEK1;NUSAP1;NEK2;DENR;LGALS8;NCK1;HELLS;PRKCI;RFC3;WSB1;IL18;PAWR;ARMC8;CCNA2;DEPDC1B;DBF4;MSH2;RASA1;BIRC5;MCM4;TRIB1;GOLGA8A;NSMAF;COPA;PRKDC;INSIG1;TTK;HMMR;AURKB;GNA13;CCNB2;HNRNPDL;TP53INP1;NRIP1;KRIT1;PMAIP1;CEP192;BUB1;MAP4K3;MCL1;TCF7L2;STAT1;DENND4A;PLK1;XPO7;NUP153;CUL4A;CCT6A;CENPE;TPX2;CEN…
lanatoside C PC3 DOWN	7.18133e-20	1.37239e-18	8.64415	381.036	ZNF232;POP1;GEMIN2;POGK;HILPDA;GLT8D1;JRKL;TFB1M;HK2;HOXA11;RAD54B;DUSP11;GOLGA5;PAAF1;ZNF365;CCDC51;SF3A3;RFC4;FANCL;OXSM;WNT5A;METTL3;RPP40;HMGA2;CDC7;NMI;PALB2;FBXW2;U2SURP;DUSP7;MSH6;CCNA2;ZNF318;WDR5B;ZNF239;AUNIP;RIN2
BAS-012416453 PC3 UP	8.82593e-20	1.67785e-18	15.3921	675.315	ATP6V1A;CXCL8;PANK3;PRKDC;GDI2;SRSF1;NMD3;MYC;MFN1;TMED2;LGALS8;MAP3K7;LDLR;CDV3;RFC3;RRM1;API5;YWHAZ;ACLY;SQLE;TMX1;PSAT1;CCNG2;F2RL1;CD46;VAMP3;BCL2L1
anisomycin PC3 UP	1.23511e-19	2.33578e-18	3.0686	133.601	GMFB;CCNT2;RIF1;FBXO28;IL1RAP;SAT1;AQP3;GLS;EPS8;MYC;NAMPT;CCNL1;ZNF200;AGFG1;MORC3;WSB1;IFRD1;NEAT1;MTAP;DMTF1;PSME4;NUP98;SRSF6;SRSF7;ZCCHC8;GPR87;INSIG1;NMD3;BCL10;RLF;MAP7;PMAIP1;CEP76;MCL1;TIPARP;DENND4A;EIF2AK3;PRRC2C;HPS5;SETX;CHMP2B;INTS7;INTS6;PICALM;WDR47;DYRK2;CXCL8;IL24;ADM;N4BP2L2;CDC73;NIPBL;SART3;SPTLC2;C3ORF52;VCPKMT;RIOK2;ARIH1;RBM7;RBM5;KDM6A;SERPINB2;HMGCS1;TEX10;RIPK4;PLA2G4A;…
gefitinib HL60 DOWN	1.38575e-19	2.60707e-18	12.9179	560.931	FASTKD3;WDR3;MSMO1;IPO7;NUP160;RPAP3;SYNCRIP;HSPH1;TDG;CHORDC1;KRIT1;KPNA2;HSPA8;OSBPL8;LYPLA1;HMGCS1;AGL;LRRC40;DICER1;TFB2M;RANBP6;CLPX;CCT6A;DNAJA1;PSMC6;SUCLA2;HAT1;NAA15;MAD2L1
diltiazem PC3 DOWN	1.71333e-19	3.20675e-18	4.59616	198.603	EIF4A1;TRAM1;DDX3X;HSP90AB1;GDI2;SPTLC1;TIMM17A;TMED2;NEK2;MAP3K7;KPNA1;RAB2A;RFC5;SS18;DIMT1;ACTR5;PAWR;PRPF4B;CHD1L;YWHAZ;TSN;MSH6;ACLY;PRPF4;TMEM135;CCNE2;CANX;BIRC5;MCM4;EXOC5;SRSF6;ATP6V1A;FH;COPA;PRKDC;DHX9;USP10;SRSF1;NMD3;PSEN1;MAT2A;UBR5;CSTF1;KRIT1;MAP4K5;LDLR;BUB1;ATG5;ARFGEF1;SPAG9;HSPA8;RRM1;XPO7;MAPK14;TTC19;SQLE;SEC23IP;RIT1;TFCP2;PSAT1;CUL4B
VITAMIN E CTD 00006994	1.85754e-19	3.45884e-18	2.54802	109.896	EIF4A1;FBXO28;HNRNPR;SAT1;AQP3;GPATCH8;HOXA11;SMCHD1;CAPN7;KIF5B;CHORDC1;NEK2;TRIM27;CCNL1;KPNA3;ZNF443;KPNA1;RAB2A;DDX18;PRKCI;RALBP1;RECQL;GTPBP8;DICER1;ZNF12;THOC2;LARP4B;FBXW2;DDX39B;DMTF1;KIF16B;SRSF7;GOLGA8A;ZCCHC8;SET;SLC35D1;DHX9;CUL3;IQGAP1;PDS5B;ZNF26;NUP160;FXR1;HMGXB4;BAG5;ORC6;MYO6;UTP20;ZNF148;ATP6V1C1;BPTF;EDEM3;SRPK2;HSPA9;TIA1;DENND4A;XRCC2;CEP350;GLMN;PRRC2C;ZBTB11;SYNJ2;EIF5;SO…
trifluridine MCF7 DOWN	2.23209e-19	4.13505e-18	33.9742	1459.06	TOP2A;PLK1;KIF14;BUB1B;CDCA8;KIF23;HMMR;CENPA;NDC80;AURKA;ASPM;CENPE;TPX2;CCNB1;CENPF;DEPDC1;NUP98;KIF20A;BUB1;DLGAP5
emetine MCF7 DOWN	2.99135e-19	5.5135e-18	5.68691	242.566	CREBZF;EIF4A1;TRAM1;PANK3;DDX3X;ATP2A2;TOMM20;PHTF1;SLK;LAMP2;SLC39A8;LBR;USP46;HELLS;APAF1;HMGCS1;EIF1AX;SLC6A14;RC3H2;CCNA2;TMEM135;CCNE2;GORASP2;RASA1;MCM3AP-AS1;VAMP3;CUL3;INSIG1;DERL1;SLC5A3;SLC7A1;CENPA;HSPA13;LRP8;PAPSS2;MAT2A;SLC38A2;PDZD8;HSPA8;POLQ;CDK19;SLC16A1;TMEM30A;NETO2;DNAJA1;SQLE;DLG1;MKRN1;LGR4
doxycycline HL60 DOWN	3.18822e-19	5.84668e-18	6.85126	291.793	MRS2;COPA;PANK3;WDR48;DDX3X;DHX9;GEMIN2;CUL3;SNAP23;MCM10;HACD3;ELK4;SPTLC1;MAT2A;KIF5B;ATP6V0A2;NEK2;MAP4K5;KPNA1;CCZ1B;API5;STAT1;ADAM10;PRRC2C;XPO7;CHD1L;CASD1;UTP18;TSN;DLG1;TFCP2;CCNE2;NFX1;CPD;AGPS;PKP4;NUP98;EXOC5;ATP13A3;BRWD1;SSX2IP;CUL4B
glycocholic acid PC3 DOWN	3.54836e-19	6.47443e-18	14.2905	607.096	ATP6V1A;FH;DDX3X;DHX9;USP10;GDI2;SRSF1;PSEN1;SPTLC1;MAT2A;CAPN7;MFN1;TMED2;MAP3K7;SS18;CDV3;RRM1;XPO7;PRPF4B;MSH6;NUDT21;TMEM135;CCNE2;MCM4;EXOC5;CUL4B;PICALM
etoposide CTD 00005948	3.99778e-19	7.25797e-18	4.03876	171.096	RB1;C5ORF22;TOP2A;TOP2B;GPSM2;CXCL8;ZBTB24;MCM8;BUB1B;MCM10;ZNF45;BRCA1;CASP7;CPT2;MYC;TRIM2;CASP3;CHEK1;PBK;NEK2;ZNF202;COA7;ZNF200;CCDC51;TIPIN;RFC1;ACSL3;CDC25C;CDC25A;MSH6;CCNA2;CREB1;BIRC5;KIF20A;SPATA18;BIRC2;ZNF232;SLBP;BLM;PRKDC;TNKS;INSIG1;TTK;HIF1A;CCNB1;CDC45;NRIP1;MAP7;PMAIP1;BUB1;CD55;MCL1;SMAD2;STAT1;XRCC2;MOCOS;HMGA2;PALB2;VEGFA;CENPF;GCLC;PRC1;TDP1;CCNG2;CCDC6;CTNNB1;EIF3A;CDKN3;B…
chlortetracycline PC3 DOWN	4.18435e-19	7.55889e-18	10.8054	457.261	CEP57;ATP6V1A;TRAM1;CXCL8;DDX3X;HSP90AB1;UBA6;PRKDC;SNAP23;GDI2;PSEN1;MAT2A;TMED2;RAB6A;LDLR;BUB1;ATP6V1C1;TMPO;RAB2A;LYPLA1;SLC16A1;PRPF4B;YWHAZ;TSN;MSH6;CCNE2;CANX;ANAPC5;EXOC5;PICALM;BCL2L1
estradiol CTD 00005920	9.64946e-19	1.73451e-17	1.94693	80.763	RB1;IL1RN;ABCA12;MKI67;SMC4;AQP3;SMC2;GLS;ELK4;GOLGA5;MYC;CHORDC1;NAMPT;CHEK1;FBXO5;LGALS8;TMPO;AGFG1;ZNF165;WSB1;IFRD1;SLC6A14;RECQL;DICER1;GTPBP2;RC3H2;DEPDC1B;NEIL3;MTHFD2;PSME4;KIF20A;TRIB1;SET;DHX9;PRKDC;CDCA8;NCAPG;IQGAP1;ZBTB5;IQGAP3;NCAPH;BRIP1;HSPH1;RACGAP1;GSE1;ZNF148;EDEM3;PLK4;TIPARP;PLK1;EIF2AK3;PRRC2C;NMI;LARP4;ZWINT;ANLN;TPX2;EIF5;TDP1;INTS7;CEP57;TOP2A;TOP2B;NCAPG2;IL24;KIF14;ADM;…
parthenolide MCF7 DOWN	1.88838e-18	3.37769e-17	7.11803	290.493	CREBZF;ERCC6L;DDX3X;FASTKD2;AMD1;HJURP;BUB1B;TSEN2;PHTF1;AKAP1;CENPC;POLD3;TMEM168;MAT2A;NKRF;NRIP1;DLEU1;FBXO5;SPDL1;HEATR6;E2F8;IVNS1ABP;USP46;ZNF165;HELLS;NSUN3;URB2;PPRC1;RANBP6;CCNA2;ASPM;SON;CCNE2;ESPL1;POLR3B;ARMCX5;SRSF7;MCM3AP-AS1;LGR4
anisomycin MCF7 UP	2.69669e-18	4.79984e-17	3.23969	131.06	WDR47;CCNT2;USPL1;CXCL8;ZNF292;FBXO28;ADM;SAT1;N4BP2L2;GPATCH8;SMCHD1;MED13;SART3;FNTA;CASP3;TLK2;VCPKMT;RIOK2;ARIH1;CCNL1;RBM5;ZNF200;KDM6A;ZNF165;MORC3;WSB1;RBM15;RALGAPA1;RIPK4;IFRD1;RABGGTB;FBXO11;GPRC5A;DMTF1;NFX1;ARMCX5;PHIP;SREK1;SRSF6;EPHA2;ZCCHC8;TMF1;RRN3;GPR87;C10ORF88;UBR2;BCL10;HMMR;RLF;ANAPC10;CENPC;ATAD2B;SCAF8;BCLAF1;HMGXB4;RNF138;SERTAD2;UBR5;ADGRG6;PMAIP1;CEP192;ZNF468;FNIP1;CD5…
mitomycin C CTD 00007136	2.74718e-18	4.86586e-17	4.82529	195.115	RB1;CEP57;GPSM2;CXCL8;ZBTB24;MCM10;ZNF45;SAT1;CASP7;CPT2;TRIM2;CASP3;PBK;ZNF202;COA7;ZNF200;CCDC51;TPD52;TIPIN;RFC3;SERPINB2;RFC4;RFC1;WNT5A;IL18;KIF23;ACSL3;MSH6;KIF20A;UMPS;MAPRE1;BIRC2;EPHA2;ZNF232;SLBP;BLM;PCNA;SRSF1;CCNB1;NRIP1;MAP7;FANCI;HSPA8;GCH1;NFYA;WTAP;PRRC2C;HMGA2;MAPK14;PALB2;RAD51;TDP1;PIR;BCL2L1
lanatoside C HL60 UP	3.39678e-18	5.98724e-17	4.04938	162.881	IL1RN;CCNT2;DDX3X;FASTKD2;AMD1;MKI67;SMC4;SAT1;NIPBL;VCPKMT;KPNA4;ARIH1;RBM5;KDM6A;RAB2A;MORC3;RBM15;EED;LARP4B;DDX52;ATP1B1;RC3H2;CREB1;DDX39B;MTF2;FASTKD5;WAC;NUP98;TRIB1;ARHGEF7;TWF1;PSEN1;PDS5B;LIN7C;CENPC;SCAF8;PLAGL2;PMAIP1;ZNF468;ZNF148;LDLR;BUB1;MAP4K3;IP6K2;MCL1;BPTF;ATF7IP;MBD4;ARFGEF2;SEC24A;YTHDF3;GCH1;NFYA;TIPARP;TRAPPC10;ZBTB11;PUM1;RIT1;SON;NECAP1;RFWD3;ETNK1;TRIP11;INTS6;AVL9
STOCK1N-28457 MCF7 DOWN	3.91694e-18	6.87074e-17	8.07314	323.581	ATP6V1A;HSP90AB1;PRKDC;USP10;POGK;USP34;GDI2;SRSF1;GDE1;TUBD1;BRCC3;RNFT1;LAPTM4B;BRIP1;MAT2A;CAPN7;CDH1;TMED2;LDLR;BUB1;KPNA1;RFC5;CDV3;RRM1;CCZ1B;CCZ1;PRPF4B;YWHAZ;MSH6;ACLY;PRPF4;SQLE;MCM4;PICALM;VAMP3
paclitaxel CTD 00007144	4.07163e-18	7.10774e-17	3.79538	151.977	RB1;TOP2A;EIF4A1;CXCL8;BUB1B;MSMO1;BRCA1;PIK3C2A;CDC73;CASP7;XPO1;MYC;TRIM2;CASP3;LAMP2;NUSAP1;TPD52;RFC5;SERPINB2;APAF1;CDC25C;CLPX;ASPM;TMEM135;MELK;DMTF1;CCNE2;HNRNPH1;BIRC5;UMPS;CD46;MAPRE1;BIRC2;ATP6V1A;PCNA;INSIG1;NCAPG;HMMR;AURKA;CCNB2;TMEM168;CCNB1;PERP;TDG;BUB3;E2F5;LDLR;MCL1;PLK4;GALNT7;TIA1;RRM2;FANCL;PLK1;GFPT1;EIF2AK3;CDC5L;DHCR24;MAPK14;VEGFA;CENPF;SUCLA2;PRC1;TDP1;CAPRIN1;CDK1;RSRP…
emetine PC3 DOWN	4.81508e-18	8.36534e-17	5.25123	209.392	EIF4A1;PANK3;DDX3X;ATP2A2;TOMM20;SYNCRIP;SPTLC2;KIF5B;LAMP2;PSD3;TNPO1;LBR;USP46;HELLS;APAF1;EIF1AX;WNT5A;PRPF4B;DDX52;FBXW2;CCNE2;TBL1XR1;CD46;MCM3AP-AS1;DCP2;SLC35D1;CUL3;INSIG1;DERL1;SLC5A3;HACD2;SLC7A1;LRP8;PAPSS2;MTDH;SPAST;MAT2A;LDLR;SLC38A2;PDZD8;HSPA8;CDK19;TIA1;TMEM30A;HMGA2;NETO2;KIAA0232;DNAJA1;GRSF1
clopamide HL60 DOWN	5.41066e-18	9.35528e-17	4.50021	178.92	CEP57;SETD5;TRAM1;DYRK2;TMEM41B;ZWILCH;FMR1;CCDC47;IDE;ZNF45;IPO7;SENP6;KPNA4;TRIM27;SPDL1;MAP3K7;TMPO;CCDC51;RFC5;MKKS;BORA;METTL3;MYOF;RAP2C;MSH6;ACLY;PRPF4;SLC9A6;MTF2;ANAPC5;PIGF;GART;USP16;ZNF195;CUL3;GLT8D1;RCHY1;NR2C1;FXR1;ORC5;SCAF8;BAG5;ZNHIT3;KRIT1;CEP76;ATP6V1C1;GALNT1;RPP40;ZFC3H1;RANBP6;SETX;CUL4A;RIT1;MFAP1;UBAP2;GRSF1;RCOR1
berberine HL60 DOWN	6.37617e-18	1.09725e-16	46.7769	1852.08	TPD52;PCNA;DENND4A;RECQL;SLC2A3;LIN7C;HACD2;KTN1;TMEM135;ACAP2;MED13;SUCLA2;CCNE2;PPIP5K2;LAMP2;TCP1;PMAIP1
genistein CTD 00007324	7.29093e-18	1.24874e-16	2.62332	103.516	RB1;BUB1B;SAT1;SMC4;AQP3;SMC2;HOXA10;PNN;SLK;MYC;LAMP2;CHEK1;SLC39A8;FBXO5;NBN;KPNA2;TMPO;SLC6A14;THOC2;ACSL3;CDC25C;ATP1B1;ACLY;DEPDC1B;MELK;KIF20A;IDI1;INSIG1;STK39;NCAPG;HIF1A;RAD51AP1;CCNB2;CCNB1;BAG5;RACGAP1;RAD21;ATP6V0A2;ECT2;ATG5;PLK4;FANCI;HSPA9;TIA1;HMGA2;DHCR24;SYNJ2;NDC80;ZWINT;SQLE;TDP1;UBE2T;KIF4A;CHMP2B;CDK1;FGFR3;BCL2L1;TOP2A;TOP2B;CXCL8;WDR3;KIF14;MCM10;KIF11;BRCA1;BRCA2;HK2;KIF1…
tonzonium bromide PC3 DOWN	7.57976e-18	1.29212e-16	13.119	517.165	MRS2;POP1;ZBTB24;FASTKD3;SRSF1;TSEN2;MKI67;PNN;MAT2A;E2F8;RANBP2;RFC3;ALG6;ANKRD46;HMGA2;URB2;CDC7;RANBP6;CCNA2;VANGL1;CCNE2;RBM12B;WDR5B;ZNF239;UMPS;SRSF7
AG-028671 MCF7 UP	8.09212e-18	1.37301e-16	9.46877	372.649	ATP6V1A;FH;DHX9;GPR87;USP34;GDI2;PSEN1;RNFT1;BRIP1;SPTLC1;CAPN7;CDH1;PERP;PAPOLA;TMED2;LDLR;BUB1;CDV3;RRM1;ERLIN1;XPO7;YWHAZ;DLG1;CAPRIN1;CCNG2;MCM4;ANAPC5;EXOC5;CD46;PICALM;VAMP3
apigenin PC3 DOWN	8.64679e-18	1.4603e-16	9.97539	391.926	SLC35D1;GPR87;FBXO28;NR2C1;ZNF26;PHTF1;SYNCRIP;KRIT1;PAK2;EPS15;SRSF10;ZNF365;USP46;WTAP;GCH1;TIPARP;ACTR5;PRPF4B;CASD1;TTC17;SEC23IP;CCNE2;POLR3C;ARMCX5;PSME4;ALMS1;WDR5B;NUP98;INTS6;SRSF6
thioridazine PC3 DOWN	9.5664e-18	1.60813e-16	16.9743	665.193	RFC3;FH;RRM1;NUFIP1;POP1;CUL3;MCM10;CDC7;TFB2M;MSH6;PNN;BRIP1;CCNE2;MAT2A;MCM4;F2RL1;CPNE3;NEK2;DNA2;SRSF7;BUB1;TMPO;E2F8
verteporfin MCF7 DOWN	1.09112e-17	1.82574e-16	5.49026	214.432	TMF1;SLC35D1;CCDC47;ATP2A2;HMGCR;CLCN3;SLC5A3;HACD2;TM9SF4;MTDH;HS2ST1;TMEM168;SPTLC1;CDH1;MAN2A1;LAMP2;ADGRG6;SLC39A8;LDLR;LBR;GALNT7;SLC16A1;TMEM30A;ALG6;GALNT1;SLC6A14;ERLIN1;ADAM10;ACSL3;ATP1B1;SORL1;VANGL1;TM9SF2;SQLE;LMBRD1;GPRC5A;SLC9A6;P4HA1;TMX1;CPD;CANX;F2RL1;ADAM9;ATP13A3;CD46;LGR4
NICKEL CHLORIDE CTD 00001064	1.74745e-17	2.91055e-16	4.11256	158.686	RB1;MRS2;PANK3;CXCL8;ZNF292;HILPDA;ATP2A2;ADM;MSMO1;SLC2A3;HK2;PNN;CASP7;MED13;CDC23;CASP3;KPNA4;TMPO;CDV3;RFC3;EIF1AX;DICER1;FBXW2;PREPL;CCNE2;MTHFD2;PSME4;SRSF2;MCM4;TRIB1;UMPS;PSMD12;HMGCR;LIN7C;HIF1A;CCNB2;RACGAP1;MAT2A;PGK1;PMAIP1;RBM12;LDLR;MCL1;EDEM3;HSPA8;TIA1;NFYA;FANCL;TAF11;DHCR24;RANBP6;MAPK14;U2SURP;VEGFA;SQLE;GCLC;P4HA1;PSAT1;CCNG2;F2RL1;BCL2L1
vorinostat HL60 DOWN	1.77239e-17	2.93861e-16	3.49022	134.623	IL1RN;CXCL8;POGK;USP34;HNRNPR;ADM;MKI67;TTC27;HK2;KIF15;SENP6;SYNCRIP;PTER;MYC;NBN;TRIM27;ZNF587B;TMPO;SERPINB2;PARP4;ZFR;CTPS1;CASD1;PPRC1;CLPX;MSL1;CCNA2;TBL1XR1;ARMCX5;NUP50;PHIP;FAR2;SREK1;ADNP;SRSF6;SLC29A2;NSMAF;ZCCHC8;TMF1;KDM3B;SLC35D1;ZNF195;SRSF1;CUL1;ZBTB1;SLC7A1;LRP8;AKAP1;ATAD2B;SCAF8;BCLAF1;HMGXB4;EXOSC8;NRIP1;LRRC8D;GSE1;CD58;E2F8;GALNT7;RRM2;PLK1;ERLIN1;NETO2;NMI;PUM2;VEGFA;ASXL1;…
cyclopenthiazide PC3 DOWN	2.97068e-17	4.90297e-16	5.08913	193.668	MRS2;MYCBP;DHX9;SATB2;TWF1;C10ORF88;HMGCR;ZBTB5;LIN7C;MTO1;ATAD2B;LMAN1;NIPBL;PTER;MAT2A;ATP6V0A2;PGK1;ZNF107;ARIH1;FNIP1;CEP76;ATG5;ZNF200;KPNA1;RANBP2;SMAD2;SPEN;RNGTT;CEP350;CDC5L;PRPF4B;LARP4B;RABGGTB;MAPK14;RC3H2;MTAP;SEC23IP;CCNE2;PSAT1;ETNK1;CPD;PSME4;RSRP1;NUP98;AVL9;GRSF1;SSX2IP;PICALM
CP-863187 PC3 DOWN	3.43413e-17	5.64222e-16	17.3777	658.791	ATP6V1A;ARFGEF1;TCF7L2;FH;RRM1;DDX3X;DIMT1;UBA6;PRKDC;RIOK3;GDI2;GDE1;RANBP9;NMD3;PSEN1;PTPN12;YWHAZ;MOB4;TMEM135;TMED2;F2RL1;MAP3K7
benserazide PC3 DOWN	4.11774e-17	6.73492e-16	8.00876	302.16	ATP6V1A;COPA;DDX3X;HSP90AB1;PRKDC;DHX9;SNAP23;GDI2;SRSF1;PSEN1;LMAN1;MAT2A;MFN1;TMED2;MAP3K7;LDLR;BUB1;ATP6V1C1;MCL1;ARFGEF1;SPAG9;RRM1;STAT1;XPO7;PRPF4B;YWHAZ;TSN;PRPF4;DDX39B;BIRC5;ANAPC5;EXOC5;BCL2L1
nocodazole MCF7 DOWN	5.79016e-17	9.42783e-16	16.7776	627.276	ATP6V1A;DDX3X;WTAP;API5;SRSF1;XPO7;ARMC8;RNFT1;BCLAF1;DLG1;CCNE2;CENPI;TMED2;MCM4;SLC39A8;EXOC5;SRSF6;SRSF10;ZNF587B;KPNA1;TMPO;PICALM
thapsigargin PC3 UP	8.23485e-17	1.33485e-15	3.67266	136.019	CEP57;CXCL8;TMEM41B;IL24;ZFAND1;SAT1;MTO1;GOLGA5;MYC;NAMPT;TIMM17A;RIOK2;TRIM27;ZNF202;NCK1;KDM6A;IQCB1;ZNF165;CDV3;HMGCS1;IFRD1;PAWR;GTPBP2;NEAT1;PPM1B;MTHFD2;NFX1;ARMCX5;WAC;MTFR1;BIRC2;ZCCHC8;TMF1;C10ORF88;SLC7A1;HSPA13;ZNF26;ORC5;SCAF8;NRIP1;ATP6V0A2;PMAIP1;LDLR;SLC38A2;SEC23B;CD55;SEC24A;ZNF184;TIPARP;RIOK3;MOCOS;GFPT1;EIF2AK3;VEGFA;SETX;DLG1;GCLC;POLR3C;PSAT1;WDR5B;TRIP11;TMEM39A;INTS7;INTS…
MG-132 MCF7 UP	1.21839e-16	1.96622e-15	4.88049	178.84	ZCCHC8;ZNF473;IDI1;TMEM41B;ZNF195;INSIG1;MSMO1;UBR2;BCL10;PSEN1;HMGCR;SLC5A3;N4BP2L2;SLC7A1;HSPA13;SAT1;MTO1;ZNF26;FXR1;HSPH1;NKRF;CHORDC1;PMAIP1;TNPO1;LDLR;CD55;IP6K2;IQCB1;NFYA;HMGCS1;TIPARP;RIOK3;IFRD1;MOCOS;GFPT1;GTPBP2;LARP4;NEAT1;RABGGTB;VEGFA;DNAJA1;TMEM135;ZZZ3;EIF5;MTHFD2;AUNIP;TRIB1;PPID
digoxin MCF7 UP	1.27e-16	2.04043e-15	4.42952	162.131	CCNT2;ZNF292;AMD1;ADM;N4BP2L2;SAT1;SMCHD1;VCPKMT;KPNA4;ARIH1;CCNL1;RBM5;KDM6A;MORC3;RBM15;EED;NEAT1;GPRC5A;DDX39B;MTF2;WAC;EPHA2;INSIG1;PDS5B;HSPA13;RLF;NUP160;SERTAD2;UBR5;PLAGL2;FNIP1;LDLR;SLC38A2;CD55;IP6K2;MCL1;PLK4;ATF7IP;SPEN;ARFGEF2;TCF7L2;SEC24A;NFYA;TIPARP;RIOK3;CEP350;ZBTB11;PUM1;RIT1;CCNG2;ETNK1;ATP13A3;BRWD1
cephaeline MCF7 DOWN	1.44236e-16	2.30009e-15	5.755	209.914	CREBZF;EIF4A1;DDX3X;CUL3;INSIG1;DERL1;ATP2A2;SLC5A3;SLC7A1;HSPA13;PAPSS2;MAT2A;LAMP2;SLC39A8;LDLR;SLC38A2;PDZD8;LBR;USP46;HSPA8;POLQ;CDK19;TMEM30A;APAF1;EIF1AX;SLC6A14;METTL3;NETO2;DNAJA1;SQLE;DPY19L1;DLG1;CCNE2;GORASP2;RASA1;CANX;MKRN1;CD46;MCM3AP-AS1;LGR4;PICALM
pipemidic acid PC3 DOWN	1.44429e-16	2.30009e-15	12.0507	439.534	ATP6V1A;TRAM1;CXCL8;DDX3X;UBA6;PRKDC;SNAP23;GDI2;PSEN1;LMAN1;SPTLC1;MAT2A;MFN1;TMED2;RAB6A;MAP3K7;TMPO;SLC16A1;PRPF4B;MSH6;TMX1;CANX;ANAPC5;EXOC5;CUL4B
lanatoside C MCF7 UP	1.47432e-16	2.33766e-15	3.95679	144.237	CCNT2;DDX3X;ZNF292;AMD1;ADM;SAT1;N4BP2L2;CHD1;GPATCH8;GLS;VCPKMT;KPNA4;ARIH1;CCNL1;RBM5;KDM6A;MORC3;WSB1;RBM15;EED;NEAT1;RC3H2;GPRC5A;DDX39B;MTF2;WAC;ARHGEF7;EPHA2;PDS5B;RLF;SCAF8;UBR5;PLAGL2;FNIP1;LDLR;SLC38A2;CD55;IP6K2;MCL1;PLK4;ATF7IP;SPEN;ARFGEF2;TCF7L2;SEC24A;NFYA;TIPARP;RIOK3;CEP350;EIF2AK3;ZBTB11;PUM1;ASXL1;RIT1;SON;ETNK1;CCNG2;RSRP1;ATP13A3;BRWD1
monobenzone MCF7 DOWN	1.8402e-16	2.90511e-15	54.9109	1989.5	PLK1;KIF14;KIF23;HMMR;CENPA;NDC80;AURKA;ASPM;CENPE;CENPF;CCNB1;DEPDC1;KIF20A;BUB1;DLGAP5
trichostatin A HL60 DOWN	2.05999e-16	3.23801e-15	3.44515	124.434	EIF4A1;IL1RN;CXCL8;POGK;FOXM1;TTC27;HK2;KIF15;COIL;SENP6;SYNCRIP;XPO1;PTER;MYC;TLK2;NBN;TMPO;SERPINB2;PARP4;ZFR;CTPS1;CASD1;PPRC1;FBXO11;CLPX;MSL1;CCNA2;TBL1XR1;NUP50;PHIP;FAR2;SREK1;ADNP;SRSF6;SLC29A2;NSMAF;ZCCHC8;TMF1;KDM3B;SRSF1;CUL1;ZBTB1;SLC7A1;LRP8;ZNF26;AKAP1;ATAD2B;SCAF8;BCLAF1;HMGXB4;METTL4;LRRC8D;GSE1;CD58;E2F8;GALNT7;RRM2;PLK1;ERLIN1;NETO2;NMI;PUM2;VEGFA;ASXL1;STAG1;EIF5;STAG2;POLR3B;X…
valproic acid HL60 DOWN	2.77014e-16	4.33551e-15	5.79042	207.427	EIF4A1;GRAMD1B;COPA;CXCL8;DDX3X;CUL1;LRP8;AKAP1;RNFT1;SENP6;SYNCRIP;SCAF8;BCLAF1;MAT2A;MYC;UTP20;NBN;RBM12;TMPO;MCL1;SERPINB2;RRM2;ERLIN1;CTPS1;NETO2;NMI;PPRC1;ZZZ3;STAG2;EIF5;XPOT;PSAT1;MCM4;SREK1;ADNP;SRSF6;GART;SRSF7;SLC29A2;NSMAF
alexidine PC3 DOWN	4.03294e-16	6.2848e-15	24.7824	878.46	CASP8AP2;HELLS;ALG6;POP1;HILPDA;MCM10;CDC7;URB2;MKI67;RANBP6;GMCL1;PNN;MAT2A;CCNE2;ALMS1;DNA2;SRSF7;E2F8
proscillaridin HL60 UP	4.93522e-16	7.65802e-15	4.34072	152.989	GMFB;CCNT2;DDX3X;FASTKD2;IL24;AMD1;MKI67;SMC4;SAT1;GLS;VCPKMT;KPNA4;ARIH1;RBM5;KDM6A;RAB2A;MORC3;RBM15;EED;DDX52;ATP1B1;RC3H2;CREB1;MTF2;DEPDC1;FASTKD5;NUP98;TWF1;PSEN1;PDS5B;LIN7C;PLAGL2;PMAIP1;LDLR;IP6K2;MCL1;ATF7IP;MBD4;ARFGEF2;SEC24A;NFYA;TIPARP;TRAPPC10;ZBTB11;PUM1;ZNF35;RIT1;NECAP1;ETNK1;TRIP11;INTS6;AVL9
AFLATOXIN B1 CTD 00007128	5.12574e-16	7.91981e-15	1.96559	69.2027	IL1RN;ABCA12;MKI67;SMC4;AQP3;SMC2;GLS;MYC;CHORDC1;CHEK1;FBXO5;TIPIN;SLC6A14;RECQL;ESCO2;DEPDC1B;NEIL3;MTHFD2;KIF20A;TRIB1;SPATA18;KIF20B;EPHA2;SLBP;CDCA2;STXBP3;NCAPG;IQGAP1;HIF1A;NCAPH;RACGAP1;MYO6;MAP7;CEP76;ATG5;PLK4;XRCC2;ERLIN1;CDC7;ZWINT;ANLN;SQLE;TPX2;STAG1;EZH2;CEP57;TOP2A;WDR47;NCAPG2;KIF14;ADM;KIF11;BRCA2;LRRC1;NUF2;PBK;BBS7;DLGAP5;CEP55;VAV3;HELLS;SERPINB2;ANXA3;TEX10;MYOF;IL18;KIF23;P…
phenoxybenzamine PC3 DOWN	6.79394e-16	1.04529e-14	8.60062	300.38	TOP2A;ARHGAP11A;GRAMD1B;GPR87;CCNF;MCM10;LRRC1;HOXA10;SYNCRIP;MAT2A;PSD3;TASP1;FBXO5;RBM12;ZNF365;E2F8;ARFGEF1;TCF7L2;ERLIN1;XPO7;PRPF4B;MSL1;MSH6;VANGL1;CCNA2;SON;F2RL1;KIF2C;NUP98
proscillaridin MCF7 UP	1.56377e-15	2.3958e-14	3.94252	134.407	CCNT2;DDX3X;FASTKD2;ZNF292;AMD1;ADM;N4BP2L2;SAT1;GPATCH8;SMCHD1;VCPKMT;KPNA4;ARIH1;CCNL1;RBM5;KDM6A;MORC3;WSB1;RBM15;EED;ATP1B1;NEAT1;GPRC5A;DDX39B;MTF2;WAC;EPHA2;INSIG1;PDS5B;RLF;NUP160;SCAF8;UBR5;PLAGL2;FNIP1;LDLR;SLC38A2;CD55;IP6K2;MCL1;ATF7IP;SPEN;ARFGEF2;TCF7L2;SEC24A;NFYA;TIPARP;RIOK3;ZBTB11;PUM1;RIT1;CCNG2;ETNK1;RSRP1;ATP13A3;BRWD1
ouabain PC3 UP	2.02493e-15	3.08929e-14	3.7531	126.98	CCNT2;CXCL8;RIF1;ZNF292;ADM;SAT1;GPATCH8;NIPBL;SART3;C3ORF52;NUSAP1;VCPKMT;ARIH1;CCNL1;RBM5;KDM6A;WSB1;RBM15;HMGCS1;IFRD1;PAWR;HAUS3;NEAT1;GPRC5A;DDX39B;PSME4;MTF2;DEPDC1;WAC;NUP98;SRSF6;SRSF7;ZCCHC8;INSIG1;GPR87;CDCA8;RLF;CENPC;ATAD2B;SCAF8;PLAGL2;PMAIP1;SRSF10;LDLR;CD55;IP6K2;MCL1;ATF7IP;ARFGEF2;NFYA;TIPARP;RIOK3;CEP350;ZNF35;PUM1;RIT1;ETNK1;RSRP1;INTS6
puromycin HL60 UP	5.01022e-15	7.61177e-14	4.54176	149.548	ATP6V1A;ZNF473;IL1RN;GTF3C3;DDX3X;HSP90AB1;IL24;USP34;SNAP23;TWF1;PSEN1;SLC5A3;HIF1A;N4BP2L2;RNFT1;HSPD1;FXR1;HOXA9;HSPH1;SPAST;CHORDC1;NRIP1;PAPOLA;TLK2;PMAIP1;SCYL2;ATG5;MCL1;KDM6A;VAV3;MAP3K2;HSPA8;IFRD1;LARP4;NEAT1;MAPK14;DNAJA1;PLSCR1;SEC23IP;TMEM135;EIF5;CREB1;TCP1;ATP6V1B2;PPID;PICALM
domperidone MCF7 DOWN	5.62055e-15	8.50342e-14	15.2171	499.308	ATP6V1A;RRM1;DDX3X;DHX9;GDI2;SRSF1;ERLIN1;PRPF4B;YWHAZ;TSN;RNFT1;ORC5;SPTLC1;TMED2;MCM4;ANAPC5;BUB1;KPNA1;VAMP3;PICALM
metoclopramide HL60 DOWN	6.27643e-15	9.45631e-14	9.15335	299.333	EIF4A1;DDX3X;SRSF1;N4BP2L2;RNFT1;HSPD1;MAT2A;TMED2;EDEM3;HELLS;RRM1;WSB1;API5;RIOK3;XRCC2;ERLIN1;PRPF4B;CHD1L;YWHAZ;TSN;HNRNPH1;MCM4;TSR1;MTFR1;CD46;VAMP3
lidocaine PC3 DOWN	9.25428e-15	1.38852e-13	18.8769	609.983	ATP6V1A;TPD52;COPA;RFC3;RRM1;API5;FBXO28;ERLIN1;NMD3;PRPF4B;YWHAZ;CCNE2;PSAT1;F2RL1;SLC39A8;EXOC5;CD46;VAMP3
helveticoside HL60 UP	9.85464e-15	1.47252e-13	4.27546	137.887	IL1RN;PANK3;WDR48;CXCL8;DDX3X;FASTKD2;IL24;AMD1;HJURP;TWF1;IL1RAP;PSEN1;MKI67;LIN7C;SMC4;SAT1;ELK4;PMAIP1;KPNA4;LDLR;BUB1;RBM5;IP6K2;MCL1;KDM6A;PLK4;RAB2A;ATF7IP;SPAG9;MBD4;MORC3;RBM15;SEC24A;NFYA;TIPARP;EED;ADAM10;ZBTB11;HIPK1;RC3H2;RIT1;CREB1;NECAP1;DDX39B;ETNK1;MTF2;TRIB1;AVL9
GDC-0941 CTD 00004868	1.06859e-14	1.59018e-13	3.27787	105.448	RB1;CEP57;RBM25;AMD1;HILPDA;MCM10;ABCA12;N4BP2L2;HK2;PCMTD2;PNN;MYC;CASP3;CHORDC1;LGALS8;IDH3A;KDM6A;VAV3;IL18;CKAP2;CTPS1;NEAT1;PPRC1;CDC25A;MSH6;IMPACT;CCNE2;SRSF2;MCM4;SRSF7;DTL;RIN2;PSMD12;INSIG1;HIF1A;SLC7A1;LRP8;RAD54B;BCLAF1;CCNB1;HSPH1;UBR5;TP53INP1;PMAIP1;SRSF10;ATP6V1C1;CD55;IP6K2;MCL1;GINS1;HSPA8;RRM2;CDC7;VEGFA;DNAJA1;CCT6A;STAG2;PSAT1;TDP1;CCNG2;POLE2;ABI1;CDK1;SPAG1;AUNIP;FGFR3;CUL4B
MG-262 PC3 DOWN	1.19071e-14	1.76468e-13	3.90262	125.125	TOP2A;CREBZF;CCNF;HILPDA;JRKL;MKI67;TSEN2;HK2;KIF15;HOXA11;HOXA10;HOXA9;PSD3;DLEU1;FBXO5;KPNA2;ZNF365;BORA;ANKRD46;OXSM;DUSP7;MSL1;ASPM;ESPL1;DEPDC1;KIF20A;RIN2;MCM3AP-AS1;SLC35D1;SLC20A1;HMMR;AURKB;AKAP1;AURKA;ASTE1;MAT2A;SERTAD2;GSE1;E2F5;TCF7L2;PLK1;ERLIN1;HMGA2;CDC7;SYNJ2;RANBP6;VANGL1;KLHL9;CENPF;TDP1;CCNG2;WDR5B;F2RL1
digoxigenin PC3 DOWN	1.34253e-14	1.9816e-13	10.825	345.768	ZNF232;MKKS;RFC4;FANCL;GEMIN2;POGK;OXSM;HILPDA;RPP40;JRKL;NMI;HK2;FBXW2;HOXA11;GOLGA5;PRRC1;EIF5;CDC16;ZNF239;TRIM27;PAAF1;ZNF365;CCDC51
cefotiam PC3 DOWN	1.41689e-14	2.08289e-13	14.2338	453.884	ATP6V1A;SPAG9;DDX3X;SLC16A1;UBA6;PRKDC;GDI2;PRPF4B;PSEN1;PREPL;DLG1;CCNE2;TBL1XR1;CANX;TMED2;EXOC5;RAB6A;ATP6V1C1;CUL4B;BCL2L1
topotecan CTD 00007293	1.63307e-14	2.39099e-13	4.66478	148.087	TOP2A;GPSM2;PCNA;INSIG1;CCNF;MSMO1;LIN7C;CLCN3;HIF1A;NCAPH;CCNB2;CASP7;HNRNPDL;CDH1;TRIM2;CASP3;SLC39A8;FANCI;SPAG9;CENPU;MBD4;TCF7L2;TIA1;SERPINB2;BORA;GCH1;HMGCS1;FANCL;GALNT1;CKAP2;HMGA2;ACSL3;NOC3L;SORL1;VEGFA;CUL4A;CCNG2;CTNNB1;BIRC5;TUBGCP3;BIRC2;EZH2;NSMAF
SELENIUM CTD 00006731	1.81499e-14	2.64668e-13	2.23622	70.7543	IL1RN;FBXO28;CCNC;SAT1;AQP3;SMCHD1;CDC23;CAPN7;MYC;CHORDC1;NEK2;TRIM27;MAP3K7;KPNA1;RAB2A;DDX18;PRKCI;RALBP1;WSB1;RECQL;PRPF4B;GTPBP8;DICER1;ZNF12;THOC2;LARP4B;FBXO11;DDX39B;DMTF1;DNA2;SRSF7;GOLGA8A;NSMAF;ZCCHC8;SET;SLC35D1;CUL3;PDS5B;ZNF26;FXR1;CCNB1;HMGXB4;MYO6;ZNF148;ATP6V1C1;BPTF;HSPA9;TIA1;CEP350;GLMN;PRRC2C;DHCR24;ZBTB11;SYNJ2;ZWINT;DLG1;SON;CNIH1;STAG2;CPD;CDC16;RSRP1;WDR5B;CDK1;INTS6;TRMT…
flupentixol HL60 DOWN	2.07604e-14	3.01523e-13	15.5107	488.677	ATP6V1A;RANBP2;CDV3;DHX9;CEP350;ZFR;PRRC2C;IQGAP1;DICER1;PTPN12;SMC3;PRPF4;DLG1;WAC;SRSF6;KPNA3;BUB1;LDLR;TMPO
Bortezomib CTD 00003736	2.59417e-14	3.75276e-13	2.66908	83.4966	RB1;IL1RN;HSP90AB1;WDR48;CXCL8;TMEM41B;FMR1;ADM;SLC2A3;IDE;BRCA1;BRCA2;SMC3;MKI67;AQP3;PHTF1;WDR44;HOXA11;CASP7;CDC23;EXO1;MYC;CASP3;CHEK1;PAPOLA;KPNA2;LGALS8;UBXN4;TMPO;ZNF165;SERPINB2;CHUK;PARP2;IL18;ADAM10;NEAT1;SMC1A;YWHAZ;MSH6;NEIL3;BIRC5;PLAA;ANAPC5;BIRC2;PSMD12;TXNDC9;PRKDC;CUL3;SRSF1;CUL1;TUBD1;BRCC3;PSEN1;HIF1A;MTMR6;RPAP3;CENPC;CCNB1;HSPH1;RNF138;MFN1;KRIT1;PMAIP1;RIPK1;MAP4K3;MCL1;MBD4…
harmol PC3 DOWN	3.19979e-14	4.61049e-13	19.6842	611.65	SLC35D1;GPR87;SRSF1;ERLIN1;NOL8;PEX2;BCLAF1;PPM1B;CREB1;ARMCX5;EXOC5;TRMT11;SRSF6;CD46;SRSF10;SRSF7;SPC25
CUPRIC OXIDE CTD 00001471	3.29681e-14	4.73151e-13	3.68124	114.278	TOP2A;GPSM2;TRAM1;CXCL8;SAT1;PHTF1;MED13;MYC;CASP3;NUF2;PAPOLA;FBXO5;DLGAP5;PARP4;CKAP2;KIF23;ZNF12;CIT;CCNA2;MELK;DBF4;ATP6V1B2;MCM4;KIF20A;KIF20B;ATP6V1A;ZNF473;PCNA;INSIG1;ZBTB5;CENPA;HSPA13;RLF;AURKB;AURKA;CCNB2;CCNB1;HSPH1;RACGAP1;TDG;E2F6;ATP6V1C1;E2F8;RRM2;RIOK3;LARP4;NDC80;VEGFA;DNAJA1;TPX2;RIT1;KIF18B;UBE2T;CDK1;ATR
digoxin HL60 UP	3.927e-14	5.61375e-13	4.43231	136.818	IL1RN;CXCL8;DDX3X;FASTKD2;IL24;TWF1;PDS5B;MKI67;SMC4;SAT1;AURKA;BCLAF1;PMAIP1;KPNA4;LDLR;BUB1;IP6K2;MCL1;KDM6A;RAB2A;ATF7IP;RBM15;SEC24A;NFYA;TIPARP;EED;TRAPPC10;ZBTB11;PUM1;ASXL1;RIT1;SON;CREB1;NECAP1;DDX39B;RFWD3;ETNK1;MTF2;FASTKD5;RSRP1;TRIP11;INTS6;TRIB1;AVL9
indomethacin CTD 00006147	3.95888e-14	5.63713e-13	3.9563	122.092	RB1;IL1RN;CXCL8;AMD1;MSMO1;SAT1;CHD1;GLS;EFR3A;CDH1;MYC;CASP3;PRKCI;RBM15;EIF1AX;REV1;PRPF4B;FBXW2;BIRC5;PKP4;ADNP;SPATA18;SRSF6;PCNA;ROCK2;CCNB1;TGS1;TDG;UBR5;PMAIP1;ZNF148;LDLR;HSPA8;TCF7L2;SLC16A1;CPSF6;YTHDF3;STAT1;ZBTB11;PTPN12;U2SURP;VEGFA;GCLC;SON;APC;CCNG2;F2RL1;CTNNB1;TUBGCP3;BCL2L1
ZINC CTD 00007011	4.11714e-14	5.83958e-13	2.18336	67.2935	RB1;IL1RN;GMFB;ZWILCH;FBXO28;HJURP;IL1RAP;PNN;CDH1;MYC;CHORDC1;NUSAP1;NEK2;SLC39A8;CCNL1;SLC35A5;WSB1;ANKRD46;IFRD1;LARP4B;FBXO11;CDC25A;CCNE2;MTHFD2;KIF20A;NUP98;TRIB1;EPHA2;IDI1;INSIG1;STK39;PIK3R4;ZBTB1;CDCA8;NCAPG;UBR2;PSEN1;BCL10;HIF1A;FXR1;CCNB2;HSPH1;BAG5;PGK1;PMAIP1;SLC38A2;ATP6V1C1;ATG5;IP6K2;MCL1;TIPARP;GFPT1;EIF2AK3;HPS5;PALB2;SETX;MOB4;CCT6A;TPX2;GCLC;EIF5;STK26;RSRP1;AVL9;BCL2L1;TOP2…
digoxin PC3 UP	4.21757e-14	5.95875e-13	3.34512	103.02	CREBZF;SETD5;WDR47;CCNT2;DDX3X;ADM;SAT1;N4BP2L2;GLS;C3ORF52;VCPKMT;ARIH1;CCNL1;RBM5;KDM6A;MORC3;WSB1;RBM15;HMGCS1;PAWR;RABGGTB;PPRC1;PPM1B;GPRC5A;DDX39B;MTF2;ATP6V1B2;NUP98;SRSF6;SRSF7;ZCCHC8;INSIG1;GPR87;RLF;CENPC;ATAD2B;SCAF8;CSTF1;PLAGL2;PMAIP1;ZNF468;FNIP1;RBM12;BUB1;CD55;IP6K2;MCL1;ATF7IP;ARFGEF2;NFYA;TIPARP;RIOK3;ZNF35;PUM1;ASXL1;PRPF39;RFWD3;ETNK1;RSRP1;INTS6;ATP13A3;AVL9
dmnq CTD 00002569	5.47001e-14	7.69829e-13	5.93199	181.145	BUB1B;NCAPG;ADM;SMC4;HIF1A;GLS;AURKA;CCNB2;RACGAP1;NUSAP1;PBK;TMED2;NEK2;RFC4;NEK4;SPAG5;IFRD1;PLK1;RECQL;EIF2AK3;KIF23;ZWINT;CCNA2;TPX2;TDP1;POLE2;SRSF2;BIRC5;KIF2C;KIF20B;SRSF7;MAD2L1;CDKN3
bisacodyl MCF7 UP	7.41317e-14	1.03927e-12	4.87674	147.438	ZNF292;AMD1;ADM;PDS5B;N4BP2L2;SAT1;RLF;NUP160;GLS;PLAGL2;KPNA4;CCNL1;LDLR;SLC38A2;CD55;IP6K2;MCL1;KDM6A;ATF7IP;MORC3;WSB1;RBM15;SEC24A;NFYA;TIPARP;RIOK3;EED;ZBTB11;PUM1;ATP1B1;NEAT1;RIT1;GPRC5A;DDX39B;ETNK1;WAC;ATP13A3;BRWD1;EPHA2
ronidazole MCF7 DOWN	8.30679e-14	1.16007e-12	13.9575	420.387	PHF3;EDEM3;CDV3;HELLS;DHX9;API5;XRCC2;TWF1;PRPF4B;CLCN3;N4BP2L2;DLG1;WAC;MCM4;EXOC5;SRSF6;GART;TMPO;PICALM
dexibuprofen PC3 DOWN	8.64564e-14	1.20277e-12	4.84939	145.865	ATP6V1A;EIF4A1;FH;COPA;CXCL8;DDX3X;HSP90AB1;PRKDC;GDI2;SNAP23;SRSF1;PSEN1;SPTLC1;MAT2A;CAPN7;KRIT1;TMED2;NEK2;MAP3K7;BUB1;KPNA1;RFC5;HSPA8;RFC3;RRM1;XPO7;PRPF4B;YWHAZ;ACLY;PRPF4;TMEM135;CCNE2;F2RL1;BIRC5;MCM4;ANAPC5;EXOC5;PICALM;CUL4B
helveticoside PC3 DOWN	9.97647e-14	1.38262e-12	8.39015	251.167	ZNF232;POGK;JRKL;HK2;HOXA11;RAD54B;GOLGA5;MAT2A;LRRC8D;TRIM27;PAAF1;ZNF365;CCDC51;HSPA8;MKKS;FANCL;WNT5A;RPP40;CDC7;NMI;FBXW2;EIF5;ZNF318;ZNF239;SRSF7
testosterone enanthate CTD 00000155	1.13745e-13	1.57037e-12	3.15837	94.1346	CEP57;PHF3;GPSM2;RBM25;WDR48;USP34;HNRNPR;MSMO1;SMC3;N4BP2L2;GPATCH8;SMC2;SYNCRIP;UFL1;ZMYM1;SART3;GOLGA1;CPNE3;TNPO1;UBXN4;ZNF443;KDM6A;TIPIN;CKAP2;GTPBP8;CCNE2;PSME4;ANAPC5;SRSF6;ATP6V1A;TMF1;CUL5;SLC35D1;HTATSF1;CLCN3;PAPSS2;FXR1;BCLAF1;BAG5;METTL4;ZNF148;ECT2;SEC23B;BPTF;SPAG9;SRPK2;RANBP2;SPEN;MBD4;OSBPL8;RNGTT;STAT1;API5;PRRC2C;DHCR24;HIPK1;UBE2W;SEC23IP;MPHOSPH9;SERBP1;CDK1;AGGF1;INTS6;NAA…
parthenolide HL60 DOWN	1.31112e-13	1.80328e-12	5.34984	158.691	CREBZF;DDX3X;PCNA;USP16;FASTKD2;SLC20A1;HILPDA;IL24;SLC2A3;IPO7;NR2C1;AKAP1;TMEM168;MYC;PBK;LGALS8;E2F8;IVNS1ABP;HELLS;RFC3;WSB1;RRM2;AGL;SORL1;DUSP7;WDR11;PPM1B;RCN2;DDX39B;CCNE2;DPY19L4;TUBGCP3;SRSF7;RAN;TJP2
thapsigargin MCF7 UP	1.44507e-13	1.98001e-12	3.53219	104.431	CEP57;TMEM41B;ZFAND1;UFL1;GOLGA5;PPIP5K2;TRIM2;CASP3;RIOK2;TRIM27;ZNF365;IQCB1;VAV3;ZNF165;HMGCS1;IFRD1;GTPBP2;NFX1;KIF16B;GORASP2;ARMCX5;TRIB1;TMF1;GPR87;ARL1;HMGCR;SLC7A1;HSPA13;ZNF26;RNFT1;PRRC1;SSR1;PMAIP1;MAPK6;LDLR;SEC23B;CD55;EDEM3;SPAG9;SEC24A;ZNF184;RIOK3;MOCOS;GFPT1;EIF2AK3;VEGFA;SETX;SQLE;POLR3B;POLR3C;CCNG2;TMEM39A;SEC24D;BRWD1;BET1
strophanthidin PC3 UP	1.67602e-13	2.28783e-12	3.34196	98.3112	WDR47;CXCL8;DDX3X;AMD1;ADM;SAT1;AQP3;N4BP2L2;GLS;MED13;NAMPT;C3ORF52;VCPKMT;ARIH1;CCNL1;RBM5;KDM6A;WSB1;HMGCS1;IFRD1;PAWR;RABGGTB;GPRC5A;MTF2;FASTKD5;SRSF6;MAPRE1;SRSF7;ZCCHC8;INSIG1;GPR87;RLF;CENPC;SCAF8;PLAGL2;PMAIP1;FNIP1;RBM12;CEP76;CD55;IP6K2;MCL1;SPAG9;ATF7IP;SLC16A1;GCH1;NFYA;TIPARP;RIOK3;EIF2AK3;PUM1;PNRC2;TJP1;RIT1;GCLC;ETNK1;SPAG1;RSRP1;INTS6
hydrocotarnine HL60 DOWN	1.88573e-13	2.56446e-12	23.5234	689.219	COPA;CXCL8;WSB1;RIOK3;INSIG1;SRSF1;SLC2A3;NEAT1;HSPA13;YWHAZ;ACLY;SQLE;HNRNPH1;TMED2;CD46
parthenolide PC3 DOWN	2.13879e-13	2.89774e-12	5.41506	157.975	CREBZF;ARHGAP11A;EIF4A1;GRAMD1B;FASTKD2;FASTKD3;IQGAP1;HOXA11;HOXA10;HOXA9;SCAF8;TMEM168;PSD3;SPDL1;HEATR6;ZNF443;TMPO;E2F8;HELLS;TCF7L2;WNT5A;RIPK4;HMGA2;URB2;RANBP6;CCNA2;KLHL9;SON;ESPL1;ADNP;UMPS;RIN2;LGR4;BCL2L1
laudanosine HL60 DOWN	2.49585e-13	3.36893e-12	9.08098	263.521	CEP57;RFC3;DDX3X;USP16;API5;CUL3;ATP2A2;NCAPG;CHD1L;RCHY1;SMC4;CDC25A;AURKB;PNN;CENPF;SRP72;EXOSC8;PGK1;SLC39A8;MTFR1;ECT2;RAB6A;CD55
0297417-0002B PC3 DOWN	2.74399e-13	3.69016e-12	9.72028	281.151	HELLS;POLQ;TIPIN;BLM;DSCC1;PRIM1;XRCC2;MCM10;CTPS1;CDC7;CDC25A;BCLAF1;CDC45;CCNE2;EXO1;POLE2;MCM4;DNA2;SRSF7;DTL;TMPO;SPC25
benzo[a]pyrene CTD 00005488	2.98949e-13	4.00548e-12	1.7376	50.1097	RB1;IL1RN;GDE1;HNRNPR;ABCA12;AQP3;SMC2;GLS;PNN;MYC;NAMPT;CHEK1;FBXO5;LGALS8;TMPO;ZNF165;IFRD1;DICER1;ARMC8;ACSL3;ESCO2;MTAP;NEIL3;MTHFD2;LACTB2;PSME4;FAR2;KIF20A;TRIB1;SPATA18;MCM3AP-AS1;RIN2;EPHA2;SLBP;PRKDC;ZBTB1;CDCA8;NCAPG;HIF1A;NCAPH;BRIP1;HSPH1;RACGAP1;MYO6;HLTF;MAP7;GSE1;CEP192;RBM12;SRPK2;CDK19;TIPARP;PLK1;ERLIN1;CDC7;NMI;ZWINT;ANLN;SQLE;GLUD2;STAG1;EIF5;EZH2;TOP2A;SETD5;WDR47;ADM;KIF11;B…
pergolide HL60 DOWN	3.11661e-13	4.16045e-12	3.77829	108.803	POP1;WDR3;AMD1;MSMO1;TSEN2;TTC27;MYC;CHORDC1;DLEU1;IDH3A;TPD52;DDX18;HMGCS1;DIMT1;EIF1AX;PLA2G4A;CTPS1;URB2;TFB2M;PPRC1;RABGGTB;FAR2;UMPS;GART;SRSF7;SLC29A2;IDI1;SEH1L;NUFIP1;NOL8;HMGCR;SLC7A1;LRP8;AKAP1;EXOSC7;MAT2A;UTP20;SLC16A1;RPP40;ERLIN1;DHCR24;NOC3L;DNAJA1;SQLE;PSAT1;POLR3E;TSR1;TRMT11;LGR4
helveticoside MCF7 UP	3.88076e-13	5.16155e-12	3.69294	105.535	CCNT2;DDX3X;ZNF292;AMD1;ADM;N4BP2L2;SAT1;VCPKMT;KPNA4;CCNL1;RBM5;KDM6A;MORC3;RBM15;EED;ATP1B1;NEAT1;GPRC5A;DDX39B;WAC;EPHA2;PDS5B;RLF;NUP160;SERTAD2;PLAGL2;FNIP1;LDLR;SLC38A2;CD55;IP6K2;MCL1;ATF7IP;SPEN;MBD4;ARFGEF2;TCF7L2;SEC24A;NFYA;TIPARP;RIOK3;CEP350;EIF2AK3;ZBTB11;PUM1;RIT1;CCNG2;ETNK1;ATP13A3;BRWD1
MG-262 MCF7 DOWN	5.12679e-13	6.79394e-12	3.4538	97.7395	TRMU;ERCC6L;AMD1;CCNF;HILPDA;MCM10;MKI67;KIF15;CDH1;GOLGA1;SLC39A8;FBXO5;SLC35A5;DLGAP5;TMPO;VAV3;ACTR5;SLC6A14;PRPF4B;MSH6;CCNA2;ASPM;ESPL1;CCNE2;KIF2C;MYCBP;PCNA;SATB2;CDCA8;TUBD1;TTK;NCAPH;AURKB;CENPC;RAD51AP1;TMEM168;ASTE1;MAT2A;KRIT1;CSTF1;BUB1;E2F8;PLK4;GINS1;TCF7L2;FANCL;SHCBP1;VANGL1;NUDT21;CENPI;POLE2;CDK1;TAF5;SPC25
MG-262 MCF7 UP	6.60916e-13	8.72649e-12	3.8851	108.958	ZCCHC8;ZNF473;CCNT2;ZNF195;TNKS;UBR2;HMGCR;SLC5A3;N4BP2L2;SLC7A1;HSPA13;SAT1;MTO1;PHTF1;FXR1;CASP7;HSPH1;NKRF;TRIM2;CHORDC1;PMAIP1;LGALS8;UBXN4;TNPO1;LDLR;CD55;MCL1;KDM6A;IQCB1;HMGCS1;RIOK3;IFRD1;MOCOS;PRRC2C;GTPBP2;LARP4;NEAT1;RABGGTB;VEGFA;DNAJA1;TMEM135;EIF5;MTHFD2;PSME4;MPHOSPH10;TMEM39A
digoxigenin HL60 UP	6.83018e-13	8.98565e-12	4.38821	122.924	IL1RN;CCNT2;CXCL8;DDX3X;FASTKD2;AMD1;TWF1;PSEN1;MKI67;SMC4;SAT1;PLAGL2;PMAIP1;KPNA4;LDLR;RBM5;IP6K2;MCL1;KDM6A;ATF7IP;MBD4;ARFGEF2;MORC3;RBM15;SEC24A;NFYA;TIPARP;EED;ZBTB11;DDX52;PUM1;RIT1;SON;CREB1;NECAP1;DDX39B;ETNK1;DEPDC1;INTS6;AVL9
tolazoline PC3 DOWN	8.97805e-13	1.17687e-11	5.65116	156.757	MYCBP;ZBTB24;SATB2;TWF1;NIPBL;PTER;PGK1;MAP7;C3ORF52;FNIP1;CEP76;ZNF200;RAB2A;USP46;POLQ;API5;CEP350;TRAPPC10;NSUN3;PRRC2C;ARMC8;UTP18;RC3H2;CENPF;CPD;ETNK1;ABI1;DNA2;GRSF1;SSX2IP;PICALM
Retinoic acid CTD 00006918	1.26859e-12	1.65693e-11	1.72233	47.1799	RB1;EIF4A1;PANK3;CCNF;SMC3;ABCA12;MKI67;SMC4;AQP3;GLS;ELK4;PNN;HOXA9;MYC;NAMPT;CHEK1;LGALS8;TMPO;DDX18;ZNF165;PRKCI;TIPIN;WSB1;MTHFD2;LACTB2;FAR2;TRIB1;SPATA18;RIN2;FLG;SEH1L;PRKDC;CDCA8;TWF1;HTATSF1;HIF1A;MTMR6;ANAPC10;MYO6;MAP7;ATP6V0A2;SSR1;GSE1;ZNF148;CEP76;PLK4;TIPARP;PLK1;PRRC2C;CDC7;NETO2;NMI;PUM1;TPX2;GLUD2;EZH2;TOP2A;TRMU;TOP2B;IL24;ADM;BRCA1;BRCA2;N4BP2L2;LRRC1;COIL;SYNCRIP;NIPBL;XPO1;T…
ouabain HL60 UP	1.33927e-12	1.74297e-11	3.50258	95.7566	RBM25;PANK3;CXCL8;DDX3X;AMD1;MKI67;SMC4;N4BP2L2;SAT1;PAPOLA;KPNA4;ARIH1;RBM5;KDM6A;RBM15;EED;ATP1B1;CREB1;DDX39B;MTF2;INSIG1;TWF1;PSEN1;PDS5B;BCLAF1;HMGXB4;TDG;PMAIP1;LDLR;BPTF;IP6K2;ATF7IP;SPAG9;MBD4;SEC24A;GCH1;NFYA;TIPARP;TRAPPC10;CEP350;PRRC2C;ZBTB11;PUM1;SETX;RIT1;SON;ETNK1;RSRP1;TRIP11;PKN2;INTS6
picrotoxinin PC3 DOWN	1.50285e-12	1.94888e-11	4.84757	131.969	RB1;MRS2;MYCBP;SLC35D1;CUL3;TWF1;C10ORF88;HMGCR;N4BP2L2;MTO1;PGK1;FNIP1;ZNF200;KPNA1;RAB2A;SMAD2;SPEN;CDK19;CEP350;PRRC2C;ARMC8;RABGGTB;MAPK14;RC3H2;TTC17;CENPF;PPM1B;ETNK1;CPD;ALMS1;ABI1;NUP98;GRSF1;SSX2IP;PICALM
MG-262 PC3 UP	1.65538e-12	2.13904e-11	3.77007	102.271	ZCCHC8;SLBP;ZNF473;RBM25;USPL1;CXCL8;HSP90AB1;POP1;INSIG1;SNAP23;ADM;UBR2;SMC4;SLC7A1;SAT1;FXR1;CASP7;HSPH1;SPTLC2;NKRF;CHORDC1;C3ORF52;PMAIP1;CEP76;LDLR;ATP6V1C1;IP6K2;MCL1;KDM6A;SEC24A;HMGCS1;RIOK3;IFRD1;EIF2AK3;LARP4;NEAT1;DNAJA1;TMEM135;EIF5;GPRC5A;MTHFD2;PSAT1;TCP1;SEC24D;DTL;PPID
colchicine HL60 DOWN	2.37823e-12	3.06218e-11	6.09015	163.001	SEH1L;PAK1IP1;WDR3;LRP8;TTC27;AKAP1;EXOSC7;SYNCRIP;HSPH1;MAT2A;MYC;IDH3A;DDX18;SLC16A1;RPP40;ERLIN1;URB2;TFB2M;NOC3L;DNAJA1;SQLE;PSAT1;TSR1;TRMT11;SRSF7;GART;ATR;SLC29A2
Zinc acetate dihydrate CTD 00007284	2.48353e-12	3.18646e-11	5.60106	149.668	RB1;CDCA2;CXCL8;HSP90AB1;PRKDC;CUL3;HILPDA;HIF1A;SLC7A1;GLS;HSPD1;HSPH1;CASP3;HLTF;PGK1;PMAIP1;SLC38A2;ZNF200;CDK19;SLC16A1;AGL;CDC5L;CDC25C;HIPK1;VEGFA;MOB1A;CDC16;CANX;BIRC5;ATR
menadione CTD 00007386	2.80818e-12	3.59031e-11	2.29616	61.0744	RB1;EIF4A1;YEATS4;SMC4;IPO7;GLS;PNN;MYC;CHEK1;LGALS8;TMPO;ZNF165;SLC6A14;FBXO11;MSH6;NIF3L1;MSH2;TBL1XR1;ADAM9;SLBP;BLM;PSMD12;SEH1L;DHX9;CTR9;GLT8D1;NCAPG;NMD3;NCAPH;NUP160;CCNB2;PGK1;PMAIP1;TIPARP;PLK1;NDC80;ZWINT;TPX2;GCLC;TDP1;RSRP1;EZH2;MRS2;TOP2A;TOP2B;DYRK2;CXCL8;WDR3;GDI2;FOXM1;KIF15;XPO1;TRIM2;CASP3;C3ORF52;SPDL1;LBR;DLGAP5;NDC1;CCT2;RFC4;PAWR;KIF23;CTPS1;SMC1A;PPRC1;CCNA2;GPRC5A;CREB1;C…
promethazine PC3 DOWN	2.81857e-12	3.59095e-11	13.3508	355.063	ATP6V1A;SPAG9;DDX3X;GDI2;SNAP23;XPO7;MSH6;PRPF4;MAT2A;CCNE2;TMED2;F2RL1;MCM4;NEK2;EXOC5;MAP3K7;ATP6V1C1
Vorinostat CTD 00003560	2.92078e-12	3.69525e-11	3.28308	87.1958	RB1;WDR47;GMFB;HSP90AB1;CXCL8;HNRNPR;BRCA1;SENP6;SYNCRIP;CASP7;CDH1;MYC;CASP3;RBM5;IDH3A;TMPO;CHUK;ANXA3;IL18;ACSL3;ATP1B1;CCNA2;RCN2;BIRC5;SREK1;ADNP;SRSF7;BIRC2;SET;PRKDC;ZBTB1;HIF1A;HSPD1;NPAT;ANKMY2;BCLAF1;CCNB1;PMAIP1;RIPK1;ATG5;MCL1;HSPA9;HSPA8;SMAGP;CBX3;EIF2AK3;MAPK14;VEGFA;STAG1;RAD51;TDP1;CDK1;CTNNB1;BCL2L1
Zoledronic acid CTD 00003127	2.92078e-12	3.69525e-11	3.28308	87.1958	CEP57;PIK3C2A;MKI67;BRCA2;CASP7;FNTA;NKRF;CASP3;CPNE3;SS18;CDV3;ESCO2;GTPBP2;CDC25C;MSH2;CCNE2;TBL1XR1;BIRC5;MCM4;EXOC5;KIF20A;SSX2IP;RIN2;BIRC2;VAMP3;NPAT;BRIP1;CCNB1;TP53INP1;RAB6A;LDLR;BUB1;CD55;AASDHPPT;MCL1;MAP3K2;SLC16A1;TMEM30A;YTHDF3;API5;PLK1;ERLIN1;NDC80;PNRC2;VEGFA;VANGL1;SQLE;CENPF;DLG1;CENPI;CPD;CAPRIN1;FGFR3;BCL2L1
bicalutamide CTD 00002279	3.14769e-12	3.96849e-11	5.15881	136.628	RB1;TRAM1;PCNA;AMD1;BUB1B;PDS5B;MKI67;CCNB1;RACGAP1;CDH1;MYC;CASP3;LAMP2;MYO6;NUSAP1;PBK;NEK2;LDLR;RRM2;YTHDF3;GTPBP2;ZWINT;CCNA2;TPX2;GPRC5A;PRC1;CCNG2;CDK1;ADAM9;BIRC5;KIF20A;MAD2L1
benzene CTD 00005481	3.17703e-12	3.99162e-11	2.8253	74.8	RB1;TOP2A;SETD5;IL1RN;CCNT2;CXCL8;ATP2A2;MKI67;BRCA2;SMC4;CASP7;CASP3;NAMPT;LGALS8;KPNA1;SERPINB2;EED;OXSM;RECQL;CTPS1;DDX52;FBXW2;PRPF4;PSME4;SRSF2;DEPDC1;ATP6V1B2;ADNP;KIF20A;NSMAF;PRIM2;PSMD12;SET;CDCA2;USP16;PRKDC;HMGCR;PAPSS2;DPP4;CCNB1;MAT2A;UBR5;PGK1;PMAIP1;SLC38A2;E2F6;SPAG9;HSPA8;SPAG5;NFYA;SORL1;TTC19;VEGFA;CUL4A;ASXL1;ANLN;RIT1;GCLC;SON;RAD51;MFAP1;ERCC3;CDK1;TRIP11;TMEM39A;TRMT11;TAF5…
diclofenac CTD 00005804	3.51887e-12	4.40586e-11	3.26513	86.1108	RB1;EIF4A1;CXCL8;CCNF;PIK3C2A;SAT1;MED17;MED13;CDH1;MYC;CASP3;CHEK1;MAP3K7;TPD52;PRKCI;APAF1;CHUK;EIF1AX;CTPS1;CCNE2;MTHFD2;RASA1;HAT1;ARHGEF7;GART;PCNA;ROCK2;CUL3;CSTF3;HIF1A;GNA13;BRIP1;SOCS6;E2F5;PAK2;TCF7L2;POLQ;CPSF6;STAT1;FANCL;EIF2AK3;CDC7;MAPK14;VEGFA;DNAJA1;TJP1;GCLC;EIF5;RAD51;PSAT1;AGGF1;CTNNB1;EIF3A;BCL2L1
mebendazole HL60 DOWN	3.55994e-12	4.44197e-11	5.5079	145.195	SEH1L;NUFIP1;WDR3;HILPDA;NOL8;TSEN2;TTC27;HK2;AKAP1;EXOSC7;HSPH1;MAT2A;MYC;DLEU1;UTP20;IDH3A;DDX18;HSPA8;SLC16A1;RPP40;ERLIN1;PLA2G4A;URB2;NOC3L;LARP4;PSAT1;NUP50;UMPS;LGR4;SLC29A2
acepromazine HL60 DOWN	3.62946e-12	4.49781e-11	25.8916	682.034	RFC5;CD164;RFC3;DDX3X;NMD3;PRPF4B;N4BP2L2;MTO1;BZW1;PTBP3;TMEM135;TMED2;ADAM9
minocycline HL60 DOWN	3.62946e-12	4.49781e-11	25.8916	682.034	HSPA8;HMGCS1;POP1;INSIG1;DHCR24;MSMO1;HMGCR;DNAJA1;SQLE;HSPH1;UTP20;LDLR;SLC29A2
dihydroergocristine HL60 DOWN	4.00721e-12	4.94904e-11	4.7936	125.798	SEH1L;WDR3;IPO7;LRP8;SLC7A1;TTC27;AKAP1;EXOSC7;SYNCRIP;MAT2A;MYC;TIMM17A;IDH3A;TPD52;SF3A3;SLC16A1;EIF1AX;ANXA3;RPP40;CTPS1;TFB2M;NOC3L;UTP18;DUSP7;RCN2;PSAT1;SERBP1;POLR3E;FAR2;TRMT11;NAA15;SRSF7;GART;RAN
strophanthidin MCF7 DOWN	5.11111e-12	6.291e-11	8.09598	210.492	MKKS;ANKRD46;POP1;ZBTB24;WDR3;OXSM;IFRD1;RPP40;TFB1M;TSEN2;GTF2E1;PALB2;FBXW2;TBC1D31;MAT2A;POLR3B;CDC16;WDR5B;ZNF239;AGGF1;TRIM27;SRSF7
puromycin PC3 UP	5.26289e-12	6.45593e-11	2.91931	75.8153	PLEKHF2;CCNT2;USPL1;DYRK2;CXCL8;TMEM41B;ZNF292;FBXO28;SNAP23;IL24;ZSCAN9;ADM;ZNF45;SAT1;N4BP2L2;GPATCH8;GLS;NIPBL;CASP7;NKRF;MYC;TRIM2;CHORDC1;C3ORF52;VCPKMT;RIOK2;KDM6A;PAWR;ACSL3;NEAT1;PPM1B;TMEM135;ZNF239;BIRC2;SLBP;ZNF473;CSTF3;C10ORF88;RNF6;BCL10;HMGCR;RCHY1;SLC5A3;RLF;ZNF7;ATAD2B;FXR1;HSPH1;NRIP1;PMAIP1;ATP6V1C1;ATG5;MCL1;SPEN;ZNF184;TIPARP;RIOK3;LARP4;ZNF35;DNAJA1;APC;INTS7;GRSF1
indometacin PC3 UP	6.443e-12	7.87694e-11	12.4595	321.056	PANK3;RRN3;IFRD1;GDE1;TFB2M;FBXO11;KTN1;VEGFA;CASP7;TMEM135;CAND1;NAMPT;CHMP2B;PMAIP1;CD46;MAP4K3;ATP6V1C1
clomipramine PC3 DOWN	6.5817e-12	8.01951e-11	6.66573	171.621	MYCBP;DHX9;TWF1;MKI67;HOXA10;SLK;HNRNPDL;PTER;PSD3;TMPO;ATG5;E2F8;CASP8AP2;TCF7L2;CEP350;AGL;CDC7;RC3H2;CCNE2;ALMS1;F2RL1;GRSF1;SSX2IP;DTL;LGR4
piperlongumine MCF7 DOWN	7.02576e-12	8.53196e-11	4.02857	103.46	CREBZF;ERCC6L;DYRK2;HILPDA;PDS5B;TSEN2;LRP8;AKAP1;CENPC;MAT2A;CSTF1;C3ORF52;RBM12;SLC35A5;EPS15;ZNF587B;VAV3;USP46;NFYA;MGA;SLC6A14;METTL3;PRPF4B;RANBP6;CASD1;MSL1;VANGL1;KLHL9;GPRC5A;CCNE2;POLR3B;CENPI;ARMCX5;ALMS1;ZNF318;WDR5B;PKP4;TRMT11;BRWD1;MCM3AP-AS1
puromycin HL60 DOWN	7.68065e-12	9.29614e-11	4.20058	107.503	IDI1;INSIG1;WDR3;HILPDA;RMND1;AMD1;ADM;HMGCR;TSEN2;IPO7;LRP8;HK2;AKAP1;SYNCRIP;MAT2A;MYC;DLEU1;TRIM27;SLC16A1;RRM2;HMGCS1;PMM2;DHCR24;URB2;NETO2;PPRC1;FBXO11;SQLE;PRPF39;CCNE2;CENPI;POLE2;SRSF2;MCM3AP-AS1;GART;SRSF7;ATR;SLC29A2
amikacin PC3 DOWN	8.47071e-12	1.02183e-10	3.57154	91.0544	ATP6V1A;TRAM1;FH;COPA;CXCL8;DDX3X;HSP90AB1;PRKDC;GDI2;SNAP23;SRSF1;PSEN1;COIL;EXOSC7;SPTLC1;MAT2A;CSTF1;TMED2;LDLR;MAP3K7;BUB1;KPNA1;RFC5;SPAG9;HSPA8;RRM1;XPO7;YWHAZ;TSN;MSH6;ACLY;PRPF4;GLUD2;TMEM135;SNW1;CCNE2;HNRNPH1;TMX1;CAPRIN1;BIRC5;MCM4;KIF2C;PKP4;ANAPC5;EXOC5;BCL2L1
gabexate PC3 DOWN	8.53316e-12	1.02596e-10	5.10348	130.073	MYCBP;ZBTB24;SATB2;TWF1;HMGCR;PTER;MAT2A;PGK1;FNIP1;ZNF200;RAB2A;EDEM3;RANBP2;SPEN;POLQ;METTL3;PRRC2C;ARMC8;FBXO11;UTP18;RC3H2;PTBP3;TTC17;CPD;CCNG2;ETNK1;ABI1;RSRP1;GRSF1;SSX2IP;PICALM
clomifene HL60 UP	1.06478e-11	1.27598e-10	29.1806	737.267	GNA13;LMAN1;DDX3X;API5;ERLIN1;ADAM10;MCM4;TMED2;NEAT1;CD46;TSN;MCL1
etoposide HL60 DOWN	1.40522e-11	1.6784e-10	11.6795	291.851	TOP2A;RPP40;ADM;HMMR;CENPA;HK2;AKAP1;SYNCRIP;ASPM;CCNB1;CENPF;STAG1;HSPH1;MYC;DEPDC1;BUB1;DLGAP5
baclofen HL60 DOWN	1.51084e-11	1.79864e-10	4.19001	104.397	CEP57;SETD5;TMF1;DDX3X;ROCK2;CUL3;NCAPG;FOXM1;RCHY1;TOMM20;AKAP1;FXR1;SART3;SRP72;EXO1;DHX15;PGK1;SSR1;MAPK6;CD55;BPTF;SPEN;RFC3;API5;CHD1L;DDX52;CDC25A;PUM2;MSH6;PRPF4;CENPF;EIF5;ERCC3;TMX1;TCP1;TAX1BP1;DTL
methazolamide HL60 DOWN	1.74518e-11	2.07083e-10	5.75239	142.496	COPA;RRN3;DHX9;GEMIN2;MCM10;BRCA2;PHTF1;RNFT1;SENP6;MAT2A;KIF5B;PGK1;NEK2;TMPO;USP46;ANKRD46;API5;ADAM10;UTP18;SEC23IP;TFCP2;CCNE2;ERCC3;BIRC5;ATP13A3;PICALM;CUL4B
cicloheximide PC3 DOWN	1.86817e-11	2.20956e-10	4.05839	100.256	MRS2;ERCC6L;PANK3;CUL5;INSIG1;HILPDA;MIEF1;SLC5A3;LRP8;PHTF1;HK2;RAD54B;HOXA10;SPAST;TRIM2;KIF5B;LAMP2;PSD3;SLC39A8;TRIM27;TNPO1;LDLR;PDZD8;USP46;HELLS;HSPA8;CDK19;APAF1;NETO2;SORL1;FBXW2;CCNA2;SQLE;EIF5;CCNE2;ZNF318;AGGF1;LGR4
cefalotin HL60 DOWN	2.0486e-11	2.41509e-10	9.29766	228.827	TPD52;DDX3X;AMD1;XPO7;PRPF4B;ZNF45;TSEN2;TSN;GMCL1;SPTLC1;ZZZ3;MAT2A;LACTB2;KRIT1;VPS54;ECT2;ZCCHC2;KPNA1;VAMP3
hydroxyurea CTD 00006132	2.15026e-11	2.52673e-10	6.96002	170.958	ZNF232;SLBP;HSPA8;TIPIN;BLM;BORA;PCNA;ZBTB24;CDCA8;ZNF45;GLS;MSH6;CCNA2;CCNB1;CPT2;PRC1;CASP3;CHEK1;KIF20A;KPNA2;COA7;CCDC51;ATR
SILVER NITRATE CTD 00006743	2.45738e-11	2.87831e-10	7.85028	191.777	SMAD2;CXCL8;PCNA;PLK1;BUB1B;CDC7;CDC25C;CCNA2;DNAJA1;CCNB1;GCLC;DBF4;ORC6;HSPH1;CDC45;CHEK1;CDK1;MCM4;E2F5;BUB1;ATR
lanatoside C PC3 UP	2.87955e-11	3.36195e-10	3.1858	77.322	CREBZF;WDR47;CCNT2;DDX3X;RIF1;ADM;SAT1;AQP3;C3ORF52;VCPKMT;ARIH1;CCNL1;RBM5;KDM6A;MORC3;HMGCS1;IFRD1;PAWR;RABGGTB;PTBP3;GPRC5A;MTF2;NUP98;SRSF6;SRSF7;ZCCHC8;INSIG1;GPR87;RLF;CENPC;ATAD2B;SCAF8;PLAGL2;PMAIP1;FNIP1;CEP76;CD55;IP6K2;MCL1;ATF7IP;ARFGEF2;GCH1;NFYA;TIPARP;RIOK3;PUM1;PNRC2;RIT1;ETNK1;RSRP1;INTS6
ambroxol PC3 UP	3.53055e-11	4.10879e-10	4.78224	115.094	TRAM1;CCNT2;TMF1;INSIG1;HMGCR;SAT1;RAD51AP1;PAPOLA;PGK1;ZNF107;CEP76;PDZD8;MCL1;KDM6A;RAB2A;SEC24A;ZNF184;PRRC2C;PLA2G4A;ARMC8;FBXO11;RC3H2;MTAP;ACAP2;PPM1B;ETNK1;ALMS1;TAX1BP1;NAA35;GRSF1;PICALM
phenobarbital CTD 00006510	4.3298e-11	5.02284e-10	2.21154	52.7737	GEMIN2;SAT1;EPS8;LAPTM4B;SLK;KIF5B;MYC;PAPOLG;KPNA4;SLC39A8;TPD52;MORC3;IFRD1;WNT5A;MSH6;KCTD9;NIF3L1;MSH2;LACTB2;HAT1;ANAPC5;TRIB1;SRSF7;CSTF3;GLT8D1;NMD3;BCL10;HIF1A;RLF;ANAPC10;PGK1;PMAIP1;SOCS6;SRPK2;SMAD2;TIPARP;FBXO34;SNW1;ZZZ3;CHMP2B;PHF3;TRMU;DYRK2;WDR48;CXCL8;PAK1IP1;ADM;BRCA1;N4BP2L2;CDC73;XPO1;CPT2;EXO1;CASP3;RBM7;NCK1;IQCB1;CDV3;RFC4;PAWR;RABGGTB;PPRC1;PLSCR1;RCN2;KIF2A;WAC;FASTKD5;MA…
cantharidin HL60 DOWN	4.38361e-11	5.06907e-10	3.92541	93.6233	TOP2A;CREBZF;TMF1;N4BP2L2;CENPC;DUSP11;HNRNPDL;FBXO5;TOPBP1;BUB3;KPNA2;RBM5;MBD4;POLQ;WSB1;RNGTT;CCZ1B;API5;TRAPPC10;METTL3;GFPT1;EIF2AK3;PRPF4B;KIAA0232;NEAT1;CDC25C;TTC17;ASXL1;CENPF;DLG1;SON;NECAP1;DDX39B;LACTB2;WDR5B;RSRP1;CDK1;TRIB1
lycorine PC3 DOWN	4.57847e-11	5.27759e-10	3.61306	86.0163	SCARB2;GPSM2;ERCC6L;CCNF;MKI67;FOXM1;LRP8;PHTF1;RAD54B;HOXA11;RNFT1;HOXA10;ANKMY2;HOXA9;PPIP5K2;LAMP2;METTL4;TNPO1;LDLR;ZNF365;HELLS;HSPA8;CDK19;TIA1;TMEM30A;APAF1;WNT5A;CDC7;DHCR24;SORL1;FBXW2;VANGL1;CCNA2;MPHOSPH9;CCNE2;TBL1XR1;ZNF318;PKP4;KIF20A;CD46;SSX2IP;BCL2L1
digoxigenin MCF7 UP	4.93775e-11	5.67372e-10	3.90712	92.7218	CCNT2;ZNF292;AMD1;ADM;PDS5B;N4BP2L2;SAT1;RLF;NUP160;PLAGL2;VCPKMT;KPNA4;CCNL1;LDLR;SLC38A2;CD55;RBM5;IP6K2;MCL1;KDM6A;ATF7IP;MORC3;RBM15;SEC24A;NFYA;TIPARP;EED;ZBTB11;PUM1;NEAT1;RIT1;GPRC5A;DDX39B;CCNG2;ETNK1;WAC;ATP13A3;EPHA2
thapsigargin MCF7 DOWN	5.19775e-11	5.95364e-10	5.4369	128.747	ERCC6L;DDX3X;PCNA;FASTKD1;MCM10;SLC5A3;HSPH1;MAT2A;RBM12;DLGAP5;IP6K2;E2F8;HSPA8;HELLS;FANCL;SLC6A14;DNAJA1;DPY19L1;RIT1;CCNE2;CENPI;POLE2;MTF2;MCM3AP-AS1;FGFR3;DTL;LGR4
3-(1-methylpyrrolidin-2-yl)pyridine CTD 00006393	5.4213e-11	6.19017e-10	2.90828	68.7462	RB1;PHF3;RBM25;PANK3;CXCL8;TMEM41B;AMD1;MSMO1;BRCA1;CDH1;MYC;CASP3;TOPBP1;PARP4;MYOF;ZFR;NEAT1;CDC25A;CCNA2;CREB1;BIRC5;ARHGEF7;CD46;PIGF;BIRC2;GRAMD1B;IDI1;TXNDC9;PCNA;STXBP3;INSIG1;HMGCR;CLCN3;HIF1A;RLF;CCNB1;ORC2;HLTF;ZNF468;RAB6A;E2F5;LDLR;MCL1;SPAG9;SLC35A1;GCH1;CBX3;PRRC2C;U2SURP;VEGFA;TJP1;CENPE;CCNG2;TRIP11;UBA2;PKN2;ATR
rapamycin CTD 00007350	7.6128e-11	8.66522e-10	3.92793	91.5152	RB1;SCARB2;PCNA;CXCL8;BUB1B;TTK;HMGCR;MKI67;FOXM1;HIF1A;AURKB;CCNB2;HOXA9;CASP7;MYC;CASP3;PMAIP1;NEK2;FBXO5;BUB1;ATG5;MCL1;MYOF;ZWINT;NDC80;VEGFA;CCNA2;RAD51;CCNE2;ESPL1;TDP1;CCNG2;CDK1;BIRC5;BIRC2;MAD2L1;BCL2L1
methylergometrine PC3 DOWN	7.82036e-11	8.87367e-10	11.3346	263.777	ATP6V1A;SPAG9;CDV3;DDX3X;SLC16A1;UBA6;PRKDC;GDI2;XPO7;TMEM135;SPTLC1;MAT2A;CANX;KRIT1;TMED2;EXOC5
carbamazepine CTD 00005574	8.04441e-11	9.09945e-10	3.04501	70.7765	RB1;EIF4A1;CXCL8;CCNF;PIK3C2A;SAT1;MED17;MED13;CDH1;MYC;CHEK1;MAP3K7;PRKCI;APAF1;EIF1AX;PLA2G4A;CTPS1;CCNE2;MTHFD2;RASA1;HAT1;ARHGEF7;GART;ROCK2;CUL3;CSTF3;HMGCR;GNA13;BRIP1;SOCS6;E2F5;LDLR;PAK2;TCF7L2;POLQ;CPSF6;STAT1;FANCL;EIF2AK3;CDC7;MAPK14;VEGFA;DNAJA1;TJP1;GCLC;EIF5;RAD51;PSAT1;AGGF1;CTNNB1;EIF3A;BCL2L1
cephaeline HL60 UP	9.17645e-11	1.03477e-09	2.46508	56.9724	C5ORF22;IL1RN;MTRR;CXCL8;FBXO28;IL24;ZSCAN9;OSBPL11;SAT1;GPATCH8;MED17;DUSP11;COIL;HOXA9;SPTLC2;NAMPT;TLK2;ARIH1;CCNL1;RBM5;ZNF200;KDM6A;MORC3;SERPINB2;NGDN;NSUN3;MYOF;IFRD1;PLA2G4A;DDX52;RABGGTB;PRPF4;PLSCR1;ZFYVE16;CREB1;ARMCX5;MTF2;TRIB1;GRAMD1B;TMF1;NUFIP1;RRN3;DHX9;TWF1;C10ORF88;RNF6;PSEN1;HIF1A;CENPC;RNFT1;AURKA;ATAD2B;ORC5;EXOSC7;GNA13;BCLAF1;CSTF1;PMAIP1;RIPK1;MCL1;RANBP2;ATF7IP;MBD4;ZNF1…
valproic acid MCF7 DOWN	9.24791e-11	1.0396e-09	5.75914	133.06	POGK;ZBTB1;NMD3;RCHY1;LRP8;COIL;PNN;SCAF8;MYC;NRIP1;BUB3;CD58;RBM12;TMPO;SLC6A14;CTPS1;DICER1;MSL1;CCNA2;EIF5;SON;SREK1;ADNP;INTS6;SRSF7
lycorine HL60 DOWN	1.11195e-10	1.24614e-09	2.36502	54.2057	MRS2;ZBTB24;DSCC1;HILPDA;ATP2A2;MSMO1;ADM;TSEN2;HK2;LAPTM4B;PTER;PPIP5K2;MYC;DLEU1;TRIM27;LGALS8;TPD52;HELLS;MKKS;OXSM;METTL3;URB2;DICER1;FBXW2;DUSP7;CIT;MSH6;RCN2;MSH2;CCNE2;PKP4;KDELR2;MCM3AP-AS1;SRSF7;SLC29A2;ZNF232;SET;MYCBP;INSIG1;PRIM1;GLT8D1;MIEF1;HMGCR;HACD3;SLC5A3;SLC7A1;LRP8;GMCL1;AKAP1;RAD54B;HNRNPDL;MAT2A;HLTF;GSE1;ZC3H14;ATG5;IVNS1ABP;HSPA8;NSUN5P1;SLC16A1;CCZ1B;ERLIN1;HMGA2;CDC7;DHC…
tolnaftate PC3 DOWN	1.32161e-10	1.47655e-09	3.93078	89.4135	WDR48;MYCBP;SLC35D1;ZBTB24;SATB2;CUL3;USP12;TWF1;N4BP2L2;MAT2A;PGK1;C3ORF52;CEP76;ZNF200;EDEM3;RAB2A;SPAG9;POLQ;API5;METTL3;NSUN3;PRRC2C;ARMC8;UTP18;RC3H2;TTC17;CCNE2;ETNK1;PSME4;RSRP1;ANAPC5;ATP13A3;AVL9;GRSF1;SSX2IP;PICALM
Methaneseleninic acid CTD 00000412	1.33365e-10	1.48088e-09	3.11526	70.8346	RB1;TOP2A;BUB1B;ATP2A2;KIF11;MKI67;BRCA2;SAT1;EPS8;HOXA9;HMGN4;CASP7;MYC;RFC5;ZNF165;LYPLA1;PLA2G4A;ACSL3;CDC25C;CDC25A;CCNA2;PPM1B;CREB1;CCNE2;BIRC5;KDELR2;MICU2;KIF20B;TRIB1;BIRC2;VAMP3;PCNA;CUL1;TTK;HACD2;CENPA;AURKA;CCNB1;E2F5;RRM1;RRM2;GALNT1;PLK1;EIF2AK3;DHCR24;NMI;CENPF;CDK1;SEC24D
Dronabinol CTD 00006853	1.33365e-10	1.48088e-09	3.11526	70.8346	TOP2A;RBM25;DYRK2;FOXM1;IPO7;UFL1;FNTA;SPTLC2;MYC;CASP3;NAMPT;DHX15;NUSAP1;RAB2A;VAV3;SERPINB2;EIF1AX;NEAT1;CDC25C;CCNA2;BIRC5;SRSF7;PCNA;HSPD1;HSPH1;PRRC1;PGK1;FNIP1;EPS15;BPTF;SPAG9;SPEN;HSPA8;CDK19;SLC16A1;RRM2;PRRC2C;HIPK1;ZWINT;U2SURP;VEGFA;DNAJA1;EIF5;TDP1;CENPL;CDK1;PKN2;NAA15;ZCCHC2
colforsin MCF7 DOWN	1.35963e-10	1.50513e-09	16.7481	380.494	TIPIN;MCM10;MSH6;EIF5;CCNE2;POLE2;RBM12;SRSF6;SRSF7;FGFR3;ZNF200;TMPO;SPC25
deferoxamine MCF7 DOWN	1.39482e-10	1.53472e-09	26.7183	606.32	TOP2A;ASPM;CCNB1;PLK1;KIF14;HMMR;KIF20A;CENPA;NDC80;DLGAP5;AURKA
estradiol HL60 UP	1.39482e-10	1.53472e-09	26.7183	606.32	LMAN1;TRAM1;COPA;DDX3X;CCNG2;MCM4;TMED2;UBXN4;CD46;HSPA13;MCL1
R-atenolol PC3 DOWN	1.45209e-10	1.59292e-09	5.15406	116.754	MYCBP;SLC35D1;USP12;TWF1;HMGCR;HS2ST1;SPAST;PTER;MAT2A;ATP6V0A2;PGK1;CEP76;ZNF200;RAB2A;EDEM3;MAPK14;UTP18;RC3H2;TTC17;CENPF;CPD;CCNG2;ETNK1;PSME4;GRSF1;SSX2IP;PICALM
15-delta prostaglandin J2 HL60 UP	1.5234e-10	1.6661e-09	4.46935	101.029	ATP6V1A;CXCL8;HSP90AB1;SNAP23;ADM;SAT1;HSPA13;PHTF1;HOXA9;HSPH1;CHORDC1;UBXN4;E2F6;SCYL2;HSPA8;SEC24A;HMGCS1;GFPT1;NSUN3;ATP1B1;NEAT1;DNAJA1;TMEM135;GCLC;RIT1;EIF5;PSME4;PIR;PLAA;SEC24D;PPID
nitrofural PC3 DOWN	1.80119e-10	1.964e-09	3.97458	89.1792	ATP6V1A;FH;COPA;CXCL8;DDX3X;HSP90AB1;PRKDC;GDI2;SRSF1;PSEN1;SPTLC1;MAT2A;CAPN7;TMED2;LDLR;MAP3K7;BUB1;KPNA1;ARFGEF1;SPAG9;HSPA8;RRM1;MYOF;YWHAZ;TSN;PRPF4;TMEM135;SNW1;DDX39B;HNRNPH1;TSR1;BIRC5;EXOC5;PICALM;BCL2L1
0175029-0000 MCF7 UP	2.13949e-10	2.32589e-09	3.1999	71.2466	ATP6V1A;FH;COPA;MYCBP;DDX3X;DHX9;GPR87;ARL1;BCL10;MIEF1;AQP3;N4BP2L2;SAT1;NUP160;NIPBL;SPTLC1;CDH1;PAPOLA;TMED2;CHP1;PMAIP1;KPNA4;MAP3K7;IP6K2;NCK1;RRM1;BORA;RBM15;NFYA;STAT1;API5;EED;NGDN;XPO7;PRPF4B;NEAT1;RC3H2;GLUD2;CCNG2;PSME4;FASTKD5;BIRC5;EXOC5;CD46;EPHA2;VAMP3
1,4-chrysenequinone PC3 DOWN	2.16223e-10	2.3436e-09	9.33972	207.853	CREBZF;EIF4A1;GRAMD1B;CASP8AP2;TCF7L2;NFYA;PRPF4B;SYNJ2;PALB2;KLHL9;SCAF8;PSD3;UBR5;ALMS1;WDR5B;F2RL1;ARHGEF7
scriptaid PC3 UP	2.59244e-10	2.80153e-09	2.54063	56.0799	WDR47;TMEM41B;ZWILCH;SNAP23;ADM;MSMO1;IL1RAP;SAT1;AQP3;GLS;HS2ST1;EPS8;EXO1;C3ORF52;CPNE3;IDH3A;AGFG1;ARMT1;ANKRD46;APAF1;HMGCS1;RECQL;HAUS3;PLA2G4A;ACSL3;NEAT1;KCTD9;MTAP;PPM1B;PREPL;GPRC5A;SLC9A6;PSME4;SLBP;IDI1;INSIG1;CTR9;PIK3R4;TWF1;UBR2;IQGAP1;HMGCR;GMCL1;ANKMY2;HSPH1;MYO6;PMAIP1;CEP76;ATP6V1C1;CD55;MCL1;SPAG9;OSBPL8;CDK19;SLC16A1;TMEM30A;STAT1;RIOK3;GALNT1;HPS5;SQLE;UBE2W;ETNK1;CPD;CCNG2;R…
0297417-0002B PC3 UP	2.75679e-10	2.97029e-09	5.41866	119.274	IDI1;GRAMD1B;CXCL8;PRKDC;INSIG1;PSEN1;HMGCR;SAT1;PMAIP1;TMED2;CD58;MAP4K3;CD55;HMGCS1;RIOK3;PTPN12;YWHAZ;VEGFA;ACLY;SQLE;PPM1B;PSAT1;CCNG2;F2RL1;CD46
anisomycin MCF7 DOWN	2.77031e-10	2.97603e-09	3.4423	75.7542	ZNF232;EIF4A1;ERCC6L;PCNA;FASTKD1;DSCC1;HILPDA;DERL1;ATP2A2;TSEN2;SLC5A3;GMCL1;PHTF1;AKAP1;SLK;MAT2A;SLC39A8;SLC38A2;CCDC51;USP46;HELLS;HSPA8;POLQ;CDK19;TIA1;SLC16A1;RFC4;APAF1;METTL3;NETO2;PALB2;FBXW2;VANGL1;DNAJA1;SQLE;CCNE2;MKRN1;ZNF239;MCM3AP-AS1;LGR4;SPC25
phthalylsulfathiazole PC3 DOWN	2.81203e-10	3.01194e-09	24.0452	528.801	SPAG9;CREBZF;COPA;DDX3X;MAT2A;PSAT1;XPO7;PRPF4B;EXOC5;CD46;SSX2IP
ionomycin MCF7 DOWN	2.84954e-10	3.04314e-09	18.7541	412.19	CASP8AP2;MAT2A;CCNE2;FANCL;MCM10;PRPF4B;CDC7;PDS5B;HACD3;RBM12;SLC5A3;FGFR3
cefepime HL60 DOWN	3.28379e-10	3.49661e-09	8.24697	180.088	CEP57;PHF3;SPAG9;RBM25;CEP350;IQGAP1;SMC3;HTATSF1;GPATCH8;UBE2W;SART3;SON;DDX39B;KIF5B;NUSAP1;PKP4;UBXN4;GOLGA8A
paclitaxel PC3 UP	3.90588e-10	4.13777e-09	5.3139	115.117	RB1;GPSM2;TRAM1;CXCL8;TMF1;INSIG1;TWF1;PDS5B;HMGCR;RAD51AP1;PGK1;CEP76;MCL1;RAB2A;ZNF165;ZNF184;CEP350;TRAPPC10;PRRC2C;RABGGTB;FBXO11;ACAP2;PPM1B;ALMS1;GRSF1
Phorbol 12-myristate 13-acetate CTD 00006852	3.90871e-10	4.13777e-09	2.83043	61.3145	RB1;IL1RN;CXCL8;BUB1B;IL1RAP;SMC4;SYNCRIP;MYC;CASP3;PBK;NUSAP1;TIMM17A;NEK2;TPD52;RFC5;PRKCI;SERPINB2;RFC4;APAF1;HMGCS1;CHUK;ANXA3;PARP2;KIF23;CDC25C;CCNA2;CREB1;BIRC5;KIF2C;KIF20A;KIF20B;BIRC2;CUL5;NCAPG;HMGCR;HIF1A;AURKA;RAD51AP1;CCNB2;CD58;HSPA9;HSPA8;SPAG5;PLK1;NMI;MAPK14;ZWINT;VEGFA;TPX2;GCLC;EIF5;POLE2;BCL2L1;MAD2L1
carmustine PC3 UP	4.43697e-10	4.68333e-09	4.5266	97.4843	ATP6V1A;DDX3X;CUL5;USP10;TUBD1;BRCC3;HTATSF1;HSPH1;CPT2;TMED2;COA7;LDLR;SS18;RNGTT;HMGCS1;RIOK3;DENND4C;ZFR;IL18;PAWR;PRPF4;DLG1;PSME4;WAC;MCM4;F2RL1;TSR1;PPID;PICALM
colchicine CTD 00005701	4.63425e-10	4.87738e-09	5.04489	108.427	ZNF232;SLBP;BLM;CXCL8;ZBTB24;MCM10;ZNF45;AURKB;CCNB1;CPT2;CDH1;CASP3;ZNF202;COA7;ZNF200;CCDC51;RALBP1;TIPIN;RFC1;GCH1;PALB2;CDC25A;MSH6;CCNE2;TDP1;KIF20A
alprostadil HL60 DOWN	4.90574e-10	5.13667e-09	2.78015	59.5938	POP1;ZBTB24;WDR3;PAK1IP1;TSEN2;TTC27;HK2;SYNCRIP;MYC;DLEU1;ZNF202;COA7;ZNF587B;IDH3A;TPD52;EIF1AX;MYOF;CTPS1;URB2;TFB2M;PPRC1;UTP18;DUSP7;IMPACT;FAR2;UMPS;MCM3AP-AS1;GART;SRSF7;SLC29A2;SEH1L;NUFIP1;NOL8;SLC7A1;LRP8;ZNF26;AKAP1;EXOSC7;MAT2A;GSE1;UTP20;TCF7L2;SLC16A1;RPP40;ERLIN1;HMGA2;DHCR24;NOC3L;PSAT1;SERBP1;TSR1;GRSF1;LGR4;EIF3A;RAN
menadione HL60 DOWN	4.90993e-10	5.13667e-09	6.88259	147.525	HELLS;AGL;HILPDA;ERLIN1;CDC7;IPO7;FBXO11;HK2;U2SURP;KIF15;AKAP1;RAD54B;SYNCRIP;IMPACT;MPHOSPH9;MYC;MCM4;DTL;EPS15;LGR4
isoxsuprine HL60 DOWN	4.92305e-10	5.13667e-09	17.5029	375.12	MSH6;HSPA8;RFC3;RRM1;HSP90AB1;CCZ1B;PSAT1;SRSF1;PGK1;ERLIN1;CCZ1;MCM4
HC toxin MCF7 DOWN	5.22396e-10	5.41949e-09	4.81951	103.005	TMF1;POGK;ZBTB1;LRP8;HK2;COIL;SENP6;SYNCRIP;SCAF8;NRIP1;CD58;TMPO;BPTF;TMEM30B;SFMBT1;SMAGP;GTPBP8;CTPS1;PPRC1;MSL1;STAG1;ZZZ3;POLR3B;PHIP;SREK1;ADNP;INTS6
parthenolide HL60 UP	5.22396e-10	5.41949e-09	4.81951	103.005	USP34;TWF1;OSBPL11;HSPA14;CLCN3;N4BP2L2;HSPA13;GLS;ANKMY2;HSPH1;CHORDC1;PAPOLA;ATG5;HSPA8;CPSF6;ERLIN1;PTPN12;DNAJA1;KCTD9;RIT1;EIF5;CHMP2B;PIR;ATP6V1B2;EBAG9;PPID;PICALM
benzylpenicillin HL60 DOWN	5.34911e-10	5.53351e-09	12.2737	262.03	C5ORF22;SS18;RBM25;SEC24B;WSB1;CHUK;ZNF184;ANKRD46;NEAT1;GMCL1;HS2ST1;RAP2C;ETNK1;NUP98
adenine CTD 00005317	7.69341e-10	7.93601e-09	6.67332	140.043	ZNF232;SLBP;TIPIN;BLM;CXCL8;RFC1;GCH1;ZBTB24;MCM10;ZNF45;PALB2;CDC25A;MSH6;CPT2;CCNE2;KIF20A;COA7;ZNF202;ZNF200;CCDC51
primidone PC3 DOWN	8.77399e-10	9.02504e-09	7.08623	147.777	ATP6V1A;SPAG9;COPA;CXCL8;DDX3X;SNAP23;GDI2;XPO7;PSEN1;TM9SF4;PRPF4;LMAN1;MAT2A;TMED2;EXOC5;LDLR;BUB1;ATP6V1C1;BCL2L1
tanespimycin MCF7 UP	9.57981e-10	9.82607e-09	6.57338	136.504	CREBZF;ZNF165;GTF3C3;HMGCS1;EIF2AK3;HMGCR;RABGGTB;SLC5A3;HSPA13;FXR1;DNAJA1;ANKMY2;CASP7;TMEM135;HSPH1;CCNG2;CHORDC1;KRIT1;SEC24D;PPID
quercetin MCF7 DOWN	9.93513e-10	1.01618e-08	20.0356	415.333	CEP57;MSH2;KIF2A;RIOK3;KRIT1;MFN1;BUB1B;HMMR;PDS5B;PHTF1;DLGAP5
ciclopirox HL60 UP	1.02486e-09	1.0453e-08	4.34171	89.8679	CXCL8;DDX3X;INSIG1;HILPDA;TWF1;SLC2A3;ADM;HMGCR;SAT1;RLF;NAMPT;PMAIP1;LDLR;MCL1;KDM6A;TCF7L2;WSB1;SERPINB2;SEC24A;HMGCS1;NFYA;TIPARP;VEGFA;DNAJA1;SQLE;RIT1;EIF5;TRIB1;SEC24D
Cube root extract CTD 00006707	1.0598e-09	1.07791e-08	3.96859	82.0116	CXCL8;BUB1B;BRCA1;HMGCR;BRCA2;HIF1A;GLS;RAD54B;RAD51AP1;CASP7;CDH1;EXO1;CASP3;CHEK1;NAMPT;ATG5;IDH3A;HSPA9;RFC5;RFC4;APAF1;STAT1;EIF2AK3;MAPK14;VEGFA;RAD51;HNRNPH1;TDP1;POLE2;CDK1;PPID;ATR
digoxigenin PC3 UP	1.12404e-09	1.14006e-08	3.38265	69.704	ZCCHC8;CREBZF;CCNT2;CXCL8;DDX3X;FASTKD2;GPR87;ADM;N4BP2L2;RLF;ATAD2B;SCAF8;MED13;HNRNPDL;C3ORF52;PLAGL2;PMAIP1;VCPKMT;CCNL1;SLC38A2;CD55;RBM5;IP6K2;MCL1;KDM6A;ARFGEF2;SLC16A1;NFYA;HMGCS1;TIPARP;RIOK3;ZNF35;PTBP3;PPM1B;GPRC5A;RFWD3;ETNK1;MTF2;INTS6
ceforanide PC3 DOWN	1.20748e-09	1.22127e-08	9.9697	204.725	ATP6V1A;ARFGEF1;SLC16A1;UBA6;PRKDC;MSH6;TMEM135;PREPL;TBL1XR1;UBR5;CANX;KRIT1;TMED2;PKP4;EXOC5
methylergometrine HL60 DOWN	1.53143e-09	1.54462e-08	4.3966	89.2381	SEH1L;PAK1IP1;WDR3;SLC7A1;TTC27;AKAP1;EXOSC7;SYNCRIP;HSPH1;MYC;UTP20;TPD52;HSPA8;SLC16A1;DIMT1;RPP40;ERLIN1;TFB2M;NOC3L;DNAJA1;PSAT1;SERBP1;TSR1;FAR2;SRSF7;GART;LGR4;SLC29A2
Cryptolepine CTD 00001119	1.76091e-09	1.77115e-08	18.4934	372.78	CCNA2;CENPF;CCNB1;CDC45;MCM8;BUB1B;TTK;NEK2;CDC25C;BUB1;CDKN3
Leptomycin B CTD 00001805	2.28811e-09	2.29506e-08	9.39901	186.998	CXCL8;APAF1;BRCA1;CDC25C;HK2;CDC25A;CCNB2;XPO1;CCNE2;PRC1;CHEK1;CDK1;BIRC5;BIRC2;BCL2L1
Caspan CTD 00000180	2.31417e-09	2.31481e-08	2.28499	45.4352	DOCK9;MSMO1;ADM;SLC2A3;SMC3;MKI67;AQP3;HK2;MED17;GLS;SYNCRIP;SART3;PTER;CDH1;MYC;LAMP2;NBN;TNPO1;ANXA3;ZFR;PAWR;NEAT1;PLSCR1;TMEM135;MTHFD2;LACTB2;PSME4;PLAA;PKP4;FAR2;SREK1;SRSF7;EPHA2;MYCBP;ZNF195;SLC20A1;ZBTB1;HTATSF1;SLC7A1;LRP8;RAD54B;DPP4;HSPH1;PERP;ADGRG6;PGK1;MAP7;SSR1;GSE1;PMAIP1;CD55;ATG5;IVNS1ABP;OSBPL8;SLC16A1;GCH1;AGL;HMGA2;RANBP9;SYNJ2;SORL1;VEGFA;ASXL1;GCLC;EIF5;P4HA1;DPY19L4;ETNK1…
Oxazolone CTD 00006449	2.44139e-09	2.43535e-08	4.99875	99.1287	IDI1;CXCL8;STAT1;IFRD1;SLC2A3;ADM;KIF23;SMC1A;SAT1;ZNF26;ZFYVE26;BCLAF1;SRP72;MYC;NAMPT;SERBP1;PMAIP1;F2RL1;CPNE3;TRIM27;TRIB1;PAK2;BUB1;DLGAP5
puromycin MCF7 UP	2.48185e-09	2.46893e-08	3.63169	71.9592	ZCCHC8;ZNF473;ZNF292;FBXO28;ADM;RCHY1;N4BP2L2;SLC7A1;HSPA13;RLF;RNFT1;NIPBL;HSPH1;SERTAD2;MYC;TRIM2;CHORDC1;PMAIP1;LRRC8D;CD55;MCL1;KDM6A;ZNF184;RIOK3;IFRD1;EIF2AK3;ZNF12;VEGFA;DNAJA1;EIF5;CCNG2;INTS6;TRIB1;EPHA2
POTASSIUM DICHROMATE CTD 00006598	3.30351e-09	3.27734e-08	2.56821	50.1527	HSP90AB1;CXCL8;FASTKD2;ATP2A2;ADM;COIL;CASP7;MYC;CASP3;NUSAP1;TIMM17A;NBN;KPNA3;RBM5;CCT2;PARP4;HMGCS1;ANXA3;DIMT1;URB2;ACSL3;RABGGTB;ATP1B1;CCNA2;ACAP2;CREB1;MTHFD2;CANX;SRSF2;SREK1;SRSF7;MMADHC;IDI1;CUL1;HMGCR;HIF1A;HSPD1;FXR1;CCNB2;CSTF1;MAP7;PMAIP1;UTP20;HEATR6;LDLR;SPEN;RRM2;STAT1;DHCR24;ZWINT;VEGFA;DNAJA1;EIF5;DIAPH3;PRC1;TDP1;SERBP1
primaquine MCF7 DOWN	3.44029e-09	3.40373e-08	7.46786	145.531	RANBP2;SPEN;EDEM3;HELLS;POLQ;CDK19;USP10;CEP350;USP34;PRRC2C;DICER1;N4BP2L2;SLC5A3;SETX;PKP4;ARIH1;BRWD1
menadione HL60 UP	3.54465e-09	3.49745e-08	3.12061	60.7203	ATP6V1A;ZNF473;GMFB;USPL1;CXCL8;DDX3X;HSP90AB1;IL24;SNAP23;ADM;PSEN1;SAT1;HSPD1;GNA13;HSPH1;CHORDC1;CHP1;ARIH1;SOCS6;ATP6V1C1;SCYL2;MCL1;SPAG9;CD164;HSPA8;SERPINB2;HMGCS1;TIPARP;IFRD1;PTPN12;ATP1B1;NEAT1;DNAJA1;RIT1;TMEM135;EIF5;CCNG2;PIR;TRIB1;MAPRE1;SRSF7
ouabain MCF7 UP	3.81423e-09	3.75324e-08	3.56241	69.0557	CCNT2;ZNF292;AMD1;ADM;N4BP2L2;SAT1;PLAGL2;KPNA4;CCNL1;LDLR;SLC38A2;CD55;RBM5;IP6K2;MCL1;KDM6A;ATF7IP;MORC3;RBM15;SEC24A;NFYA;TIPARP;EED;ZBTB11;PUM1;NEAT1;RIT1;GPRC5A;DDX39B;CCNG2;ETNK1;WAC;BRWD1;EPHA2
Cadmium sulfate CTD 00001745	4.2793e-09	4.19949e-08	4.64041	89.4184	CXCL8;HSP90AB1;CSTF3;INSIG1;HMGCR;SMC3;HSPA14;SAT1;GNA13;HSPH1;MAT2A;MYC;TNPO1;HSPA8;RBM15;HMGCS1;HMGA2;PLA2G4A;SQLE;GCLC;CREB1;GPRC5A;STK26;NEDD4;EXOC5
harmaline MCF7 DOWN	5.02383e-09	4.91685e-08	16.0259	306.241	SCARB2;CDV3;COPA;RRN3;ERLIN1;MCM4;RNF6;ANAPC5;EXOC5;BUB1;MCL1
Clorgiline CTD 00005690	5.18626e-09	5.06218e-08	4.26511	81.3666	PHF3;TMF1;ZNF292;ZBTB1;PIK3C2A;RAD54B;CENPC;SENP6;NPAT;SMCHD1;NIPBL;SLK;MYO6;NRIP1;CEP350;NSUN3;KTN1;UBE2W;ACAP2;ZFYVE16;STAG2;APC;CPD;TRIP11;PHIP;BRWD1;EZH2
bisacodyl PC3 DOWN	5.20945e-09	5.07118e-08	13.1237	250.306	MRS2;PNN;EIF5;POP1;WDR5B;CDC7;JRKL;NMI;SYNJ2;SRSF7;FBXW2;ZNF365
raloxifene CTD 00007367	6.11391e-09	5.93573e-08	2.36069	44.647	RB1;TOP2A;TOP2B;HSP90AB1;CXCL8;DOCK9;SLC2A3;IL1RAP;MKI67;GLS;CASP7;GOLGA5;XPO1;MYC;CASP3;KPNA2;TNPO1;TMPO;RAB2A;SERPINB2;IFRD1;WNT5A;PAWR;PRPF4B;DICER1;CCNA2;HNRNPH1;PSME4;KIF20A;TRIB1;SRSF7;OTUB2;PCNA;PRKDC;DHX9;INSIG1;SRSF1;IQGAP1;CENPA;NCAPH;NUP160;AKAP1;AURKA;HSPD1;CCNB1;RACGAP1;TP53INP1;PMAIP1;LDLR;SLC38A2;ATF7IP;HSPA8;RRM1;TIPARP;STAT1;CBX3;HMGA2;DHCR24;SYNJ2;VEGFA;DNAJA1;EIF5;SON;STK26;CCN…
Fludarabine CTD 00001135	7.09442e-09	6.86929e-08	7.04404	132.174	PCNA;XRCC2;BRCA1;SMC3;SMC1A;HIF1A;VEGFA;CCNA2;CASP7;RAD51;EXO1;MYC;CASP3;TDP1;CHEK1;NBN;MCL1
thapsigargin PC3 DOWN	7.25313e-09	7.00429e-08	3.08364	57.793	OTUB2;MYCBP;PCNA;SLC35D1;DSCC1;CCNF;AMD1;SLC5A3;PAPSS2;PHTF1;HOXA10;HOXA9;MAT2A;PBK;LBR;E2F8;USP46;HELLS;HSPA8;TCF7L2;POLQ;TMEM30A;ALG6;METTL3;RIPK4;WNT5A;HMGA2;SORL1;VANGL1;DNAJA1;DPY19L1;RCN2;CCNE2;F2RL1;DNA2;RIN2;MCM3AP-AS1;ZCCHC2;SPC25;PTPN3
fenbendazole MCF7 DOWN	7.66856e-09	7.38582e-08	6.485	121.18	CDV3;HELLS;COPA;RRN3;RNGTT;DHX9;XRCC2;XPO7;HACD3;RNFT1;DLG1;SPTLC2;CCNE2;CDH1;CENPI;MCM4;ANAPC5;MCL1
benfotiamine PC3 DOWN	7.75992e-09	7.45404e-08	5.37803	100.431	PHF3;SPEN;SPAG9;SET;DHX9;XRCC2;ZFR;DICER1;CLCN3;UBE2W;MOB1A;DLG1;BAG5;DDX39B;CENPI;RFWD3;PKN2;SRSF6;UBXN4;TMPO;AGFG1
zimeldine PC3 DOWN	7.85772e-09	7.52807e-08	12.4981	233.237	RAB2A;SRP72;EIF1AX;HNRNPH1;RAD21;NUP50;MFN1;SPAG1;ECT2;KPNA2;LARP4;KTN1
celastrol MCF7 UP	8.34221e-09	7.97121e-08	3.60255	67.0144	ZCCHC8;ZNF473;USPL1;TMF1;SNAP23;ADM;N4BP2L2;HSPA13;RNFT1;HSPH1;TRIM2;CHORDC1;PMAIP1;CD55;MCL1;RIOK3;IFRD1;MOCOS;EIF2AK3;GTPBP2;LARP4;NEAT1;VEGFA;SETX;DNAJA1;TMEM135;EIF5;GPRC5A;TMEM39A;INTS6;TRIB1;EPHA2
emetine PC3 UP	8.44759e-09	8.05071e-08	2.23358	41.5209	CCNT2;ZBTB24;IL24;ZSCAN9;HJURP;ADM;ZNF45;SAT1;SMC4;MTO1;AQP3;GPATCH8;COIL;HOXA9;SART3;TBC1D31;MYC;TRIM2;GOLGA1;TLK2;VCPKMT;CCNL1;ZNF443;RBM5;ZNF200;KDM6A;IQCB1;BORA;RIPK4;NSUN3;NEAT1;RABGGTB;UTP18;PPM1B;DMTF1;NFX1;SRSF6;BIRC2;ZCCHC8;ZNF473;NUFIP1;GPR87;TWF1;C10ORF88;BCL10;CENPC;ATAD2B;ZNF7;EXOSC7;SCAF8;PGK1;CSTF1;TASP1;PMAIP1;CEP192;ZNF468;HEATR6;CEP76;TEFM;MCL1;ZNF184;TIPARP;RIOK3;ZNF35;TTC19;TT…
4-Hydroxytamoxifen CTD 00000850	8.71753e-09	8.28622e-08	2.46887	45.8171	TOP2B;HSP90AB1;AMD1;EPS8;GOLGA5;XPO1;CDH1;MYC;KPNA2;TNPO1;TMPO;TIPIN;APAF1;MYOF;IFRD1;YWHAZ;CCNA2;MSH2;CCNE2;HNRNPH1;PSME4;KIF20A;TRIB1;UMPS;SRSF7;PCNA;PRKDC;DHX9;SRSF1;IQGAP1;CENPA;NCAPH;AURKA;HSPD1;RACGAP1;TP53INP1;NRIP1;ZNF148;HSPA8;TCF7L2;CDK19;RRM1;STAT1;PTPN12;MAPK14;ZWINT;VEGFA;DNAJA1;STAG1;EIF5;SON;TDP1;ETNK1;STK26;CCNG2;CDK1;BCL2L1;ATR
gedunin CTD 00003449	9.3463e-09	8.86068e-08	5.96923	110.361	IL1RN;RRM2;HMGCS1;INSIG1;HILPDA;MSMO1;CDC7;GTPBP2;HIF1A;HSPA13;MSH6;DNAJA1;HSPH1;SLTM;CASP3;CHORDC1;BIRC5;NBN;LDLR
mitoxantrone CTD 00006345	9.66239e-09	9.1365e-08	3.41571	63.037	BLM;DYRK2;TNKS;SATB2;IQGAP1;ZFAND1;RCHY1;GLS;CASP7;RACGAP1;MYC;TRIM2;CASP3;NAMPT;NRIP1;CD58;CD55;IDH3A;TPD52;SMAD2;TIA1;GCH1;MOCOS;RECQL;ACSL3;P4HA1;MTHFD2;TDP1;RASA1;BIRC5;TRIB1;LGR4;BIRC2;BCL2L1
mephentermine HL60 DOWN	1.27174e-08	1.1994e-07	10.1626	184.76	CDV3;API5;AMD1;PLK1;ERLIN1;IDE;CENPA;TSN;CCNB1;HSPH1;MAT2A;PSAT1;KPNA1
chlorpromazine MCF7 DOWN	1.28709e-08	1.21073e-07	14.139	256.882	MRS2;CREBZF;RAP2C;MOB4;DDX18;MOB1A;YTHDF3;CBX3;MYO6;KRIT1;KTN1
thalidomide CTD 00006858	1.30239e-08	1.22195e-07	4.52616	82.1792	TOP2A;RFC3;CXCL8;SERPINB2;RRM2;SPAG5;BUB1B;TTK;MKI67;MAPK14;CENPA;AURKA;VEGFA;CCNA2;CCNB1;CENPF;HSPH1;CASP3;NUSAP1;CDK1;KIF2C;TMPO;MCL1;BCL2L1
PHA-00767505E MCF7 DOWN	1.40482e-08	1.31129e-07	6.66563	120.52	ATP6V1A;HSPA8;RFC3;RRM1;HSP90AB1;PRKDC;POGK;GDI2;GDE1;TUBD1;RANBP9;YWHAZ;RNFT1;SQLE;BRIP1;TMED2;MAP3K7
benzocaine PC3 DOWN	1.40482e-08	1.31129e-07	6.66563	120.52	CREBZF;RAB2A;MYCBP;SATB2;TWF1;FBXO11;RC3H2;U2SURP;PTBP3;SPAST;ETNK1;ATP13A3;FNIP1;GRSF1;SSX2IP;CEP76;PICALM
helveticoside PC3 UP	1.47734e-08	1.37544e-07	3.04579	54.9169	ZCCHC8;CXCL8;DDX3X;RRN3;FASTKD2;GPR87;IL24;AMD1;ADM;SAT1;ATAD2B;LMAN1;C3ORF52;PMAIP1;VCPKMT;ARIH1;CCNL1;SLC38A2;CD55;RBM5;IP6K2;MCL1;KDM6A;ATF7IP;CDV3;ARFGEF2;HMGCS1;TIPARP;PAWR;NEAT1;VEGFA;PTBP3;UBE2W;RIT1;DLG1;GPRC5A;ETNK1;WAC;ATP13A3
caffeic acid PC3 DOWN	1.99092e-08	1.84885e-07	13.3528	236.774	ATP6V1A;DLG1;DDX3X;SPTLC1;SLC16A1;UBA6;TBL1XR1;GDI2;SNAP23;CANX;TMED2
niclosamide MCF7 UP	2.05767e-08	1.90597e-07	4.79915	84.9406	ZNF165;HMGCS1;TIPARP;INSIG1;GPR87;IFRD1;MSMO1;HMGCR;GTPBP2;SAT1;N4BP2L2;SLC7A1;HSPA13;VEGFA;SQLE;MYC;TRIM2;CCNG2;PMAIP1;TRIB1;LDLR;CD55
0179445-0000 PC3 DOWN	2.61636e-08	2.41731e-07	5.90239	103.049	GINS1;CASP8AP2;CSTF3;PRIM1;MCM10;BRCA1;GTPBP2;HK2;AURKB;BRIP1;CCNE2;HNRNPDL;LACTB2;CENPI;TUBGCP3;INTS6;MCM3AP-AS1;E2F8
0179445-0000 MCF7 UP	2.82088e-08	2.59965e-07	3.66662	63.7392	PLEKHF2;USPL1;CCNT2;GPR87;N4BP2L2;SLC7A1;SAT1;ZNF26;NUP160;SENP6;SCAF8;SLK;PMAIP1;KPNA4;IP6K2;RBM15;NFYA;API5;EED;RIPK4;ZFR;PRPF4B;DICER1;ZNF12;RC3H2;VEGFA;CCNG2;FASTKD5;EPHA2
Pinosylvin CTD 00002139	2.99372e-08	2.75195e-07	5.17647	89.678	RB1;IDI1;FH;CDCA2;HSP90AB1;PCNA;RRM2;CBX3;IL1RAP;CHD1;CCNA2;CENPF;MYC;SERBP1;DHX15;TMED2;BIRC5;CTNNB1;SLC38A2;SRSF10
ethotoin HL60 DOWN	3.04813e-08	2.78084e-07	15.5927	269.849	GNA13;COPA;DDX3X;MAT2A;DHX9;ERLIN1;XPO7;NEK2;BUB1;MCL1
luteolin MCF7 DOWN	3.04813e-08	2.78084e-07	15.5927	269.849	VAV3;SYNCRIP;CCNE2;HNRNPDL;ARMCX5;ALMS1;NUP98;INTS6;FGFR3;SPC25
ritodrine HL60 UP	3.04813e-08	2.78084e-07	15.5927	269.849	GNA13;LMAN1;DDX3X;CCNE2;API5;CPD;IL24;ADAM10;NEAT1;CD46
trichostatin A CTD 00000660	3.10424e-08	2.82494e-07	1.56894	27.1236	C5ORF22;RB1;HNRNPR;MKI67;GLS;ELK4;EPS8;MYC;NAMPT;CHEK1;CPNE3;LGALS8;AGFG1;ZNF165;ARMC8;ACSL3;ESCO2;GTPBP2;RC3H2;MTAP;PSME4;KDELR2;TRIB1;RIN2;SET;CDCA2;SLC35D1;PRKDC;CSTF3;ZBTB1;TWF1;IQGAP1;RPAP3;MTDH;SPAST;MAP7;SSR1;ZNF148;ERLIN1;EIF2AK3;NMI;LARP4;VANGL1;TPX2;GLUD2;STAG1;EIF5;INTS6;SETD5;WDR47;ADM;BRCA1;BRCA2;N4BP2L2;MED17;COIL;SYNCRIP;NIPBL;MED13;PBK;BBS7;ZNF365;VAV3;ANXA3;MYOF;RIPK4;ZFR;IL18;PA…
pyrvinium HL60 DOWN	3.30057e-08	2.99609e-07	6.21995	107.149	TCF7L2;RNGTT;DHX9;ZNF292;OXSM;HILPDA;ADM;BRCC3;RLF;HK2;AKAP1;CCNE2;MAT2A;P4HA1;MYC;LGALS8;MCM3AP-AS1
2-deoxy-D-glucose MCF7 UP	3.31216e-08	2.99912e-07	9.17772	158.069	GPR87;EIF2AK3;SLC7A1;HSPA13;VEGFA;SON;XPOT;MTHFD2;SSR1;PMAIP1;SEC24D;CD55;BET1
podophyllotoxin HL60 DOWN	3.40488e-08	3.0754e-07	4.44726	76.4727	SEH1L;NUFIP1;SLC16A1;POP1;WDR3;RPP40;URB2;NOC3L;TSEN2;TTC27;AKAP1;EXOSC7;DNAJA1;SYNCRIP;MYC;DLEU1;TSR1;UTP20;SRSF7;MCM3AP-AS1;COA7;IDH3A;SLC29A2
buflomedil PC3 DOWN	3.53868e-08	3.18832e-07	5.11601	87.775	RAB2A;MYCBP;ZNF184;ZBTB24;SATB2;TWF1;C10ORF88;UTP18;RC3H2;ATAD2B;NIPBL;PTER;CPD;ETNK1;PGK1;INTS7;FNIP1;SSX2IP;ZNF200;PICALM
Disodium selenite CTD 00007229	3.7462e-08	3.36695e-07	1.87742	32.1038	CCNC;TSEN2;MKI67;EPS8;GOLGA5;FNTA;MYC;PAPOLG;NAMPT;FBXO5;MAP3K7;ZNF443;TMPO;DDX18;ANKRD46;SFMBT1;DIMT1;IFRD1;MTHFD2;TBL1XR1;ARMCX5;NUP98;MCM3AP-AS1;SRSF7;MMADHC;SLC35D1;NCAPG;PDS5B;PSEN1;MTDH;CCNB1;BAG5;ZNHIT3;PMAIP1;ZNF148;CEP76;HSPA9;HSPA8;PMM2;RPP40;ERLIN1;ZBTB11;PUM1;NDC80;CCT6A;ANLN;GCLC;ZZZ3;P4HA1;KIF4A;CAPRIN1;MPHOSPH10;TOP2A;SETD5;HSP90AB1;DDX3X;SNAP23;KIF14;MCM10;BRCA1;BRCA2;MTO1;TTC27;C…
scriptaid MCF7 UP	3.80076e-08	3.40755e-07	2.26739	38.7394	WDR47;PANK3;TMEM41B;SNAP23;MSMO1;ZNF45;JRKL;PIK3C2A;SAT1;GLS;TRIM2;NEK2;BBS7;WSB1;ANKRD46;APAF1;HMGCS1;CHUK;RALGAPA1;ACTR6;RIPK4;RECQL;ATP11B;ACSL3;ARMC1;TMEM135;PREPL;SLC9A6;CCNE2;KIF16B;CHMP5;IDI1;INSIG1;CTR9;HMGCR;CLCN3;HSPA13;GMCL1;RPAP3;RNFT1;ANKMY2;SERTAD2;EMC2;MFN1;PMAIP1;CEP76;ATP6V1C1;EDEM3;SPAG9;SLC16A1;RNGTT;TMEM30A;TIPARP;RIOK3;CEP350;HPS5;RANBP6;SQLE;UBE2W;GCLC;CPD;CCNG2;F2RL1
1h-pyrazolo[3,4-d]pyrimidine CTD 00000742	4.54613e-08	4.06577e-07	7.1473	120.835	CXCL8;PLK1;HNRNPR;CENPA;CCNA2;CCNB2;CCNB1;CDH1;CASP3;CDK1;BIRC5;PMAIP1;CTNNB1;CDKN3;BCL2L1
5-azacytidine CTD 00005455	4.83669e-08	4.31499e-07	2.85283	48.0543	TOP2A;WDR47;PANK3;DHX9;BUB1B;TTK;MKI67;CENPA;AURKA;CCNB1;RACGAP1;CDH1;MYC;CASP3;NRIP1;NUSAP1;PLS3;TMPO;RANBP2;RFC3;RRM2;SPAG5;WNT5A;HMGA2;NMI;TJP1;CCNA2;CENPF;CREB1;MTHFD2;TDP1;CCNG2;CDK1;AGGF1;KIF2C;TRIB1;SRSF7;SSX2IP;SLC29A2;BCL2L1
alvespimycin MCF7 UP	5.75386e-08	5.12066e-07	6.99486	116.61	CREBZF;ZNF165;GTF3C3;HMGCS1;SNAP23;RABGGTB;SLC5A3;FXR1;DNAJA1;CASP7;TMEM135;HSPH1;CCNG2;CHORDC1;PPID
camptothecin BOSS	6.14127e-08	5.45207e-07	6.38058	105.954	PCNA;PARP2;EIF2AK3;BRCA1;ATP1B1;HIF1A;AURKB;BRIP1;MYC;CASP3;TDP1;CHEK1;CDK1;MCL1;ATR;BCL2L1
benfluorex MCF7 DOWN	7.6144e-08	6.74339e-07	13.6421	223.603	COPA;DDX3X;MAT2A;HMGCS1;CCNE2;TMED2;MCM4;MCL1;PICALM;VAMP3
phenoxybenzamine MCF7 DOWN	7.93401e-08	7.00934e-07	8.3666	136.79	VAV3;TCF7L2;SLC6A14;PRPF4B;CCNA2;CENPF;MPHOSPH9;SON;MAT2A;ESPL1;CENPI;LGR4;E2F8
PhIP CTD 00002156	9.41459e-08	8.29718e-07	3.75122	60.6889	RB1;TOP2A;MCM8;BUB1B;TTK;HIF1A;GNA13;CCNB1;CDC45;MAT2A;CDH1;MYC;CASP3;NEK2;BUB1;ATF7IP;APAF1;WTAP;CDC25C;MAPK14;MSH6;CCNA2;CENPF;DIAPH3;CDK1;GOLGA8A
methotrexate PC3 DOWN	9.46444e-08	8.32092e-07	10.9228	176.655	LYPLA1;RACGAP1;CCNE2;RAD21;SNAP23;KPNA2;SAT1;SHCBP1;KTN1;CHMP5;MAD2L1
celastrol CTD 00002186	9.59946e-08	8.41923e-07	5.03086	81.2935	IL1RN;HSP90AB1;RRM2;HMGCS1;INSIG1;HILPDA;MSMO1;CDC7;GTPBP2;HSPA13;MSH6;DNAJA1;HSPH1;SLTM;CASP3;CHORDC1;BIRC5;NBN;LDLR
atrazine CTD 00005450	1.0795e-07	9.44497e-07	1.58489	25.4242	ERCC6L;GMFB;POP1;ZBTB24;DSCC1;FBXO28;BUB1B;HNRNPR;TSEN2;ABCA12;MKI67;SAT1;TOMM20;MYC;LAMP2;CHEK1;PLS3;NEK2;KPNA4;DENR;ZNF200;AGFG1;DDX18;RALBP1;WSB1;GTPBP8;SDHD;CHD1L;THOC2;ATP1B1;FBXO11;CDC25A;NIF3L1;MTHFD2;ADAM9;PKP4;KDELR2;SRSF6;TRIB1;SRSF7;NSMAF;EPHA2;BLM;COPA;DHX9;PRKDC;CSTF3;PIK3R4;CUL1;CDCA8;TWF1;UBR2;PSEN1;SNX4;CCNB1;HSPH1;ORC6;HNRNPDL;MAN2A1;RAD21;ORC2;ATP6V0A2;RBM12;ZNF148;MCL1;IVNS1ABP…
Deguelin CTD 00003487	1.13139e-07	9.87516e-07	5.27059	84.3012	RB1;CXCL8;PRKDC;ADM;BRCA1;MKI67;HIF1A;VEGFA;CASP7;MYC;CASP3;TDP1;BIRC5;CTNNB1;NUP98;MCL1;ATR;BCL2L1
8-azaguanine PC3 UP	1.25193e-07	1.09011e-06	2.87255	45.6546	CREBZF;EIF4A1;ZNF473;IL1RN;CXCL8;DDX3X;IL24;ADM;LIN7C;SAT1;RLF;ZNF26;NUP160;ZNF7;ELK4;MYC;C3ORF52;PMAIP1;VCPKMT;CCNL1;ZNF202;CD55;MCL1;SERPINB2;HMGCS1;WTAP;TIPARP;TRAPPC10;VEGFA;KLHL9;DLG1;GPRC5A;SON;MKRN1;NUP98;TRIB1;SRSF7
LY-294002 PC3 DOWN	1.26089e-07	1.0932e-06	9.04657	143.716	PNN;TIPIN;CXCL8;IFRD1;MCM4;MCM10;NAA15;RANBP6;COA7;UTP18;SRSF7;HK2
vorinostat HL60 UP	1.2615e-07	1.0932e-06	2.16954	34.4648	GPSM2;WDR47;TMEM41B;ZWILCH;SNAP23;GDE1;PIK3C2A;SAT1;GLS;WDR44;HS2ST1;EPS8;ZMYM1;DLEU1;CHP1;NEK2;CPNE3;BBS7;MAP3K7;CEP55;IDH3A;PRKCI;ARMT1;ANKRD46;CHUK;RECQL;UBE4A;PLA2G4A;ACSL3;DDX52;NEAT1;ATP1B1;ARMC1;PREPL;ZFYVE16;RCN2;SLC9A6;ATP6V1B2;NUP98;VAMP3;CHMP5;ATP6V1A;COPA;CTR9;PIK3R4;CLCN3;GMCL1;RPAP3;HLTF;EMC2;MFN1;CEP76;ATP6V1C1;SPAG9;RNGTT;TMEM30A;GCH1;TIPARP;RIOK3;GFPT1;RANBP6;MFAP1;CDKN3;TJP2
geldanamycin MCF7 UP	1.58841e-07	1.37322e-06	5.13315	80.3613	CREBZF;ZNF165;TMEM41B;HMGCS1;GFPT1;EIF2AK3;HMGCR;SLC5A3;HSPA13;FXR1;DNAJA1;CASP7;TMEM135;HSPH1;CCNG2;CHORDC1;SEC24D;PPID
cicloheximide MCF7 UP	1.61842e-07	1.39584e-06	2.75132	43.0215	PLEKHF2;WDR47;TMF1;RRN3;FBXO28;C10ORF88;ADM;ATAD2B;SCAF8;SART3;SERTAD2;UBR5;TLK2;VCPKMT;CEP192;RIOK2;LGALS8;CD55;MCL1;KDM6A;E2F8;ATF7IP;TCF7L2;ZNF184;TIPARP;RIOK3;RIPK4;DENND4C;ZBTB11;RABGGTB;PSME4;ALMS1;WDR5B;SPAG1;INTS6;TRIB1;BRWD1;FGFR3;EPHA2
rosiglitazone CTD 00003139	1.63864e-07	1.40993e-06	2.6016	40.648	RB1;PCNA;CXCL8;HILPDA;ATP2A2;ADM;CCNC;SLC2A3;IL1RAP;IDE;MKI67;HIF1A;BZW1;ANAPC10;PAPSS2;HK2;CCNB1;HNRNPDL;CPT2;CDH1;MYC;CASP3;NAMPT;NRIP1;CCNL1;LDLR;RANBP2;APAF1;STAT1;IL18;VEGFA;CCNA2;DLG1;CREB1;SLTM;ADAM9;BIRC5;CTNNB1;FAR2;UMPS;GOLGA8A;RAN;BCL2L1
piperlongumine HL60 UP	1.6487e-07	1.41523e-06	3.63156	56.718	WDR47;HSP90AB1;AMD1;HSPA14;N4BP2L2;GLS;HSPH1;CASP3;PMAIP1;IP6K2;HSPA8;GCH1;GFPT1;EIF2AK3;ACSL3;ZBTB11;DDX52;ATP1B1;RC3H2;CCT6A;DNAJA1;TMEM135;RIT1;EIF5;TCP1;SEC24D
tanespimycin HL60 UP	1.68824e-07	1.44575e-06	5.84733	91.1857	HSPA8;GTF3C3;HSP90AB1;SPAG5;SNAP23;SLC5A3;PHTF1;FXR1;DNAJA1;TMEM135;SEC23IP;HSPH1;CCNG2;CHORDC1;PIR;PPID
resveratrol PC3 DOWN	1.69455e-07	1.44774e-06	8.74456	136.334	PHF3;TOP2A;CENPE;CXCL8;BORA;PLK1;ZFR;HMGA2;PRPF4B;KIF23;CENPA;AURKA
Aflodac CTD 00006817	1.71295e-07	1.46003e-06	3.25267	50.6761	RB1;WDR3;IL24;KIF14;BRCA1;HMMR;HIF1A;SLC7A1;SAT1;AURKA;CCNB1;TBK1;MYC;TRIM2;CASP3;SLC38A2;MAP4K3;ZNF165;CHUK;LARP4;CCNA2;GCLC;MTHFD2;TDP1;CDK1;CTNNB1;BIRC5;TMEM39A;BIRC2;BCL2L1
0316684-0000 MCF7 DOWN	1.73524e-07	1.47556e-06	12.1251	188.751	CDV3;CCNE2;DHX9;CDH1;ERLIN1;TMED2;MCM4;YWHAZ;PICALM;VAMP3
nilutamide PC3 DOWN	1.88102e-07	1.59579e-06	10.0115	155.041	ATP6V1A;MAP3K2;DDX3X;SLC16A1;UBA6;TBL1XR1;CANX;TMED2;EXOC5;TMPO;BCL2L1
cicloheximide MCF7 DOWN	2.55538e-07	2.16284e-06	4.06937	61.7726	CREBZF;MRS2;USP46;HSPA8;ERCC6L;CDK19;CUL5;INSIG1;DICER1;NETO2;SLC5A3;PHTF1;DNAJA1;EIF5;MAT2A;KIF5B;AGGF1;SLC39A8;MCM3AP-AS1;SLC38A2;E2F6;LDLR
Chromium(VI) CTD 00002830	2.61871e-07	2.21128e-06	4.23809	64.23	RB1;CXCL8;STAT1;BUB1B;SMC1A;MAPK14;HIF1A;VEGFA;MSH6;CCNB1;CASP7;MSH2;CDH1;MYC;CASP3;PMAIP1;CTNNB1;FBXO5;BUB1;BCL2L1;ATR
lycorine PC3 UP	2.77036e-07	2.33392e-06	2.3823	35.9706	WDR47;CCNT2;CXCL8;RIF1;FBXO28;IL24;ADM;SAT1;CDC73;NIPBL;MYC;C3ORF52;VCPKMT;RIOK2;RBM5;KDM6A;SERPINB2;HMGCS1;PAWR;PLA2G4A;URB2;ARMC8;TFB2M;NEAT1;RABGGTB;PPRC1;GPRC5A;ZNF239;NUP98;TMF1;NUFIP1;USP10;C10ORF88;ZNF7;SCAF8;PMAIP1;CD55;MCL1;GCH1;TIPARP;RIOK3;DENND4A;TTC17;KLHL9;POLR3C;WDR5B;INTS6;EBAG9;PICALM
clonidine HL60 DOWN	2.85831e-07	2.40244e-06	4.63786	69.8827	DDX18;HSPA8;SEH1L;WDR3;RPP40;ERLIN1;NOC3L;RABGGTB;TTC27;AKAP1;HSPH1;SRP72;PSAT1;TSR1;NUP98;TRMT11;GART;LGR4;IDH3A
FENRETINIDE CTD 00007166	3.24654e-07	2.72245e-06	3.22033	48.1134	RB1;PCNA;IL24;BRCA2;GLS;CASP7;MYC;RAD21;CASP3;NRIP1;PMAIP1;CD58;LDLR;SERPINB2;EIF2AK3;NEAT1;MAPK14;VEGFA;CCNA2;GCLC;GPRC5A;MTHFD2;TDP1;CANX;PIR;CDK1;BIRC2;TRIM33;BCL2L1
geldanamycin HL60 UP	3.56015e-07	2.97855e-06	5.48072	81.3794	HSPA8;GTF3C3;HSP90AB1;SPAG5;SNAP23;SLC5A3;PHTF1;DNAJA1;TMEM135;PLSCR1;HSPH1;CCNG2;CHORDC1;PIR;SEC24D;PPID
(-)-isoprenaline HL60 DOWN	4.20505e-07	3.51001e-06	3.9362	57.7906	TPD52;SEH1L;NUFIP1;SLC16A1;DIMT1;WDR3;RPP40;PMM2;NOC3L;SLC7A1;TTC27;AKAP1;EXOSC7;DNAJA1;PSAT1;MYC;DLEU1;TSR1;UTP20;FAR2;GART;IDH3A
thiostrepton HL60 DOWN	4.22684e-07	3.5201e-06	2.7622	40.5398	RB1;CSTF3;BRCA1;BRCA2;TSEN2;GLS;MTDH;RAD54B;SENP6;ZMYM1;TBC1D31;PTER;GOLGA1;GSE1;BPTF;E2F8;CASP8AP2;MKKS;ANKRD46;MOCOS;GTF2H1;ARMC8;CUL4A;SH3YL1;TFCP2;LACTB2;NFX1;ALMS1;WDR5B;INTS7;PKP4;TUBGCP3;FAR2;INTS6;MCM3AP-AS1;GART
LY-294002 MCF7 DOWN	4.47993e-07	3.72234e-06	13.0822	191.242	DNAJA1;SYNCRIP;CCNE2;POLE2;NUP98;UTP18;SRSF7;FGFR3;CDC25A
BX-912 LINCS	4.50312e-07	3.73306e-06	3.32898	48.6475	DYRK2;ROCK2;TTK;AURKB;AURKA;TBK1;SLK;CHEK1;NEK2;MAP4K5;MAPK6;MAP3K7;MAP4K3;PLK4;SRPK2;MAP3K2;NEK4;CHUK;RIOK3;RIPK4;PRPF4B;HIPK1;CIT;MELK;STK26;PKN2;FGFR3
2,4-Dinitrofluorobenzene CTD 00005849	4.68896e-07	3.87827e-06	6.93561	101.072	CXCL8;ADM;SLC2A3;MAPK14;AQP3;GCLC;CREB1;HSPH1;CCNE2;NAMPT;PMAIP1;TRIM27;TRIB1
KW-2449 Kinome Scan	6.03883e-07	4.98341e-06	3.4657	49.6284	DYRK2;ROCK2;STK39;TTK;AURKB;AURKA;SLK;TBK1;CHEK1;RIPK1;MAP4K5;MAP3K7;MAP4K3;PLK4;SRPK2;MAP3K2;CHUK;RIOK3;RIPK4;PRPF4B;HIPK1;CIT;MELK;PKN2;FGFR3
pyrantel HL60 UP	6.4232e-07	5.28858e-06	8.57948	122.328	TRAM1;CXCL8;TCP1;PGK1;ADAM10;PRRC2C;CTNNB1;SLC39A8;UTP18;FBXO11;MCL1
6-azathymine HL60 DOWN	6.72548e-07	5.4772e-06	12.2639	174.297	COPA;DHX9;USP10;CHP1;IQGAP1;DICER1;SMC3;NEAT1;SRSF6
aztreonam HL60 DOWN	6.72548e-07	5.4772e-06	12.2639	174.297	RAP2C;SMCHD1;EIF1AX;DENND4A;RECQL;TFB2M;FAR2;RANBP6;GLS
diphenylpyraline PC3 DOWN	6.72548e-07	5.4772e-06	12.2639	174.297	FH;RRM1;MAT2A;PSAT1;TMED2;F2RL1;PSEN1;EXOC5;YWHAZ
Prestwick-983 HL60 DOWN	6.72771e-07	5.4772e-06	3.09456	43.9795	SEH1L;WDR3;TSEN2;SLC7A1;LRP8;TTC27;AKAP1;EXOSC7;SYNCRIP;MAT2A;MYC;IDH3A;TPD52;TCF7L2;SLC16A1;MOCOS;RPP40;ERLIN1;CTPS1;URB2;TFB2M;NOC3L;MTAP;PSAT1;TSR1;FAR2;MCM3AP-AS1;GART;SRSF7
spiperone PC3 UP	6.72771e-07	5.4772e-06	3.09456	43.9795	CXCL8;TMEM41B;INSIG1;SLC7A1;HSPA13;SAT1;NAMPT;ATP6V0A2;PMAIP1;LDLR;SEC23B;CD55;ZNF165;HMGCS1;IFRD1;MOCOS;GFPT1;EIF2AK3;PAWR;GTPBP2;VEGFA;SETX;GCLC;GPRC5A;MTHFD2;PSAT1;CCNG2;TMEM39A;SEC24D
1,5-isoquinolinediol HL60 DOWN	6.8671e-07	5.57817e-06	5.56867	79.027	NDC1;HSPA8;HMGCS1;EIF1AX;FASTKD3;PAK1IP1;WDR3;MSMO1;TFB2M;NOC3L;FXR1;HSPH1;CHORDC1;RBM12;SLC29A2
sirolimus MCF7 UP	7.25909e-07	5.88343e-06	9.91844	140.206	TCF7L2;LYPLA1;LACTB2;RAD21;GALNT1;CCNG2;ABI1;MSMO1;NEK2;KTN1
Dacinostat CTD 00004220	8.50721e-07	6.87966e-06	8.2832	115.776	RB1;CASP7;RAD51;EXO1;CASP3;XRCC2;CHEK1;BRCA1;NBN;MCL1;BCL2L1
curcumin CTD 00000663	8.6513e-07	6.98064e-06	2.28038	31.835	RB1;TOP2A;TOP2B;CXCL8;IDE;MKI67;AQP3;CASP7;SLK;CDH1;MYC;CASP3;CHEK1;SERPINB2;CHUK;IL18;CDC25C;CCNA2;SRSF2;BIRC5;NUP98;SRSF6;BIRC2;PCNA;PRKDC;SRSF1;HMGCR;HIF1A;CCNB1;PMAIP1;E2F5;LDLR;PAK2;CD55;MCL1;FANCI;SUZ12;TCF7L2;NFYA;STAT1;MAPK14;VEGFA;GCLC;RAD51;APC;TDP1;CDK1;CTNNB1;BCL2L1
iohexol HL60 DOWN	9.29161e-07	7.48068e-06	3.8799	53.8879	EDEM3;EIF4A1;HELLS;COPA;RNGTT;HMGCS1;API5;RIOK3;XRCC2;CHD1L;NEAT1;HACD3;HSPD1;BCLAF1;DDX39B;CCNE2;MAT2A;HNRNPH1;TDG;ALMS1;GOLGA8A
COUMESTROL BOSS	9.88295e-07	7.92163e-06	11.5419	159.593	SENP6;CASP7;RACGAP1;APAF1;CASP3;TDP1;RECQL;GLS;MCL1
COUMESTROL TTD 00007296	9.88295e-07	7.92163e-06	11.5419	159.593	SENP6;CASP7;RACGAP1;APAF1;CASP3;TDP1;RECQL;GLS;MCL1
cotinine PC3 DOWN	1.11591e-06	8.88975e-06	14.5215	199.029	LYPLA1;MAT2A;UBA6;PRKDC;TMED2;EXOC5;LARP4;KTN1
tetrandrine PC3 UP	1.11591e-06	8.88975e-06	14.5215	199.029	IDI1;SQLE;HMGCS1;INSIG1;CCNG2;MSMO1;HMGCR;LDLR
TETRACHLOROETHYLENE CTD 00006849	1.11642e-06	8.88975e-06	8.00667	109.735	CCNB2;TPX2;SPAG5;INSIG1;PBK;NUSAP1;NCAPG;BIRC5;NEK2;KIF2C;MAPK14
ellipticine HL60 UP	1.17051e-06	9.30008e-06	4.93856	67.4511	ARMT1;SEC24A;GCH1;ROCK2;PIK3R4;PRPF4B;DDX52;ZBTB11;ATP1B1;HSPA14;N4BP2L2;GLS;CHMP2B;RSRP1;TAF5;ATG5
Uranium acetate CTD 00000229	1.23389e-06	9.78223e-06	2.99223	40.7103	ATP6V1A;HSP90AB1;INSIG1;SLC2A3;TOMM20;AKAP1;CASP3;TDG;NAMPT;LAMP2;TNPO1;EPS15;KPNA3;AASDHPPT;RAB2A;SEC24B;PARP4;RNGTT;YTHDF3;PRPF4B;PUM1;RABGGTB;MSH2;APC;CANX;SERBP1;ADNP;SSX2IP;RAN
prochlorperazine HL60 UP	1.36123e-06	1.07682e-05	9.09095	122.793	PRIM2;LMAN1;CDV3;DDX3X;CCNG2;IL24;TMED2;EXOC5;CD46;PICALM
thiostrepton HL60 UP	1.42868e-06	1.12528e-05	3.923	52.7987	HSPA8;API5;IL1RAP;ARMC8;NR2C1;HSPA13;RC3H2;NUP160;PHTF1;ELK4;SENP6;DNAJA1;RIT1;HSPH1;SON;SPTLC2;CHORDC1;NUP98;SEC24D;GART
1-Methyl-3-nitro-1-nitrosoguanidine CTD 00006318	1.42868e-06	1.12528e-05	3.923	52.7987	SMAD2;TRAM1;PCNA;IFRD1;STK39;ADAM10;BRCA1;BRCA2;MAPK14;SQLE;EIF5;MSH2;APC;CASP3;PGK1;MCM4;LGALS8;SRSF7;BIRC2;BCL2L1
STOCK1N-35215 MCF7 DOWN	1.45245e-06	1.13906e-05	7.74799	104.15	MRS2;ORC5;SLC6A14;DNA2;RBM12;SRSF6;NR2C1;FGFR3;ZNF587B;RBM5;E2F8
amantadine PC3 DOWN	1.45245e-06	1.13906e-05	7.74799	104.15	SPAST;DHX9;PGK1;TWF1;ARMC8;GRSF1;UTP18;FBXO11;SSX2IP;RC3H2;RNFT1
AZD5438 LINCS	1.5008e-06	1.17444e-05	3.61099	48.4216	PLK4;MAP3K2;DYRK2;CHUK;ROCK2;RIOK3;RIPK4;TTK;HIPK1;AURKB;CIT;AURKA;SLK;TBK1;STK26;TLK2;RIPK1;RIOK2;PKN2;MAP3K7;BUB1;MAP4K3
desipramine PC3 UP	1.59055e-06	1.23933e-05	5.57019	74.37	ATP6V1A;TRAM1;INSIG1;GFPT1;PAWR;GTPBP2;NEAT1;SQLE;NIPBL;DLG1;PSAT1;CCNG2;CANX;TMED2
spiperone PC3 DOWN	1.59055e-06	1.23933e-05	5.57019	74.37	MCM10;CDC7;MKI67;CDC25C;SORL1;CCNA2;KIF18B;CCNE2;DNA2;KIF20A;DTL;BUB1;DLGAP5;E2F8
Arsenenous acid CTD 00000922	1.59805e-06	1.24251e-05	1.76876	23.6072	RB1;TOP2A;EIF4A1;TRMU;IL1RN;HSP90AB1;CXCL8;WDR3;NCAPG2;CCNF;SLC2A3;BRCA1;BRCA2;AQP3;HOXA10;UFL1;CASP7;CDH1;MYC;CASP3;NAMPT;LAMP2;C3ORF52;SLC39A8;MAP3K7;NCK1;RFC5;SERPINB2;CHUK;HMGCS1;RFC1;WNT5A;REV1;PAWR;PEX2;CDC25C;PPRC1;UTP18;CDC25A;MSH6;CCNA2;CREB1;MSH2;CCNE2;NFX1;RASA1;HAT1;DEPDC1;BIRC5;MAPRE1;BIRC2;EPHA2;FLG;FH;PCNA;CUL3;INSIG1;CDCA8;HIF1A;AURKB;HSPD1;FXR1;NPAT;CCNB1;GGA3;NRIP1;PGK1;MAPK6;MC…
ascorbic acid CTD 00005445	1.78956e-06	1.38844e-05	2.86838	37.9589	EIF4A1;CXCL8;MKI67;AQP3;HIF1A;AURKB;GLS;RAD54B;DPP4;CASP7;CASP3;PMAIP1;RAB6A;BUB1;DLGAP5;HSPA9;ZNF165;SERPINB2;NFYA;STAT1;PLK1;KIF23;GTF2H1;MAPK14;CIT;MSH2;MTHFD2;BIRC5;MCM4;EIF3A
monensin MCF7 UP	1.87416e-06	1.45098e-05	7.50547	98.9772	IDI1;SQLE;HMGCS1;CDH1;INSIG1;CCNG2;GFPT1;MSMO1;HMGCR;LDLR;VEGFA
parthenolide MCF7 UP	2.15853e-06	1.66758e-05	3.03752	39.6277	ZNF473;ADM;ZNF45;PSEN1;N4BP2L2;HSPA13;SAT1;ZNF26;RNFT1;FXR1;ANKMY2;HSPH1;SERTAD2;PMAIP1;LDLR;IP6K2;MCL1;SPAG9;HMGCS1;ZNF184;RIOK3;FBXO11;VEGFA;DNAJA1;RIT1;EIF5;EPHA2
podophyllotoxin HL60 UP	2.30136e-06	1.77415e-05	2.67324	34.7041	GRAMD1B;GPSM2;IL1RN;STXBP3;IQGAP1;PSEN1;OSBPL11;SAT1;PHTF1;GLS;WDR44;CASP7;NAMPT;LAMP2;KPNA4;CD58;MAP4K3;CD55;MCL1;APAF1;RALGAPA1;IFRD1;YWHAZ;RAP2C;KCTD9;PLSCR1;RIT1;LMBRD1;CCNG2;CPD;RSRP1;TRIB1;CUL4B
cyproheptadine PC3 DOWN	2.39961e-06	1.84597e-05	7.27765	94.1743	HOXA10;CASP8AP2;TCF7L2;PTER;CPT2;CCNE2;GPR87;PRRC2C;F2RL1;MCM10;SSX2IP
oxolinic acid HL60 UP	2.43449e-06	1.86884e-05	8.39077	108.457	TRAM1;SLC16A1;TCP1;PGK1;ADAM10;PRRC2C;SLC39A8;UTP18;FBXO11;MCL1
N-(undeca-2,4,7-trienylideneamino)nitrous amide CTD 00001653	2.53271e-06	1.94014e-05	5.80083	74.7508	TOP2A;IDI1;PRPF4B;HMGCR;AQP3;YWHAZ;HS2ST1;GCLC;SPAST;PSAT1;CASP3;PMAIP1;FGFR3
LY-294002 HL60 DOWN	2.60952e-06	1.99477e-05	6.39477	82.2134	HSPA8;SQLE;SERPINB2;HSPH1;HMGCS1;PSAT1;PAK1IP1;MYC;INSIG1;MSMO1;LRP8;SLC29A2
harmine PC3 UP	2.71753e-06	2.07297e-05	5.28125	67.6833	CREBZF;RBM25;TNKS;CSTF3;ZBTB1;N4BP2L2;SMC4;GLS;HOXA11;HOXA10;HOXA9;PPM1B;BIRC5;TAF5
2-CHLOROETHYL ETHYL SULFIDE CTD 00001489	3.04983e-06	2.32158e-05	7.06323	89.7061	IL1RN;CCNB1;PCNA;CASP3;CHEK1;CDK1;CDC25C;CDC25A;MCL1;BCL2L1;ATR
puromycin MCF7 DOWN	3.35345e-06	2.54736e-05	4.02874	50.7844	USP46;PCNA;SPAG5;HILPDA;AMD1;WWP1;LRP8;CDC25A;MSL1;MSH6;CCNE2;MAT2A;POLE2;DLEU1;SRSF2;AGGF1;RBM12;MCM3AP-AS1
NICKEL CTD 00006389	3.40677e-06	2.58246e-05	3.20135	40.3042	ARFGEF1;SEC24B;CXCL8;NEK4;SPAG5;STAT1;PLK1;BUB1B;SMC4;HIF1A;AURKA;VEGFA;CCNB2;TPX2;CASP7;PRPF39;CASP3;NUSAP1;PBK;BIRC5;NEK2;KIF2C;CD46;SLC38A2
Belinostat CTD 00004313	3.68986e-06	2.79123e-05	5.57276	69.7149	CXCL8;CTPS1;SAT1;AURKB;AURKA;CCNA2;TPX2;BCLAF1;CCNB1;CASP3;CDK1;BIRC5;RAN
betulinic acid PC3 DOWN	3.85727e-06	2.9118e-05	9.34149	116.447	COPA;CCNE2;USP10;PSME4;CHP1;F2RL1;MCM4;CD46;SCYL2
Tanespimycin CTD 00003582	3.95558e-06	2.97982e-05	6.0967	75.8453	RB1;PNN;HSP90AB1;APAF1;CASP3;TDP1;CDK1;CDC25C;HIF1A;FGFR3;MCL1;BCL2L1
ambroxol PC3 DOWN	4.06952e-06	3.0593e-05	2.0763	25.771	EIF4A1;HSP90AB1;DDX3X;GEMIN2;SNAP23;GDI2;GDE1;MKI67;TMED2;MAP3K7;RBM5;RFC5;SS18;CCT2;PARP2;DIMT1;ACTR5;NGDN;MYOF;PAWR;YWHAZ;TSN;PRPF4;DDX39B;CCNE2;TMX1;BIRC5;MCM4;ANAPC5;EXOC5;ATP6V1A;FH;COPA;PRKDC;DHX9;USP10;SRSF1;PSEN1;TM9SF4;MAT2A;CSTF1;LDLR;HSPA8;RRM1;PLK1;CDC5L;XPO7;NUDT21;TPX2;SNW1;CENPI;TSR1;BCL2L1
Sunitinib	4.13954e-06	3.10551e-05	2.79402	34.6316	DYRK2;ROCK2;STK39;TTK;AURKB;AURKA;TBK1;SLK;CHEK1;TLK2;RIOK2;NEK2;RIPK1;MAP4K5;MAP3K7;MAP4K3;PLK4;SRPK2;MAP3K2;CHUK;RIOK3;RIPK4;PRPF4B;HIPK1;CIT;MELK;STK26;PKN2;FGFR3
quinpirole HL60 DOWN	4.38349e-06	3.28174e-05	2.84533	35.1048	SEH1L;NUFIP1;WDR3;TSEN2;SLC7A1;LRP8;TTC27;HK2;AKAP1;EXOSC7;SYNCRIP;MYC;UTP20;IDH3A;SLC16A1;DIMT1;RPP40;ERLIN1;CTPS1;URB2;NOC3L;PSAT1;POLR3E;TSR1;FAR2;GART;SRSF7;SLC29A2
URANIUM CTD 00006964	4.7427e-06	3.54336e-05	2.83213	34.7188	ATP6V1A;HSP90AB1;INSIG1;SLC2A3;TOMM20;AKAP1;TDG;NAMPT;LAMP2;TNPO1;EPS15;KPNA3;AASDHPPT;RAB2A;SEC24B;PARP4;RNGTT;YTHDF3;PRPF4B;PUM1;RABGGTB;MSH2;APC;CANX;SERBP1;ADNP;SSX2IP;RAN
nifedipine HL60 DOWN	4.82589e-06	3.59811e-05	6.67013	81.6525	TMEM135;DHX9;AGL;ARMCX5;WWP1;MCM4;PKP4;FAR2;GLS;KPNA1;SPC25
Capsaicin CTD 00005570	4.88159e-06	3.63218e-05	3.04092	37.1906	CXCL8;PRKDC;MSMO1;BCL10;HIF1A;BCLAF1;CCNB1;CASP7;MYC;CASP3;MAP3K7;ATG5;MCL1;GCH1;APAF1;PLA2G4A;ACSL3;MAPK14;VEGFA;CCNA2;TDP1;F2RL1;BIRC5;BIRC2;BCL2L1
OTSSP167 MRC	5.1142e-06	3.78973e-05	4.09439	49.884	DYRK2;PLK1;EIF2AK3;TTK;HIPK1;MAPK14;AURKB;AURKA;TBK1;MELK;STK26;CHEK1;PKN2;MAP4K5;MAP3K7;MAP4K3;EPHA2
calmidazolium MCF7 DOWN	5.1142e-06	3.78973e-05	4.09439	49.884	EIF4A1;POLQ;MYCBP;ALG6;SLC35D1;SATB2;AMD1;PDS5B;N4BP2L2;U2SURP;CCNE2;HNRNPDL;MAT2A;DNA2;SRSF6;FGFR3;GOLGA8A
niclosamide PC3 UP	5.20937e-06	3.84456e-05	3.3121	40.2919	ZNF165;COPA;CXCL8;INSIG1;CEP350;IFRD1;GFPT1;MOCOS;EIF2AK3;PAWR;GTPBP2;SLC7A1;MTHFD2;PSAT1;CCNG2;NAMPT;PMAIP1;SEC24D;SLC38A2;LDLR;SCYL2;CD55
arachidonic acid CTD 00007139	5.20937e-06	3.84456e-05	3.3121	40.2919	TOP2A;IDI1;CXCL8;SERPINB2;RECQL;PLA2G4A;PRPF4B;HMGCR;MAPK14;AQP3;YWHAZ;HS2ST1;VEGFA;GCLC;SPAST;PSAT1;TDP1;CASP3;PMAIP1;FGFR3;LDLR;BCL2L1
Gly-His-Lys PC3 UP	5.2227e-06	3.84658e-05	8.91641	108.446	MSH6;FH;RRM1;DLG1;HSP90AB1;PRKDC;TMED2;PSEN1;YWHAZ
VX-680/MK-0457 Kinome Scan	5.79624e-06	4.26035e-05	4.56011	54.9871	PLK4;SRPK2;RIOK3;RIPK4;AURKB;AURKA;SLK;TBK1;MELK;RIOK2;RIPK1;MAP4K5;FGFR3;MAP4K3;EPHA2
PROPIDIUM BOSS	5.8767e-06	4.31077e-05	3.18105	38.3142	GINS1;BLM;PCNA;PARP2;STAT1;IL24;RECQL;PLA2G4A;IDE;CDC25C;SLC7A1;AURKB;VEGFA;TJP1;CCNB1;CASP7;MYC;TDP1;CASP3;CDK1;RIPK1;MCL1;BCL2L1
syrosingopine MCF7 UP	6.0122e-06	4.39242e-05	6.48952	78.0152	WSB1;HMGCS1;INSIG1;CCNG2;PMAIP1;ARMC8;GTPBP2;N4BP2L2;SAT1;CD55;VEGFA
nocodazole BOSS	6.0122e-06	4.39242e-05	6.48952	78.0152	CCNB1;PCNA;TDP1;CHEK1;CDK1;BUB1B;KIF11;ATP1B1;BUB1;AURKB;NDC80
EINECS 250-892-2 CTD 00001193	6.64212e-06	4.84288e-05	2.90663	34.653	CXCL8;INSIG1;BUB1B;ADM;MSMO1;PSEN1;FOXM1;AURKA;POLD3;CASP7;CDH1;CASP3;PMAIP1;LDLR;TMPO;RRM2;IFRD1;PAWR;DHCR24;MTHFD2;CTNNB1;ADAM9;MTFR1;CD46;MAD2L1;BCL2L1
trifluoperazine MCF7 UP	6.91183e-06	5.02943e-05	7.27048	86.3898	SQLE;HMGCS1;INSIG1;TRIM2;CCNG2;PMAIP1;MSMO1;AQP3;SAT1;CD55
15-delta prostaglandin J2 MCF7 UP	6.96251e-06	5.05027e-05	3.79512	45.0669	ZNF473;HMGCS1;RIOK3;IFRD1;MOCOS;ADM;SLC5A3;HSPA13;VEGFA;DNAJA1;GCLC;RIT1;HSPH1;CHORDC1;PMAIP1;LGALS8;LDLR;CD55
SU-14813 Kinome Scan	6.96829e-06	5.05027e-05	3.48454	41.3759	PLK4;SRPK2;MAP3K2;CHUK;ROCK2;STK39;TTK;HIPK1;AURKB;CIT;SLK;TBK1;MELK;STK26;TLK2;RIOK2;MAP4K5;MAP3K7;FGFR3;MAP4K3
chrysin HL60 DOWN	7.11594e-06	5.13678e-05	5.69819	67.5417	SYNCRIP;GCLC;TIPARP;IL24;ALMS1;NUP98;INTS6;NEAT1;N4BP2L2;SRSF7;PHTF1;SPC25
hydroxyurea BOSS	7.11594e-06	5.13678e-05	5.69819	67.5417	PCNA;CDC45;PARP2;CASP3;CHEK1;CDK1;CDC7;SLC7A1;AURKB;GLS;MCL1;ATR
Pioglitazone CTD 00002515	7.47378e-06	5.38438e-05	3.9631	46.7808	RB1;RANBP2;HMGCS1;HILPDA;SLC2A3;ADM;HMGCR;BZW1;VEGFA;CCNA2;CCNB1;DLG1;HNRNPDL;SLTM;ADAM9;CTNNB1;UMPS
Sunitinib Kinome Scan	7.73701e-06	5.56299e-05	3.12165	36.7402	PLK4;SRPK2;MAP3K2;DYRK2;CHUK;ROCK2;STK39;PRPF4B;TTK;HIPK1;AURKB;SLK;TBK1;MELK;STK26;CHEK1;TLK2;RIPK1;RIOK2;MAP4K5;MAP3K7;FGFR3;MAP4K3
deferoxamine CTD 00005759	7.82439e-06	5.6147e-05	3.75877	44.1967	RB1;HSPA9;CXCL8;ANXA3;ADM;HIF1A;HSPD1;VEGFA;CCNA2;CCNB1;HSPH1;P4HA1;MYC;TDP1;CASP3;PGK1;CTNNB1;MCL1
emodin CTD 00005893	8.45369e-06	6.05431e-05	3.92117	45.8029	RB1;TOP2A;CXCL8;ROCK2;HACD3;MAPK14;VEGFA;SENP6;CCNB2;BAG5;RCN2;TDP1;CASP3;CANX;BIRC5;E2F5;MCL1
progesterone CTD 00006624	8.72398e-06	6.23558e-05	1.57612	18.3609	RIF1;HJURP;BUB1B;MSMO1;MKI67;SMC4;AQP3;SMC2;HOXA11;HOXA10;MYC;CHORDC1;NAMPT;NUSAP1;NEK2;SLC39A8;LGALS8;IFRD1;WNT5A;ADAM10;ATP1B1;FBXO11;DEPDC1B;MTHFD2;ADAM9;KIF20A;SRSF6;ATP6V1A;IDI1;BLM;SET;SEH1L;INSIG1;NCAPG;HMMR;SLC5A3;IQGAP3;NUP160;DPP4;CCNB2;CCNB1;BAG5;RACGAP1;ADGRG6;ORC2;MAP7;PMAIP1;SLC38A2;CEP76;IVNS1ABP;FANCI;SMAD2;CDK19;TIPARP;SYNJ2;LARP4;NDC80;ANLN;TPX2;EIF5;DIAPH3;TDP1;KIF4A;CDK1;EZH2;…
Equol CTD 00007470	8.78133e-06	6.26425e-05	7.03558	81.9144	CCNA2;PRIM2;CCNB2;CASP7;DBF4;CASP3;CHEK1;STK39;MCM4;CDC25C
monorden MCF7 UP	9.16647e-06	6.52617e-05	6.15608	71.4102	FXR1;DNAJA1;ANKMY2;CASP7;TMEM135;GTF3C3;HSPH1;SNAP23;CHORDC1;SLC5A3;PPID
Sunitinib FDA	9.25858e-06	6.57884e-05	3.08325	35.7348	PLK4;SRPK2;MAP3K2;DYRK2;CHUK;ROCK2;STK39;PRPF4B;TTK;HIPK1;AURKB;SLK;TBK1;MELK;STK26;CHEK1;TLK2;RIPK1;RIOK2;MAP4K5;MAP3K7;FGFR3;MAP4K3
Torcetrapib CTD 00004291	9.55256e-06	6.77448e-05	2.47953	28.6602	RIF1;UBA6;FBXO28;TWF1;ATP2A2;SLC2A3;BRCC3;SMC3;HTATSF1;HACD2;HSPH1;SART3;RAD21;TRIM2;PAPOLG;MYO6;TASP1;PMAIP1;UBXN4;CD55;AASDHPPT;MAP3K2;WSB1;TIPARP;ZFR;PRRC2C;SMC1A;SETX;UBE2W;TBL1XR1;SREK1;NAA15;TRIB1
Trabectedin CTD 00003298	9.69226e-06	6.86016e-05	18.6329	215.101	CCNA2;CCNB2;BLM;CCNB1;TDP1;GLS
pimozide MCF7 UP	1.02405e-05	7.23407e-05	4.31919	49.6239	ZNF165;HMGCS1;INSIG1;GPR87;HMGCR;GTPBP2;SAT1;VEGFA;SQLE;TRIM2;CCNG2;PMAIP1;TRIB1;LDLR;CD55
SARIN CTD 00006722	1.07312e-05	7.56598e-05	2.81982	32.2654	TOP2A;SCARB2;PANK3;SLC20A1;INSIG1;IQGAP1;PSEN1;LIN7C;CLCN3;LRP8;GLS;SPAST;LAMP2;ATP6V0A2;MFN1;BPTF;MCL1;GCH1;IFRD1;ATP1B1;DNAJA1;ACLY;PLAA;VAMP3;BCL2L1;CUL4B
maprotiline MCF7 UP	1.09203e-05	7.66956e-05	9.67794	110.569	SQLE;HMGCS1;INSIG1;TRIM2;CCNG2;MSMO1;HMGCR;NEAT1
tetrandrine MCF7 UP	1.09203e-05	7.66956e-05	9.67794	110.569	IDI1;SQLE;HMGCS1;INSIG1;CCNG2;MSMO1;HMGCR;LDLR
monorden HL60 UP	1.10716e-05	7.76083e-05	6.81536	77.7709	DNAJA1;HSPA8;GTF3C3;HSP90AB1;HSPH1;SPAG5;SNAP23;CHORDC1;PHTF1;PPID
ciclopirox HL60 DOWN	1.23035e-05	8.60771e-05	5.34848	60.4679	TOP2A;CCNB1;CENPF;CCNF;PLK1;ERLIN1;BIRC5;KIF20A;MKI67;CENPA;BUB1;DLGAP5
cicloheximide PC3 UP	1.38676e-05	9.68332e-05	2.32757	26.0361	CCNT2;CXCL8;NUFIP1;GPR87;IL24;FBXO28;C10ORF88;NMD3;ADM;BCL10;ATAD2B;SCAF8;MYC;NAMPT;NRIP1;MAP7;C3ORF52;PMAIP1;VCPKMT;RIOK2;CCNL1;RBM7;CD55;RBM5;MCL1;KDM6A;TIPARP;RIOK3;RIPK4;PAWR;PLA2G4A;PPRC1;TTC17;GPRC5A;PSME4;INTS6
[truncated: 3,111 more rows]

## Sheet: Drug-targets_PRKACA_high_CRC
Term	Overlap	P-value	Adjusted P-value	Old P-value	Old Adjusted P-value	Odds Ratio	Combined Score	Genes
[truncated: 3,873 more rows]

## Sheet: Drug-target_PRKACA_low_CRC
Term	Overlap	P-value	Adjusted P-value	Old P-value	Old Adjusted P-value	Odds Ratio	Combined Score	Genes
[truncated: 3,453 more rows]

[truncated: 13 more sheets: GC_GSEA.PRKACA_high, GOEA_GC_PRKACA_high, GC_GSEA.PRKACA_low, GOEA_GC_PRKACA_low, CRC_GSEA.PRKACA_high, GOEA_CRC_PRKACA_high, Core.Enrichment_GeneSets, GC_PRKACA_Methylation_loci‎, GC_PRKACA-targeting miRNA, GC_PRKACA_TranscriptionFactors, CRC_PRKACA_Methylation_loci‎, CRC_PRKACA-targeting miRNA, CRC_PRKACA_TranscriptionFactors]
